# Supplementary material for: Distinct manifold encoding of navigational information in the subiculum and hippocampus
Source: Sci Adv. 2024 Jan 31;10(5):eadi4471. doi: 10.1126/sciadv.adi4471 (PMC10830115; doi:10.1126/sciadv.adi4471)
Supplement: Supplementary file 2 — Data S1 [file sciadv.adi4471_data_s1.zip]

Archive with 79 entries (50 files):
- fig1/
- fig1/.DS_Store
- fig1/fig1e/
- fig1/fig1b/
- fig1/fig1G/
- fig1/fig1F/
- fig1/fig1e/fig1e_sourcedata.csv
- fig1/fig1b/fig1b_sourcedata.csv
- fig1/fig1G/fig1g_sourcedata.csv
- fig1/fig1F/fig1f_sourcedata.csv
- fig2/
- fig2/.DS_Store
- fig2/fig2b/
- fig2/fig2a/
- fig2/fig2b/fig2b_sourcedata.csv
- fig2/fig2a/fig2a_sourcedata.csv
- fig3/
- fig3/fig3a_sourcedata.csv
- fig3/fig3c_sourcedata.csv
- fig3/fig3b_sourcedata.csv
- fig4/
- fig4/fig4g/
- fig4/fig4h/
- fig4/fig4f/
- fig4/fig4a/
- fig4/fig4d/
- fig4/fig4c/
- fig4/fig4b/
- fig4/fig4e/
- fig4/fig4g/fig4g_sourcedata.csv
- fig4/fig4h/fig4h_sourcedata.csv
- fig4/fig4f/fig4f_sourcedata.csv
- fig4/fig4a/fig4a_sourcedata.csv
- fig4/fig4d/fig4d_left_sourcedata.csv
- fig4/fig4d/fig4d_right_sourcedata.csv
- fig4/fig4c/fig4c_sourcedata.csv
- fig4/fig4b/fig4b_left_sourcedata.csv
- fig4/fig4b/fig4b_right_sourcedata.csv
- fig4/fig4e/fig4e_sourcedata.csv
- fig5/
- fig5/fig5b/
- fig5/fig5e/
- fig5/fig5d/
- fig5/fig5c/
- fig5/fig5f/
- fig5/fig5a/
- fig5/fig5b/fig5b_sourcedata.csv
- fig5/fig5e/fig5e_sourcedata.csv
- fig5/fig5d/fig5d_sourcedata.csv
- fig5/fig5d/fig5_inset_sourcedata.csv
- fig5/fig5c/fig5c_sourcedata.csv
- fig5/fig5f/fig5f_sourcedata.csv
- fig5/fig5a/fig5a_sourcedata.csv
- fig6/
- fig6/fig6c_right_sourcedata.csv
- fig6/fig6b_sourcedata.csv
- fig6/fig6e_sourcedata.csv
- fig6/fig6d_sourcedata.csv
- fig6/fig6c_sourcedata.csv
- fig6/fig6a_sourcedata.csv
- fig6/fig6a_right_sourcedata.csv
- fig6/fig6f_sourcedata.csv
- fig7/
- fig7/fig_7c_sourcedata.csv
- fig7/fig_7b_sourcedata.csv
- fig8/
- fig8/fig8b_sourcedata.csv
- fig9/
- fig9/.DS_Store
- fig9/fig9e_sourcedata.csv
- fig9/fig9b_sourcedata.csv
- fig9/fig9j_sourcedata.csv
- fig9/fig9c_sourcedata.csv
- fig9/fig9d_sourcedata.csv
- fig9/fig9f_sourcedata.csv
- fig9/fig9i_sourcedata.csv
- fig9/fig9a_sourcedata.csv
- fig9/fig9h_sourcedata.csv
- fig9/fig9g_sourcedata.csv
