# Supplementary material for: Distinct manifold encoding of navigational information in the subiculum and hippocampus
Source: Sci Adv. 2024 Jan 31;10(5):eadi4471. doi: 10.1126/sciadv.adi4471 (PMC10830115; doi:10.1126/sciadv.adi4471)
Supplement: Supplementary file 2 — Data S1 [file sciadv.adi4471_data_s1.zip › fig1/fig1b/fig1b_sourcedata.csv]

xaxis	Linearised position
yaxis	Sorted Units
title	ratemap_L_CA1
1.0	0.8149102760002559	0.7335607630655978	0.670559638539519	0.5197580134845069	0.17600995803139097	0.03564152462171026	0.029171925181845346	0.016605421057611456	0.003684180030752279	0.00030913575842101863	9.332160622898784e-06	0.0	0.0	0.0	0.0	0.0	0.0	0.0	0.0	0.0	0.0	0.0	0.0	0.0	0.0	0.0	0.0	0.0	0.0	0.0	0.0	0.0	0.0	0.0	0.0	0.0	0.0	0.0	0.00031308017757357	0.004941266203792626	0.031664380286345536	0.09174556974793711	0.14641013471491238	0.17483840676001222	0.16387850382105135	0.09378047544681833	0.017629653098972634	0.0007348730235320072	0.0
1.0	0.7870661365641433	0.6464540843686176	0.5596930206584358	0.43732360089599054	0.1769035928811607	0.017947198546676927	0.00046706389263377856	0.0	0.0	0.0	0.0	0.0	0.0	0.0	3.346778144500175e-05	0.0010496734810314693	0.011133780201243395	0.040239624608792456	0.0564508762905938	0.034137987208596295	0.008487783617063429	0.0007911605255671037	2.5939143954509093e-05	0.0	0.0	0.0	0.0	0.0	0.0	0.0	0.0	0.0	0.0	0.0	0.0	0.0	0.0	0.00016018399539558664	0.0037217316331366744	0.021239057722516334	0.07477082703231763	0.27064330835593525	0.5759034501726231	0.6740932668901076	0.5624325226596241	0.27834948024723005	0.04906645584546578	0.002428154686113406	0.0
1.0	0.923615483608945	0.8280836820248142	0.7425051400501279	0.5861168169943146	0.23666481710959553	0.03033041817778154	0.0021077213225426405	0.003610424525899357	0.016433663171864375	0.027064532052819893	0.016393217091974308	0.0037409414576640857	0.0003080171051867033	8.862492902002267e-06	0.0	0.0	0.0	0.0	0.0	0.0	0.0	0.0	0.0	0.0	0.0	0.0	0.0	0.0	0.0	0.0	0.0	0.0	0.0	0.0	0.0	0.0	8.049548677798298e-06	0.0002508016985763424	0.002073261073254056	0.00406754383712406	0.003992995130570529	0.004131880892196028	0.004914861630778674	0.0049933799598628125	0.004380475967904789	0.002602874081051958	0.0004930785452852747	2.256637400870147e-05	0.0
1.0	0.8219185411180627	0.8350779636076355	0.892850517703093	0.9135194902846808	0.5727555176202908	0.13234759909034605	0.011132242021345785	0.0003365695076994878	0.0	0.0	0.0	0.0	0.0	0.0	0.0	0.0	0.0	0.0	0.0	0.0	0.0	0.0	0.0	0.0	0.0	0.0	0.0	0.0	0.0	0.0	0.0	0.0	0.0	0.0	0.0	0.0	0.0	0.0009331073606004238	0.015382162364295833	0.07845979433312576	0.2198593965492781	0.33474620883769424	0.324836550934278	0.28733165212164014	0.2320052561600421	0.1193027371991782	0.018924675206833195	0.0007096381510539037	0.0
1.0	0.4115149075752786	0.22661306067555453	0.16475932668996882	0.10741959714681674	0.027112252059108152	0.0013855458761682755	0.0	0.0	0.0	0.0	0.0	0.0	0.0	0.0	0.0	0.0	0.0	0.0	0.0	0.0	0.0	0.0	0.0	0.0	0.0	0.0	0.0	0.0	0.0	0.0	0.0	0.0	0.0	0.0	0.0	0.0	0.0	0.0	0.00041111082393475653	0.005564337197451702	0.0378566663274067	0.12205471728855817	0.20348946476910504	0.2475093839036888	0.23310644823534196	0.12786149884540293	0.020801519405847877	0.0007916181695076526	0.0
1.0	0.9078763446434942	0.8458066798556002	0.7700714950801394	0.5587012194048031	0.15763027695890905	0.027325994139194586	0.11013422992625534	0.2618635817040737	0.3036673726763778	0.25111613581921477	0.2457200337515521	0.23427961632051758	0.24600923325126717	0.2906814463790399	0.3469021837859441	0.2869956800835026	0.16884632560325394	0.15831948485443118	0.21239697440094307	0.205766145218692	0.15839008850353695	0.1550740533293059	0.16860216896339122	0.09562452933167019	0.019927015324295114	0.0014851407294883313	4.034559283060801e-05	0.0	0.0	0.0	0.0	0.0	0.0	0.00012479495115919824	0.004586523127905714	0.06366200191475502	0.35932264134441816	0.8408131096799486	0.6564048661932775	0.2980257847358041	0.21373886987612337	0.256852747365632	0.27950350511238825	0.2800562936209405	0.3179486009246255	0.4628158632906567	0.6572212785786241	0.8077130709523489	0.9779526333549386
1.0	0.9552952410475806	0.8653094432962987	0.7480749039094697	0.520656791533948	0.1707428552179718	0.0167614664622862	0.0007521888123445306	2.1385107618615858e-05	0.0	0.0	0.0	0.0	0.0	0.0	0.0	0.0	0.0	0.0	0.0	0.0	0.0	0.0	0.0	0.0	0.0	0.0	0.0	0.0	0.0	0.0	0.0	0.0	0.0	0.0	0.0	0.0	4.605132315157823e-05	0.0014953190712708817	0.012738602840482519	0.025395908839981877	0.026555691802184027	0.029477458537064585	0.046450343731803664	0.06989553366094865	0.10090298087262985	0.10795807051358135	0.04686989205476995	0.006066741925249881	0.00022204313909738422
1.0	0.881214756322569	0.8083529567990375	0.7436824702954735	0.5966317619754729	0.28688433653290635	0.13250663880277622	0.10640254521035392	0.09096619469924633	0.1178948155393231	0.1712966830765178	0.24310889549889847	0.24213351110747702	0.14639359107772226	0.10482700690851145	0.09299068870214194	0.06687186882128839	0.08368340648787216	0.12876603071699605	0.1665845146568769	0.18712248759811262	0.18305422736610893	0.16220381400451736	0.1271346692517456	0.09068467369828358	0.05912303305950288	0.032983790517020044	0.015977322933763666	0.019255585127375047	0.029492112638273327	0.025804028575754676	0.04148875302194487	0.1100516436540766	0.17256149859339395	0.16839650306624704	0.1262281981968755	0.08213728756153493	0.05281142300697572	0.04663338033973664	0.04150149394958373	0.027230536967581865	0.030319267149514266	0.0538812597918169	0.07237219932626325	0.08478196227745033	0.1179120012106751	0.24668806312411592	0.5368450843408819	0.7789540086775083	0.9207372339564361
1.0	0.5461404170445875	0.2967165034252882	0.17831184133068279	0.10609019150373039	0.029853530412031745	0.0014391760759121053	0.0	0.0	0.0	0.0	0.0	0.0	0.0	0.0	0.0	0.0	0.0	0.0	0.0	0.0	0.0	0.0	0.0	0.0	0.0	5.5962509642194566e-05	0.001825885263519136	0.024214884871124696	0.1330953564089402	0.27778433978227385	0.19274720966450595	0.046471593023221264	0.004040697127044143	0.00012317577917618288	0.00011363347667098067	0.002983776790388041	0.026105821306718267	0.09875171440902313	0.16956981933024726	0.15501558606558075	0.1444066168601101	0.14573578116677813	0.12239367412892174	0.08681585527783946	0.07395865365515984	0.13837711016231	0.2487211638786716	0.18620777616452233	0.04922320147045825
1.0	0.967636070697476	0.9584234000360894	0.9043969576198165	0.6676591349465839	0.18941548672192565	0.012017073116546506	0.0001268881910974678	0.0	0.0	0.0	0.0	0.0	0.0	0.0	0.0	0.0	0.0	0.0	0.0	0.0	0.0	0.0	0.0	0.0	0.0	0.0	0.0	0.0	0.0	0.0	0.0	3.0106656173093663e-05	0.001042183077007672	0.012844962229680774	0.059404954411826846	0.09917262230650394	0.05748833468172774	0.011255753552307641	0.007025839419610849	0.02088853446752989	0.06301879597008207	0.13427487066949684	0.15913759634525282	0.14125525050127244	0.12382980714828572	0.13511920900251959	0.15055189763873572	0.15610063728156096	0.1463529934723188
1.0	0.7714766496842724	0.6805181754420287	0.6083348588556772	0.4313660534480399	0.11480982070650586	0.0063742292438522885	2.4631108203846916e-05	0.0	0.0	0.0	0.0	0.0	0.0	0.0	0.0	0.0	0.0	0.0	0.0	0.0	0.0	0.0	0.0	0.0	0.0	0.0	0.0	0.0	0.0	0.0	0.0	0.0	0.0	0.0	0.0	0.00012916019239508951	0.005319326686920069	0.07469600309137364	0.30187920704955	0.511116845807726	0.6086196345276372	0.4634525664080865	0.2357527944616435	0.12035175738690697	0.09445557669303316	0.09358369676863434	0.03757952384921217	0.0038124159045263115	0.00012249728966945168
1.0	0.9135903258586726	0.8921891011463634	0.8616530744862277	0.721993764580819	0.2972429004565349	0.0329136544272709	0.0015183659086169205	3.373231760962047e-05	0.0	0.0	0.0	0.0	0.0	0.0	0.0	0.0	0.0	0.0	0.0	0.0	0.0	0.0	0.0	0.0	0.0	0.0	0.0	0.0	0.0	0.0	0.0	2.8874481411852604e-05	0.0009800163604840398	0.011902546763024734	0.054196199508641324	0.0913138099643823	0.05567323236363354	0.011716776515319794	0.0013151480540646244	0.0036309644987989635	0.008672243809919536	0.011029035513359204	0.008053434534932423	0.0054137560599792555	0.005192086524396501	0.019372962379948126	0.06748872344389026	0.062482274702478635	0.017596123166309596
1.0	0.8901299295550734	0.7967401793034549	0.7046700399106118	0.5324714636001195	0.23851493891012263	0.10269156471464737	0.11685550323730677	0.12867694375801209	0.09578413284544278	0.05371061563339646	0.021013218491791268	0.004080666065807465	0.0003221062329669478	9.37788620940941e-06	0.0	1.7372292795892667e-05	0.0005008873231942066	0.00492091427552716	0.018775745237058546	0.03120044539037322	0.025881973440189682	0.03423912131073127	0.06856728211446173	0.070068293939104	0.03843896836811152	0.03428943378021482	0.05058524679266359	0.04939394765179754	0.06311483841640886	0.09450640407807899	0.09457360918245597	0.14148056863761987	0.22554655290065953	0.24958884157918765	0.2561694309649096	0.27556623857371476	0.31050410311589843	0.2973992451987846	0.2362120400267173	0.1933463680300973	0.23434860784698727	0.3364870960046895	0.40117887237145394	0.4046395655109462	0.3998502614805728	0.37527659248967365	0.30564271065591	0.24075109814074275	0.16904725990199526
1.0	0.8246954619923605	0.7251425695467246	0.644113054846075	0.4836187228225579	0.1568428097391349	0.010283884122907353	0.00013078018539860434	0.0	0.0	0.0	0.0	0.0	0.0	0.0	0.0	0.0	0.0	0.0	0.0	0.0	0.0	0.0	0.0	0.0	0.0	0.0	0.0	0.0	0.0	0.0	0.0	0.0	0.0	0.0	0.0	0.0	0.0006513155941227261	0.020783435645878937	0.17805412808900734	0.3755908007382601	0.37663515364507244	0.23174423317480639	0.10653586081366732	0.06245889195376399	0.04655606252777499	0.050358776985374366	0.26324261870402943	0.6606339190623867	0.5656462644825154
1.0	0.926182150285461	0.8257213066221294	0.7264427285314117	0.5540495466425943	0.15368817882001998	0.009521780007302834	0.00020439410062213985	0.0	0.0	0.0	0.0	0.0	0.0	0.0	0.0	0.0	0.0	0.0	0.0	0.0	0.0	0.0	0.0	0.0	0.0	0.0	0.0	0.0	0.0	0.0	0.0	0.0	0.0	0.0	0.0	0.0	0.0	0.0	0.0	3.24621299125365e-05	0.0006433393866073322	0.0034648586488270792	0.005798920286540153	0.00626065243470171	0.0052938949813664	0.0026500224264778046	0.00042225524889635336	1.8829694448417898e-05	0.0
1.0	0.8473992926121569	0.774675479507108	0.7166829471516576	0.5669738437977423	0.18653859929111735	0.011817404096928063	0.00015201329732712995	0.0	2.683918825647062e-05	0.0009107933351422051	0.011092251212832232	0.04744634004633582	0.07498282405945854	0.04500122045670226	0.02676224467869826	0.06869383067424953	0.09618310610725656	0.07801860926081008	0.06037422387886099	0.05263453155916883	0.0607990259358891	0.07888132276703712	0.12451400631289637	0.18043610318829695	0.1928245531442588	0.15725296495930324	0.10022922062921001	0.03938984925442923	0.007893684970551268	0.0013915705817779812	0.009997117248358414	0.05238986660675863	0.121907319558033	0.22345440865376143	0.34003763401300496	0.30374252840504484	0.19668825825511593	0.18579037985713187	0.3050945320455297	0.4131852767298294	0.4185171143753611	0.4214179791822857	0.47742283273637615	0.5155504622427187	0.4802995604808817	0.30119244823895	0.07777049255583424	0.04346048550530631	0.08515839188479929
1.0	0.7430527063195654	0.7543381288949064	0.8241102821150582	0.7801005806185359	0.3181729051569989	0.028543484853185357	0.0009834370169730666	0.0	0.0	0.0	0.0	0.0	0.0	0.0	0.0	0.0	0.0	0.0	0.0	0.0	0.0	0.0	0.0	0.0	0.0	0.0	0.0	0.0	0.0	0.0	0.0	0.0	0.0	0.0	0.0	0.0	0.0	0.0	0.0023064726947775657	0.043175278752668	0.27092070443174104	0.6361139462125442	0.7324557077696453	0.601495154352132	0.5210669551826099	0.6595805216604786	0.715089721479156	0.2644004768317791	0.023274611325633993
1.0	0.9504153652771693	0.8120378519798079	0.6590959371593514	0.5198972038899727	0.5054606562130423	0.34275898523443415	0.09392933523636586	0.008728221284072569	0.0002638847122311052	0.0	0.0	0.0	0.0	0.0	0.0	0.0	0.0	0.0	0.0	0.0	0.0	0.0	0.0	0.0	0.0	0.0	0.0	0.0	0.0	0.0	0.0	0.0	0.0	0.0	0.0	0.0	0.0	0.0	0.0	0.0020954180408006818	0.04152731076755507	0.22365529745393206	0.37431808135573547	0.4041306890968684	0.3420870562142564	0.18112016296188396	0.11484305426629939	0.21671275713703617	0.2058325071045948
1.0	0.6767237423879955	0.5335127641799925	0.4529430282880514	0.3442577102751996	0.14493064090297014	0.020379045604380697	0.0011601117054341557	2.9066829758048304e-05	0.0	0.0	0.0	0.0	0.0	0.0	0.0	0.0	0.0	0.0	0.0	0.0	0.0	0.0	0.0	0.0	0.0	0.0	0.0	0.0	0.0	2.503779372129425e-05	0.0009323380609802197	0.011971050784514804	0.054997923113396754	0.09384802069754483	0.05795644820845046	0.012741526016850637	0.0019127110721867486	0.02957285847695156	0.26713199935808946	0.6077181753404347	0.7683813426785651	0.7000590165565574	0.4246215006169772	0.27718077445233286	0.22769060660798063	0.24948404442787836	0.3733158717412286	0.3987156405004488	0.22857749852115708
1.0	0.9097076764625903	0.9128423778056122	0.8900755825289438	0.7317090071704757	0.2802851880974516	0.03274437981694862	0.001973862736349777	7.265870230401447e-05	0.00048605815188893723	0.0060679810623743245	0.02720130391130505	0.04329803153164593	0.031835169601213534	0.04715693553793793	0.12532071458729774	0.205634319660152	0.21877519700848763	0.19594882503652575	0.1705456961909935	0.1293163249108697	0.06128008151102114	0.011908632539228255	0.001970117006065625	0.012893010414992368	0.046907005927147034	0.06505064170003222	0.03997194586786308	0.009720322239355707	0.0009073426528886425	3.3460585570611234e-05	0.0	0.0	0.0	0.0	0.0	1.610604075409889e-05	0.0006912953278263628	0.011150349791631181	0.06198710944043114	0.12059543210491974	0.1333029583161105	0.09928569925077142	0.065769381526936	0.04988981033039073	0.038896293448286205	0.02566945102800626	0.024074280082970464	0.017426988724336283	0.004240780764763664
1.0	0.6088826867584755	0.35207286718054215	0.21804476373256912	0.13099106971405494	0.03447188059454963	0.001564945821687211	0.0	0.0	0.0	0.0	0.0	0.0	0.0	0.0	7.764409186097475e-05	0.001995569105569769	0.016343072813209267	0.04974363766947917	0.07240461718366752	0.058006105811282384	0.020796915075210202	0.002271599631193321	7.41363095174544e-05	0.0	0.0	0.0	0.0	0.0	0.0	0.0	0.0	0.0	0.0	0.0	0.0	0.0	0.00020706662004657075	0.0063280514790393155	0.05108254719865746	0.11148208889136815	0.11681882649286851	0.08909550366283708	0.07545066336196245	0.07069757666225701	0.060026590898843525	0.03300541538086736	0.006109362734818298	0.0002523577168714048	0.0
1.0	0.8967932033359841	0.763753894216567	0.7038797071991824	0.6503544634967958	0.3085338985773581	0.02715338832364091	0.0007084807795375794	0.0	0.0	0.0	0.0	0.0	0.0	0.0	0.0	0.0	0.0	0.0	0.0	0.0	0.0	0.0	0.0	0.0	0.0	0.0	0.0	0.0	0.0	0.0	0.0	0.0	0.0	0.0	0.0	0.0	0.00033642627875053526	0.009683578857377535	0.06772925465709419	0.13758890955570105	0.19352596104765665	0.23313352032855406	0.22718373484046417	0.19089072294586754	0.1520724690626765	0.11324062574808158	0.12845747058381762	0.41546649549301023	0.7051499734119616
1.0	0.6226550379944659	0.5950555002060187	0.5586306819117529	0.39190330248392957	0.11260649222789786	0.0062801307833436565	0.0	0.0	0.0	0.0	0.0	0.0	0.0	0.0	0.0	0.0	0.0	0.0	0.0	0.0	0.0	0.0	0.0	0.0	0.0	0.0	0.0	0.0	0.0	0.0	0.0	0.0	0.0	0.0	0.0	0.0	0.0	0.0	0.0	0.0005789036683999419	0.009384182566831243	0.07309287391119526	0.19284015188868125	0.2374974518408482	0.20090831283534313	0.09986479824562679	0.017630522113326823	0.0008732186618456249	0.0
1.0	0.9207189401367512	0.8834833875391153	0.8520713728975838	0.7409744277985273	0.34590697786287283	0.048941049534898834	0.002957039924938571	7.784545514064579e-05	0.0	0.0	0.0	0.0	2.7370092592986423e-05	0.0008636120737477084	0.009876797962651207	0.04105349628919514	0.05966325168480232	0.03841353636965858	0.0634697914382881	0.19877835931725685	0.37546106252391603	0.3983694342734177	0.28257274096507456	0.12493084857471629	0.024689187805712002	0.001752508238978611	4.539320204672399e-05	0.0	0.0	1.8457613949337922e-05	0.0006839548830639289	0.0089608026173314	0.04116016245122763	0.06765418814961079	0.04173638183410101	0.011114123108856826	0.02191498230191106	0.1129038495028203	0.26649033983788617	0.32140461026936284	0.30396150932612787	0.2907288042834614	0.29462683614558355	0.28954230541067505	0.27006211277046355	0.21440829874647577	0.1302463209967036	0.08316249870363623	0.04270173730596331
1.0	0.9575716651365108	0.8831676752898309	0.7806053764053337	0.5586274257764656	0.16727357477945173	0.011775292864133279	0.000322640476866155	0.0	0.0	0.0	0.0	0.0	0.0	0.0	1.8861267177044728e-05	0.0005881067956673919	0.006209149095476575	0.02181294122821453	0.028641734733554094	0.016577663372920964	0.004284180815739834	0.0004283594915679457	1.4413626426065087e-05	0.0	0.0	0.0	0.0	0.0	0.0	0.0	0.0	0.0	0.0	0.0	0.0	7.841607105028621e-05	0.0026782153855856904	0.03130945760358379	0.11911018049287278	0.20526278874099485	0.25429503224433325	0.3209003425076053	0.368786503422103	0.39752972941193	0.47519001511927633	0.5808599089367087	0.5403310236537802	0.3889488047260386	0.4099038730011363
1.0	0.8887075422648703	0.707163234801519	0.5346707941533676	0.3583709642808577	0.10904127722104572	0.02355624588852288	0.005327540056717783	0.0004877976830131723	1.4747833151735732e-05	0.0	0.0	0.0	0.0	0.0	0.0	0.0	0.0	0.0	0.0	0.0	0.0	0.0	0.0	0.0	0.0	0.0	0.0	0.0	0.0	0.0	0.0	0.0	0.0	0.0	0.0	0.0	2.918213179801248e-05	0.001018054392345534	0.011947523668559742	0.05363269687526934	0.13574132902844385	0.17540420024984302	0.12918273791091336	0.10150014322818668	0.09421660707146971	0.07417790611823233	0.028918196111282615	0.01461718352780464	0.011597076644958902
1.0	0.7703638685456173	0.5729553371311435	0.4143298900594014	0.25866027925320334	0.056355213841906636	0.002445505303424879	1.9693212319052045e-05	0.0	0.0	0.0	0.0	0.0	0.0	0.0	0.0	0.0	0.0	0.0	0.0	0.0	0.0	0.0	0.0	0.0	0.0	0.0	0.0	0.0	0.0	0.0	0.0	0.0	0.0	0.0	0.0	0.0	0.0	0.0	0.00014810762195355287	0.0034096013097241105	0.028739544469169428	0.07854760222720898	0.08815128786112494	0.08975632670582386	0.10836959598364165	0.1328355007340904	0.08798509189547712	0.022696952552350904	0.0022666902041976796
1.0	0.9914570814892005	0.9723807593345711	0.8375331355797951	0.503640041326866	0.1329623331464105	0.031236806241062672	0.007578821319018686	0.0008621856435899512	3.297698132278779e-05	0.0	0.0	0.0	0.0	0.0	0.0	0.0	0.0	0.0	0.0	0.0	0.0	0.0	0.0	0.0	0.0	0.0	0.0	0.0	0.0	0.0	0.0	0.0	0.0	0.0	0.0	0.0	0.0005573264056130942	0.01640461306698688	0.11113137576530291	0.2136139353076765	0.22479809237804055	0.1701919122639229	0.10631365476235667	0.06827276594948156	0.04742982237199183	0.047418052637300694	0.09653660601304559	0.0916592482636865	0.050668979026838985
0.982739896267294	1.0	0.950170770139624	0.8564097837478895	0.631518106275213	0.21871038020117534	0.04220934353060616	0.016128727252591818	0.004671250636592628	0.0004934316954281632	1.5560161513301492e-05	0.0	0.0	0.0	0.0	0.0	0.0	0.0	0.0	0.0	0.0	0.0	0.0	0.0	0.0	0.0	0.0	0.0	0.0	0.0	0.0	0.0	0.0	0.0	0.0	0.0	3.068379341070393e-05	0.000981298073103135	0.01028951083284768	0.030013717287235488	0.02872630205015338	0.01200376729689572	0.0038843472086038046	0.0010186951202640175	0.0001742439629708689	1.975019058016486e-05	1.2205473720678242e-06	0.0	0.0	0.0
0.9471867825397562	1.0	0.9886995738498582	0.9255234248676145	0.7189626636638273	0.2579918948152327	0.02581357681331995	0.001251046360053693	3.5198953744640736e-05	0.0	0.0	0.0	0.0	0.0	0.0	1.1069952850335469e-05	0.0003398040722345531	0.0036037345966228817	0.013026349166096868	0.018429841361209818	0.014521367983093055	0.03145068010486351	0.12918988698942865	0.34166960622540365	0.6498131038897705	0.9376150745598204	0.882047130265136	0.5266733776350083	0.2269632281528574	0.07110158588152676	0.012763564165823643	0.0010118300405851503	5.021650885748926e-05	0.0006817507756385868	0.008280035737116467	0.03770171860542276	0.06352267500818522	0.038729220119823264	0.008130650343173382	0.0004574429785515492	0.00010688718968630995	0.0006311618125268357	0.001931898727738583	0.002800346735258194	0.0027823040923115176	0.0023788787445529415	0.0013963030752889788	0.0002632076954255278	1.20102039919294e-05	0.0
0.9477264667455462	1.0	0.9443244948534163	0.8236582919925415	0.5566356407120895	0.15754639403751844	0.008705567924215589	0.0	0.0	0.0	0.0	0.0	0.0	0.0	0.0	0.0	0.0	0.0	0.0	0.0	0.0	0.0	0.0	0.0	0.0	0.0	0.0	0.0	0.0	0.0	0.0	0.0	0.0	0.0	0.0	0.0	0.0	0.0	0.000879617510855037	0.01983806714467467	0.10010734653482165	0.22653939888154373	0.2927130139295801	0.24675375995507545	0.21630675889896067	0.1729545737683809	0.08529535969248032	0.015039736551496471	0.0007449001533585515	0.0
0.9949753585737212	1.0	0.9592989354711683	0.8790544085568691	0.6727228955782788	0.2649563138056978	0.03206019825640347	0.0015428481723395529	3.530336028635663e-05	0.0	0.0	0.0	0.0	0.0	0.0	3.835723854326596e-05	0.001203024950148808	0.01279199346722667	0.04696309855565902	0.0734539629959016	0.07825071529757158	0.08160707409720579	0.05046808977399641	0.014051562555382865	0.027679052985077626	0.14025507437365034	0.3415325396448238	0.5156490149220689	0.578767199496107	0.44718826830153424	0.3079120708755854	0.3619716672185809	0.36229703132593394	0.23027782724098828	0.1473684745177556	0.07304788208220346	0.015552045593403936	0.0012587729701124875	0.00014686879038693	0.0025342675739215437	0.013466110716856319	0.03644946634188332	0.07955576300409278	0.1246847388905332	0.1342728498866367	0.11274920861607479	0.0688617870801674	0.05199747597535789	0.12236099425843865	0.22810648409486284
0.8906406348851812	1.0	0.9984025568601429	0.8582376022334429	0.4726600686696804	0.09129150643198129	0.01845233626493056	0.005463631606915966	0.0006346653883998942	2.1669127952856452e-05	0.0	0.0	0.0	0.0	0.0	0.0	7.364957767275166e-06	0.00016942447981759784	0.0015658257394016567	0.006820664136038396	0.013743971976829127	0.010221162426686763	0.002583992070220327	0.0002465754177076272	1.626329893774653e-05	0.0002615785316822521	0.002882844200501546	0.012015134679242662	0.0230983630858054	0.029639173808522306	0.03435856100705161	0.038630377357024535	0.04539064649799572	0.050739195319820324	0.06825127632388395	0.0754131184015569	0.07627751226983351	0.0792522106095595	0.0472073772486913	0.03367319313701569	0.028966849989372993	0.028662578154251956	0.04772014401697517	0.08565742101270202	0.10600321860476516	0.10770844276509979	0.10062410459782518	0.10889561171454239	0.15125654317743767	0.20627549741960383
0.8794001792291589	0.9657058474305642	1.0	0.9800621606485339	0.7818699854076284	0.2611670194560068	0.021715986911173425	0.00047795024204443033	0.0	0.0	0.0	0.0	0.0	0.0	0.0	0.0	0.0	0.0	0.0	0.0	0.0	0.0	0.0	0.0	0.0	0.0	0.0	0.0	0.0	0.0	0.0	0.0	0.0	0.0	0.0	0.0	0.0	0.0	0.0	7.218232296485243e-05	0.0009491574263729848	0.006180520626053565	0.01816917672834316	0.02630053485870401	0.028470282668101168	0.027577132171361447	0.019721269247118076	0.005506012112901102	0.0004530590431782998	1.2510412007356375e-05
0.9026524817330991	0.9892392717661889	1.0	0.9472275992099944	0.7610284276876518	0.48632973756682935	0.2780098431885728	0.07527908457674454	0.006995178945904591	0.00021148876994143027	0.0	0.0	0.0	0.0	0.0	0.0	0.0	0.0	0.0	0.0	0.0	0.0	0.0	0.0	0.0	0.0	0.0	0.0	0.0	0.00013851473637435893	0.005356582819367367	0.0741547590564049	0.3571112754481835	0.6235627392089642	0.3895119402581252	0.08732323305059295	0.007106689962779411	0.00020924067606175714	0.0	0.0	0.0004939293600816962	0.009788766553472316	0.052719751285567024	0.08823379716650694	0.09525930858812533	0.08054955628392697	0.040321565000170694	0.006424848444647744	0.0002865042729635913	0.0
0.9409066854795687	0.9932608571985547	1.0	0.9180195990844717	0.6565729409424004	0.1823645350419789	0.007458082107385324	0.0	0.0	0.0	0.0	0.0	0.0	0.0	0.0	0.0	0.0	0.0	0.0	0.0	0.0	0.0	0.0	0.0	0.0	0.0	0.0	0.0	0.0	0.0	0.0	0.0	0.0	0.0	0.0	0.0	0.0	0.0	0.00435650489916589	0.07588599480120417	0.2768551397100306	0.3693442841345683	0.34606953823697495	0.3727776959024335	0.4565369356634761	0.5236914696824658	0.4884547933568553	0.29248303949368726	0.07088964565522303	0.004976565198479235
0.861460605530618	0.9422456855574511	1.0	0.9641490106889259	0.7119593398864374	0.3048568446005744	0.28733591530435726	0.31098936129037275	0.23385510774104887	0.15374110411388472	0.06861367040384525	0.0138936504499893	0.0011619699177921401	3.734012813777314e-05	0.0	8.981685365702264e-05	0.0017727750557033886	0.014576228405415356	0.06677846671785759	0.15988590594198396	0.2098919390150008	0.34358202421774536	0.5853821223887106	0.41147099771414375	0.09627589410377656	0.007659700795902812	0.000213064292109212	0.0	0.0	0.0	0.0	0.0	0.0	0.0	0.0	0.0	0.0	0.0004925957605530591	0.014508806694895923	0.09820432818696719	0.18713822992608517	0.18586670386748	0.11272468424222025	0.052394574512591476	0.04596257987246997	0.08573819810825042	0.1828589461624365	0.27520410117656374	0.2930402623230213	0.24069497414481605
0.7622587540815191	0.9267124265800487	1.0	0.9956030207393121	0.8556952595026139	0.41171616226452407	0.08784448860929456	0.10759364653941456	0.20586973480968512	0.22658771519956164	0.2128727125737573	0.12871066836746384	0.09655926507643656	0.15677100561372515	0.16068601626366003	0.13839481620792898	0.18695112827661475	0.1805762409698884	0.07499094634062504	0.013282095440297641	0.0010598649998002862	3.586771291546153e-05	0.0	0.0	0.0	0.0	0.0	0.0	0.0	0.0	0.0	0.0	0.0	0.0	2.658206126760938e-05	0.000894348030385399	0.011134305916898287	0.05016052653575224	0.07783649091713693	0.03244982610450256	0.006063713862572224	0.007104310919207957	0.010402405590169715	0.01435984960276873	0.018641257256635253	0.02125296993102386	0.01835935576843768	0.010533162251581277	0.035008174014381985	0.08697810257720141
0.9343820553573894	0.9884953440880966	1.0	0.9340778848205729	0.6441589664958968	0.3227932826538425	0.23159497098542262	0.16603030300997026	0.08229794737340393	0.04588245808964917	0.05782519064896319	0.07663217604214738	0.05367108957269851	0.057364165081612684	0.17326863141557863	0.34780849469335656	0.37039399099866444	0.30096183250240804	0.3035212096339174	0.292649992134901	0.22932885825056273	0.22744975964080755	0.24798703947880327	0.1739251558477319	0.1595056030838322	0.2562637717452555	0.4174438126918136	0.5696664106097382	0.566204375702694	0.4273565478218796	0.2821180564026246	0.18755689576665174	0.11722144550235036	0.05570815094174001	0.0529784260229519	0.10528538690264923	0.15076485837827577	0.1765051266172409	0.15124209774608244	0.06722543313685055	0.07087362952156989	0.1475949097048154	0.22446203123231237	0.21705833301199134	0.18164387085500772	0.15437049550956738	0.15824069418478215	0.2029402665042714	0.2442530523021207	0.28646944290462656
0.8157856114075872	0.9382781644714918	1.0	0.9839981911023739	0.8798847976318941	0.6680259674435859	0.4815305188974705	0.4485396649085153	0.40006770073010584	0.23570501617292763	0.10810737516393566	0.07236860026781614	0.06514577583611396	0.04799481766263966	0.023384895310535062	0.022119318349844357	0.037927971893706225	0.032863156215692725	0.013966162169033977	0.009551897708831497	0.01237294147260733	0.01040147450089287	0.012681310202826136	0.01987315377923579	0.019933647451046844	0.038976270191943045	0.05913940433823998	0.04147336037126132	0.02295376018918818	0.024110973927389954	0.04422164325884763	0.10406810737197478	0.2107937241426972	0.31592324528812893	0.3237888509569381	0.275643946648578	0.3120401159555757	0.4022057537518616	0.383201607536	0.2644565864356649	0.18613391475996277	0.17524170491030053	0.20791099626238715	0.2398739345455819	0.23601993381400996	0.19229394614714562	0.11686423249747388	0.06438205481137625	0.04538805900986196	0.025421940069020026
0.777574236805765	0.9377840623747431	1.0	0.9370842582657346	0.659625903826246	0.18305145049355603	0.011684813753900711	0.0002781742144050863	0.0	0.0	0.0	0.0	0.0	0.0	0.0	0.00011708503303884904	0.0036507888337901856	0.03864005896737068	0.13788821784272995	0.20192136467967423	0.20770307091929616	0.24970097713658168	0.29302584239947044	0.30290892629072136	0.1685948079680623	0.03546746043877535	0.002538686217277462	6.599831140966124e-05	0.0	0.0	0.0	0.0	0.0	0.0	0.0	0.0	0.0	0.0	0.0008082513830715032	0.018523376471694636	0.138666577164025	0.39863159884969673	0.5336544082914675	0.46917235823784276	0.4215012933734544	0.5454209288186348	0.814418850201541	0.7754447752427007	0.2583163824781102	0.021684522723436007
0.9280972905290793	0.9888743336000869	1.0	0.9742960525337789	0.8703296921800823	0.5554907317081543	0.26643445391245324	0.18220589475736407	0.13421976166603322	0.09179235872237271	0.07487942110028699	0.08344925661031331	0.09611799729507242	0.0905408340681404	0.10369294370781561	0.17650614890596797	0.2708735700255501	0.3194535058478933	0.28029442154783335	0.1745954820298153	0.10059509367488034	0.08043907001400057	0.07785841936146669	0.07308121906407138	0.07452790546085654	0.08231976791318711	0.10520712633368884	0.10976009811277296	0.08115386896150706	0.05382129635502117	0.034142647158472185	0.054958705048593036	0.1507731714461908	0.3413837666934072	0.5988500146865148	0.7263056385525799	0.6480934199653865	0.5718392457460222	0.5754611066782448	0.5146637002733433	0.4438327415136614	0.35692756976810236	0.22000289041775614	0.12412983135752541	0.09130796428805787	0.08423892318968429	0.09812731066701087	0.13628775217732758	0.19649977295423365	0.23875141189737206
0.9880525791435459	0.9960970114525708	1.0	0.9546928122193143	0.7419871882768334	0.3155947038552676	0.10888994546117743	0.02469384160612909	0.002140292869148791	6.855524753805609e-05	0.0	0.0	0.0	3.412335539125035e-05	0.0011309359868528733	0.014268514655440734	0.08300914131873592	0.18981295055332437	0.19153410935186918	0.10973631970343063	0.032498523358629336	0.0037090698545723753	0.00014551047597459544	0.0	0.0	0.0	0.0	0.0	0.0	0.0	0.0	0.0	0.0	0.0	0.0	0.0	3.82211554573271e-05	0.0015740980905879342	0.021670140301693726	0.08285968122103363	0.1237828912527941	0.1372887617507154	0.16081301434564793	0.19017215145953434	0.20967238243071995	0.22335094422255045	0.208578662140488	0.1733081295825936	0.14796193585735892	0.12063973452000076
0.5833483943190729	0.8807712382112107	1.0	0.9474784619193536	0.6619528624983463	0.18974022803803325	0.010563161406325745	0.0	0.0	0.0	0.0	0.0	0.0	0.0	0.0	0.0	0.0	0.0	0.0	0.0	0.0	0.0	0.0	0.0	0.0	0.0	0.0	0.0	0.0	0.0	0.0	0.0	0.0	0.0	0.0	0.0	0.0	0.0	0.0	0.0	0.0005727730931450162	0.009284804310011878	0.07242637848184831	0.19289473167782517	0.25406320234539304	0.31804911818729825	0.5368625431234338	0.5888838432050763	0.20999451037245714	0.021945542875521265
0.7643753410174686	0.9523174305330037	1.0	0.9256337488010107	0.6633553697712009	0.2260474014862138	0.025342991398272424	0.0014141232838826487	0.0014921984926135332	0.019918125504528695	0.11336424535721042	0.29494455433029276	0.37447475557412546	0.3081393902682263	0.35989843063897825	0.4329896312640111	0.2977232851660414	0.09802439585283573	0.014050449704666207	0.0008919715494268087	2.532603508418688e-05	0.0	0.0	0.0	0.0	0.0	0.0	0.0	0.0	0.0	0.0	0.0	0.0	0.0	0.0	0.0	0.0	0.0	0.00021486072111664615	0.004904298684947003	0.02532412880824258	0.061285257275750245	0.0945398245920067	0.09942609307899136	0.09453699769081193	0.08311653275305696	0.05457050298771191	0.03976271445622367	0.09657701450230567	0.1581092275500876
0.46203758205067746	0.7651314881789334	1.0	0.9904293694795546	0.6444110379040946	0.13886109314783482	0.005441576542716212	0.0	0.0	0.0	0.0	0.0	0.0	0.0	0.0	0.0	0.0	0.0	0.0	0.0	0.0	0.0	0.0	0.0	0.0	0.0	0.0	0.0	0.0	0.0	0.0	0.0	0.0	0.0	0.0	0.00043744870728953266	0.014401589639551942	0.16943684109061993	0.6535056750623438	0.7106645541348758	0.33926146453240946	0.2857691280582118	0.2737365243251218	0.21307909629403324	0.17712112886471804	0.13020725609108053	0.05704681161825607	0.010283143422127255	0.0005273659591327982	0.0
0.8147417434588705	0.9605099234278027	1.0	0.9454409778385772	0.7300735539326424	0.3189439635908449	0.0753570273574584	0.015017470290218477	0.013365942359851756	0.0210347084348447	0.013253592828403465	0.00596771317650318	0.01415516599165643	0.026242536000302803	0.030647877122980387	0.03871890330684665	0.03405545752024375	0.013610534145932857	0.0023338764288608907	0.001985854311881574	0.009311694401773207	0.022613650579292717	0.027992040921945564	0.027899208055325746	0.04174859912377615	0.049329144048367884	0.04008209102856652	0.047885950722987826	0.055190374744692905	0.04384289231599115	0.046754490141209956	0.05814270534713236	0.05988148388322587	0.08401443453084673	0.11879135714086891	0.138988343834256	0.14792824152686895	0.18283287490519015	0.24327361347704174	0.38962487247879424	0.5475601627198234	0.5408413033138384	0.3976148808692809	0.22065079525152112	0.14671860248235052	0.12443871697720837	0.11967083761588039	0.12134976921863141	0.12503441412732613	0.14597407143444804
0.7147906028774866	0.9301693810639317	1.0	0.9383111420049102	0.6795223058725687	0.2296334264883069	0.023221674128471075	0.0010514635950305692	2.910934884219748e-05	0.0	0.0	0.0	0.0	0.0	0.0	0.0	0.0	0.0	0.0	0.0	8.921464595231683e-06	0.00032920388660329336	0.00455415360156819	0.022172325622020178	0.037746432927144295	0.02785029967899775	0.02670238421949802	0.032982772332105184	0.018757883618661955	0.004440919299546934	0.0004151753607829114	1.4097676974008089e-05	0.0	0.0	0.0	0.0	0.0	0.0	0.0	0.0	2.974483138942711e-05	0.0004821716347894275	0.0037569378230958863	0.009934305945921559	0.012438857977153528	0.01179763792685449	0.010547557571171184	0.00797149930996892	0.002630679856500896	0.000271347573009349
0.8973648641817439	0.9766504307741528	1.0	0.9699639996362641	0.7627984060732093	0.47805584757898817	0.4145693116740308	0.37819397970143986	0.3026309805278683	0.2524888075535805	0.227340761758359	0.2094625213373498	0.24856042992433566	0.34719519421165546	0.3522786314173242	0.348820298178677	0.40402618323599854	0.41972304750433576	0.45736119060546937	0.5851439910776524	0.7213440532723597	0.7415050870002552	0.5972261305298234	0.47372688054343953	0.45555025771474555	0.447674343848355	0.47266279721910887	0.5482079028410002	0.5443248606375094	0.4209954017518999	0.2795260805609664	0.22003096018184337	0.17004941530105633	0.10959076866325382	0.09418135026063942	0.10222042278720181	0.1685525937415221	0.30063984923480136	0.3876347670358878	0.2937845096310718	0.2398097651881503	0.2724710097496094	0.3035380090929188	0.3029094310299678	0.29533512962430736	0.2832196578078846	0.2875723860138385	0.3478896884605117	0.43967887998330407	0.43660421355852275
0.9095271313032631	0.9869056812039092	1.0	0.9665755009104363	0.7963807877849831	0.310820843781946	0.030412450120833167	0.0011538560245753075	2.1664460765749703e-05	0.0	0.0	2.2275300453381524e-05	0.0007544191464518237	0.009241749885159892	0.04008804921046311	0.06921842531148517	0.06976832552773055	0.06913027337900429	0.07255821961945252	0.07175917836443657	0.04100769447313555	0.010327484472655758	0.0009730827166719217	4.714440102471298e-05	0.0005371301365656811	0.006484049837644657	0.026103360525132305	0.037658350728634486	0.022138387601089094	0.005423136947290137	0.0005103194501948671	1.7243786781857835e-05	0.0	0.0	0.0	0.0	1.967353088172626e-05	0.0008131011855121031	0.012770707087676933	0.07149270205176783	0.14247709187159766	0.21445035230762344	0.31294124713841837	0.35984297348266464	0.3607991755895651	0.3716552171210782	0.4024386132590071	0.29968163048997465	0.11902917857571758	0.07446902603077117
0.7971862199562717	0.9568875085740617	1.0	0.9422031826396458	0.7175276040170245	0.286201520014799	0.03992867917916711	0.0024157861675224977	6.688007327207865e-05	0.0	0.0	0.0	0.0	0.0	0.0	0.0	0.0	0.0	0.0	0.0	0.0	0.0	0.0	0.0	0.0	0.0	2.7741695516629246e-05	0.0008325843886422355	0.00961094802488302	0.04572764690923356	0.085865952108871	0.058562609332029704	0.013772137523708448	0.001158877255889129	3.621915716648247e-05	0.0	0.0	7.201076378901735e-05	0.002512136746025414	0.023817645585157702	0.058993709657407925	0.08128538526736123	0.07309750739160922	0.040536513501993075	0.0279148979823994	0.024093506177462566	0.02257438640098847	0.018017559262261774	0.006029382131887842	0.0006234335801685351
0.6372448393151301	0.8690005940858077	1.0	0.9686212956418535	0.7179491639108858	0.28885529920664776	0.08557916246097785	0.04890913840192524	0.026559462410763353	0.006377718870687857	0.001007105093899567	0.006509701855343539	0.03420367728910792	0.0797872158445643	0.11297293959954122	0.15211244588959674	0.1702625215880672	0.116658857737135	0.10953514686731104	0.20727381153728078	0.33728625998685535	0.4111901147104872	0.3735518559002541	0.3215739944465744	0.31752240832678014	0.29162830500183634	0.24519235770642836	0.17693283003631238	0.10646048667569835	0.05926499628404432	0.024958135808047874	0.0052689452490793515	0.0009020817248567985	0.005819415247247845	0.026184628529257157	0.04300738054872985	0.025961423162242377	0.0065194050559744775	0.01052728420237481	0.033807874556985675	0.05332529605919331	0.06718389639552862	0.06854802498349376	0.06417682242712584	0.06884782920136183	0.08963209351681135	0.12350645623682514	0.12780943512995058	0.10452304633112097	0.098570469988716
0.9095413751732385	0.9750856473918835	1.0	0.983176157553541	0.8403677942898581	0.3588753457774242	0.048195597650649354	0.0030887077826292353	8.787319057900423e-05	1.1094463874588766e-05	0.000376492897527006	0.00464201030868989	0.02146314550264917	0.05373820789482006	0.13037724859812902	0.24888156148800708	0.30392932048008553	0.29329727191066096	0.24393219576084968	0.1791806577077046	0.11081486957771189	0.041800187898699624	0.006394421593137295	0.0006635152013787911	0.003259210960446055	0.012035043030613328	0.01860815182808198	0.020148044038319185	0.020746751212203995	0.015495462336935217	0.018652570310316974	0.03057129539191508	0.02052892147308822	0.0048113828892373265	0.00039887243287244615	1.215946837148423e-05	0.0	0.0001066017106661352	0.003230877010014122	0.02581788126853264	0.05571477587455198	0.062421574302061196	0.0642784014744568	0.0711274552176888	0.07385809534698087	0.07254322487000518	0.08311261637417526	0.10252999220092128	0.06560685149980064	0.024152580098776633
0.7945205281485912	0.9186882258668139	0.9730956998110839	1.0	0.9192295885928686	0.41368343012191605	0.04132034717278548	0.001147035146056179	0.0	0.0	0.0	0.0	0.0	0.0	0.0	0.0	0.0	0.0	0.0	0.0	0.0	0.0	0.0	0.0	0.0	0.0	0.0	0.0	0.0	0.0	0.0	0.0	0.0	0.0	0.0	0.0	0.0	0.0011425001048227612	0.03738871474249114	0.33408244990078845	0.7800781023426913	0.9731191601735423	0.8881141267274827	0.679879497598103	0.5595673441382216	0.4645349408652286	0.2723888821170047	0.05140536855544662	0.002348810206438327	0.0
0.4168665217090183	0.7620957082751704	0.9617147350773141	1.0	0.795570759888517	0.23752981710806273	0.011695077760765166	0.0	0.0	0.0	0.0	0.0	0.0	0.0	0.0	0.0	0.0	0.0	0.0	0.0	0.0	0.0	0.0	0.0	0.0	0.0	0.0	0.0	0.0	0.0	0.0	0.0	0.0	0.0	0.0	0.0	0.0	0.0	0.0	0.0	0.0	0.0	0.0	0.0	0.0	0.0	0.0	0.0	0.0	0.0
0.7734487412965236	0.7970856383153071	0.8851045866050397	1.0	0.8874376452039247	0.2752244792618345	0.04450002535847165	0.005075929581569351	0.00027062933182121426	0.0	0.0	0.0	0.0	0.0	0.0	0.0	0.0	0.0	0.0	0.0	0.0	0.0	0.0	0.0	0.0	0.0	0.0	0.0	0.0	0.0	0.0	0.0	0.0	0.0	0.0	0.0	0.0	0.0	0.0	0.001331774434886959	0.02025532762056503	0.13054228637453466	0.37027867531891706	0.4951542039445777	0.48816126160015066	0.4506926858667806	0.4521673460451292	0.40236213849011276	0.16658593249670037	0.022119135427438673
0.45130812221245986	0.747254475820138	0.9450374974085367	1.0	0.7986904633405827	0.2518278717150329	0.018982335382155574	0.0003407940217972475	0.0	0.0	0.0	0.0	0.0	0.0	0.0	0.0	0.0	0.0	0.0	0.0	0.0	0.0	0.0	0.0	0.0	0.0	0.0	0.0	0.0	0.0	0.0	0.0	0.0	0.0	0.0	0.0	0.0	0.0	0.0	0.0	0.0	0.0	0.0	0.0	0.0	0.0	0.0	0.0	0.0	0.0
0.6433654599036951	0.7758332641111745	0.9245147935254765	1.0	0.8073364620974735	0.20178364675679714	0.009764024526630173	9.608480199430226e-05	0.0	0.0	0.0	0.0	0.0	0.0	0.0	0.0	0.0	0.0	0.0	0.0	0.0	0.0	0.0	0.0	0.0	0.0	0.0	0.0	0.0	0.0	0.0	0.0	0.0	0.0	0.0	0.0	0.0	0.0	0.0	0.00010705618729944448	0.0025173035572113797	0.021771805115323728	0.06170655591493286	0.06990627524300344	0.06522094537287611	0.06341830831366371	0.08007932656607167	0.15239909194214624	0.26770076215936456	0.37619188435857426
0.6348101278118226	0.833044693252297	0.9557458783460295	1.0	0.9003188941652781	0.5106858684511821	0.1805921136594074	0.03528129602695935	0.002832105161230595	8.683955044399957e-05	9.202618395723314e-05	0.0031611742820254686	0.03776001057532566	0.1563029599436027	0.21842284032270798	0.1105331415592893	0.04012652058978417	0.06402156372511905	0.07349720300878636	0.045491554632488676	0.027073724022914854	0.08663645725135603	0.18321093459930754	0.13361414666468518	0.03111851211725601	0.002423285162517793	6.660557341193737e-05	0.0	0.0	0.0	0.0	0.0	0.0	0.0	0.0	0.0	0.0	0.0002774769823214112	0.00822440903464358	0.05675085561575123	0.14979114376368613	0.3075192302232293	0.5162158360037733	0.7038713649943711	0.8781318761631556	0.9543494334078412	0.7435651206904638	0.3477604894634831	0.13815962579351393	0.03247612434916892
0.6745633769196346	0.6890674387499917	0.7257128123599023	0.8501867674274524	1.0	0.8727694425045819	0.5636438035155632	0.40782244877021373	0.3677160927524199	0.3636194814061123	0.39883249073901417	0.37411812844584935	0.2843466450717138	0.27448644098861386	0.3384650195037558	0.375768720256032	0.4808729977370763	0.5837249178993812	0.53323013557586	0.42348753978606274	0.3872287634815517	0.3860679709960152	0.28269477642096175	0.20701564976427186	0.24200918094626905	0.3440133437866834	0.4790408843793354	0.49581930195200186	0.4263479399681156	0.37366311939577856	0.3212781949879565	0.32478107020685526	0.40600742536247936	0.4257240991150168	0.4029078840159896	0.4392312919763255	0.5271845865383928	0.5057062082872791	0.3801080257596195	0.32056553029940227	0.2714264828775295	0.2459049880354968	0.24285031485555497	0.2494652586137214	0.2666472373884473	0.31107331793363674	0.4099391507825108	0.4781344314694767	0.514864668580774	0.5694297216455869
0.6387847068920315	0.5712946823876858	0.593029651668843	0.7824288680468668	1.0	0.9012651059137713	0.9766874180120795	0.7611726520842297	0.2961094901666944	0.14582345374776925	0.08442751995037862	0.02127835062745234	0.022875930314437565	0.10410004195496546	0.1786078729385019	0.13907649372214434	0.15929646805496264	0.16916725566294039	0.12739091661618698	0.09415888168246792	0.05689674480392277	0.015493594282324906	0.0016219222595457742	5.816244797206205e-05	0.0	0.0	0.0	0.0	0.0	0.0	0.0	0.0	0.0	0.0	0.0	0.0	0.0	0.0003031498814675724	0.008784111314377027	0.05799762205323743	0.10533185427395572	0.10695658894674238	0.12663239243865723	0.1930265310565578	0.24009387731726478	0.25750917118072275	0.21324422888585637	0.12953801444531904	0.1841283764470188	0.28571686145306263
0.6246582536973013	0.44932742402847864	0.4817697269460017	0.7073960725707735	1.0	0.8529424837243662	0.37396609563074773	0.07713087150342617	0.009838023940346032	0.011722119331041636	0.05576946488138939	0.11005848279960799	0.12373172123285611	0.1381808054206497	0.1702739778022147	0.16014508871695388	0.1448330717353912	0.15328822142041393	0.18682310541322256	0.2859356544975532	0.45466011038124093	0.6320874096056489	0.6491444172600704	0.6056270745030493	0.6211283039267289	0.592036555424263	0.4972614031478112	0.4653647378611815	0.4721970791078573	0.48976436502005277	0.515786111400122	0.5383344457385053	0.5994290650531725	0.6516987830040949	0.5579543506288417	0.5867397476657596	0.8296233874955147	0.981875251083056	0.881740656255561	0.5803777171970044	0.32880204716513567	0.26986048533619617	0.2558473158255519	0.26410126970561876	0.28678659975270404	0.3031540009671394	0.3014874714286021	0.30637958047286545	0.3585674367418346	0.38622594625262513
0.28983687066449154	0.537175940707655	0.7240222793024556	0.8901449444774159	1.0	0.5559795445972778	0.06499003776436914	0.002077087348469975	0.0	0.0	0.0	0.0	0.0	0.0	0.0	0.0	0.0	0.0	0.0	0.0	0.0	0.0	0.0	0.0	0.0	0.0	0.0	0.0	0.0	0.0	0.0	0.0	0.0	0.0	0.0	0.0	0.0	0.0006896250510173269	0.023433347830979896	0.22114588810152339	0.5723457651600762	0.802847034945608	0.7218354329575202	0.42106853918621345	0.2495067763174055	0.17237171504081952	0.09377243862983349	0.017199809796773085	0.0007733271739793203	0.0
0.23226924497391918	0.31488461743418755	0.4658352499915208	0.7630570004214206	1.0	0.5988898381370916	0.2722609248309561	0.09004650272404592	0.0103669720691185	0.0003539554044624741	0.00019852211810125655	0.007400216948687173	0.0963835709155759	0.437113874577901	0.7088289848896805	0.4054566746246268	0.07298114983892967	0.008302416748401308	0.038460681649706986	0.1671186956549341	0.33675234904906626	0.250437098023895	0.06331251264466059	0.006041546888394861	0.00019924022436186814	0.0	0.0	0.0	0.0	0.0	0.0	0.0	0.0	0.0	0.0	0.0	0.0003204320684930349	0.012807648383532	0.15769852026672238	0.4801169845315553	0.7058142782881929	0.8554166145402067	0.9340006913058948	0.9546406241195349	0.9790016442546087	0.9155797481167258	0.698277293005488	0.3570415282929474	0.07667345932255269	0.0058335370126891325
0.5975355645486146	0.7460115053459435	0.8743532304815396	0.9685654849206639	1.0	0.659619240913343	0.1881433722376217	0.0468671266718981	0.0443272899299727	0.028111054098896405	0.006656168293363257	0.00113070483276128	0.006769835194983615	0.027953617297855213	0.03915499323022959	0.022267626965555624	0.03259690728384535	0.09287144027025358	0.11483417401488737	0.08507787568021952	0.04810641222515086	0.020840126805069237	0.004884675020596163	0.00045088498178560217	1.379503303981813e-05	0.0	0.0	0.0	0.0	0.0	0.0	0.0	0.0	1.6381696363566414e-05	0.000548835466927227	0.006916743367416663	0.031970565535114945	0.05954902886761289	0.09731951818730061	0.20897391151389594	0.2796627556693984	0.26756972875547863	0.21585193684134216	0.18217506898933974	0.15851963453178283	0.14713457189377382	0.13109542568372645	0.06889177361277378	0.028793878972062734	0.01529284236922971
0.22821897001752078	0.31851164848456254	0.456467798662875	0.7005486007561521	1.0	0.5155153681363703	0.05214989302560156	0.0018431016924093618	0.0	0.0	0.0	0.0	0.0	0.0	0.0	0.0	0.0	0.0	0.0	0.0	0.0	0.0	0.0	0.0	0.0	0.0	0.0	0.0	0.0	0.0	0.0	0.0	0.0	0.0	0.0	0.0	0.0	0.0	0.0	0.0	0.0009757458165197118	0.019337477755642818	0.1041466268705779	0.17430378798828236	0.1881825203183908	0.15912375112417093	0.0796543018984268	0.012692136767495085	0.0005659824427383852	0.0
0.4544811666488726	0.3214564331751421	0.37539821585221356	0.6023342097203438	1.0	0.8119857847224918	0.1639884527251467	0.014618434963314633	0.0006054565162215841	0.0	0.0	0.0	0.0	0.0	0.0	0.0	0.0	0.0	0.0	0.0	0.0	0.0	0.0	0.0	0.0	0.0	0.0	0.0	0.0	0.0	0.0	0.0	0.0	0.0	0.0	0.0	0.0	0.0	0.0001313315274180526	0.00289322554847438	0.02050011977395829	0.05355468481413057	0.06878436428845199	0.07471244864482354	0.09211911918638363	0.13697735330429106	0.2195089215283143	0.32498201444699765	0.6221284096417291	0.968110080808539
0.6136588973778806	0.6631396546533722	0.6964827568483547	0.8500617667315249	1.0	0.6338303332648159	0.3035153871827309	0.21408963245829804	0.16462728369304191	0.07147590017565754	0.013450640279232465	0.0010176799096727044	6.058832503042149e-05	0.001531572178233519	0.028289265983721622	0.19675419434477237	0.4821997227800821	0.6331568947174978	0.6471929618963606	0.5439048709182189	0.33571916569257754	0.1317307826174056	0.027817081287139403	0.002395077584917947	7.072374159431583e-05	0.0	0.0	0.0	0.0	0.0	0.0	0.0	4.1152804640113967e-05	0.0013611796892917685	0.01622799934777847	0.07703262152675726	0.14763428893894293	0.16190393944937684	0.1763118222730117	0.22553512422450026	0.27263069934635403	0.24937174388287037	0.1721347433506113	0.09852537498723277	0.06394104932727487	0.0499802063196423	0.0555674479013626	0.10451826593818601	0.15922817611632645	0.2537549025212679
0.9475963709205408	0.9482332236283734	0.953504926232467	0.965927034161846	1.0	0.8726442361426918	0.4760073628010599	0.21839114451088967	0.06478724796356301	0.009873434418952456	0.000695563866217456	1.8734663952240884e-05	0.0	0.0	0.0	1.4642193395190133e-05	0.0003763262352213224	0.0030819915214046006	0.009380700391743046	0.013654128499644699	0.010938844141695086	0.003921901142199154	0.00042838032256119196	1.3980692613469051e-05	0.0	0.0	0.0	0.0	0.0	0.0	0.0	0.0	0.0	0.0	0.0	0.0	0.0	1.9524405680724644e-05	0.0006232998747152319	0.005515661693141375	0.01558527794819989	0.029507507446558393	0.04401657320073883	0.047649791204325165	0.04517058592264706	0.0531921714078969	0.11234994717968193	0.22543554042057262	0.37569358748278475	0.48493089343646273
0.7126281545171127	0.8713225874916599	0.9440187523676993	0.9757791403906754	1.0	0.9257995148015721	0.6871852766605643	0.4732694855225552	0.3714989029837708	0.2818418630738785	0.16183659056553318	0.09859072178612335	0.10446021193602296	0.14027898831034374	0.17256409404756423	0.19630789297388512	0.19152256195707054	0.14487337175068565	0.1152965555296722	0.10560567454549033	0.07277954591973382	0.030930079420406636	0.05120745687439887	0.1054577338344702	0.11447282692770937	0.0956657884649573	0.07584546918129222	0.08884505267688064	0.1270268819113006	0.15688357729359803	0.2146005114899768	0.29796346713646776	0.2886536323666984	0.168639432170269	0.1519928960432591	0.2761335906776051	0.3740782589749753	0.4062728072413007	0.2988748999294141	0.20363696099914222	0.2437989593755867	0.24600189672840547	0.23054047661797694	0.23312573319734978	0.24272245357409938	0.26063521797976574	0.3015877207119637	0.3116180487271328	0.2290684492195804	0.12047439031991247
0.16563751001237217	0.1932186029053882	0.2764607483534767	0.5160139842413368	1.0	0.9778038797463756	0.21757813887629354	0.015958707403677365	0.00042446495860520004	0.0	0.0	0.0	0.0	0.0	0.0	0.0	0.0	0.0	0.0	0.0	0.0	0.0	0.0	0.0	0.0	0.0	0.0	0.0	0.0	0.0	0.0	9.214147775810177e-05	0.003281475088316884	0.04097262252320507	0.183065223943547	0.3066481194935633	0.1900699474279188	0.04280745716717711	0.008945609547876264	0.04935819805397379	0.11142717789774463	0.1481447256001565	0.19136319793194334	0.22070664544546323	0.2351901403439931	0.2637956226956286	0.28119679429619876	0.22374834368020394	0.2052352176142004	0.25135823713634664
0.5582209288467612	0.6775520199058795	0.7541756432822281	0.8310246650646043	1.0	0.9452096413232018	0.4951739254644388	0.454481134625131	0.47972976986124394	0.38015357817358963	0.25333784109601176	0.10851540714741328	0.021638110056621918	0.0016712520655389588	4.6824670587059424e-05	8.968844910430226e-05	0.0028809935597456145	0.031949135542410946	0.12686813382080897	0.21880335836308162	0.20879746563829704	0.11167291106677535	0.02685168987551894	0.0024067843087305384	0.002392981982848943	0.027101295277389973	0.10617495466739674	0.15070366381708636	0.0910553792488867	0.023767277895388284	0.0022878530057753414	7.755690091563017e-05	0.0	0.0	0.0	0.0	0.0	0.0	0.0	0.0	4.1132085553251155e-05	0.0006746693622910144	0.0038800775212735976	0.009732119202757376	0.015091035202346727	0.021783374378799927	0.03342652525643432	0.037618095395044265	0.04316038377819531	0.07181496391547365
0.24702150848000284	0.24942568086099107	0.3315048627701711	0.5293700854754829	0.926892067470728	1.0	0.2862849040184138	0.024011208081277574	0.0007238342317155331	0.0	0.0	0.0	0.0	0.0	0.0	7.224427482371598e-05	0.0025836069933194514	0.03251078058758981	0.14570166943796234	0.31591249719318776	0.4228056326547437	0.3705437900958989	0.28056061675492266	0.208326858841917	0.10882431285586518	0.09038061724919998	0.11012623805330457	0.05778694430118552	0.012320490340426773	0.002215806681491622	0.015580088017959938	0.079500737191692	0.1452611573688112	0.09158302556397858	0.020696667041223523	0.001743948192747321	0.00010645411574602226	0.001770611324861928	0.02097282363528177	0.08403744152894708	0.1186420299896044	0.0926201126992722	0.09484283361266199	0.09859167817730226	0.090779247389709	0.08682066396007608	0.10611203873834738	0.11967636591448	0.060300293583595135	0.012839654974670017
0.2953398764910742	0.34008423380208025	0.36708308296902614	0.419063104112334	0.6149562996786317	1.0	0.6394114360323104	0.14419904368781045	0.012144918857359265	0.0003650468971395342	0.0	0.0	0.0	0.0	0.0	0.0	0.0	0.0	0.0	0.0	0.0	0.0	0.0	0.0	0.0	0.0	0.0	0.0	0.0	0.0	0.0	0.0	0.0	0.0	0.0	0.0	0.0	0.0	0.0	0.0	2.0453906136351082e-05	0.0003160774120167785	0.0021169057179447367	0.005451003656783923	0.007581359836176491	0.00759998558749743	0.004763065927922141	0.0009208007668665383	4.26506585822451e-05	0.0
0.4928206375701787	0.5512110595539693	0.6151846790665193	0.6863103190910959	0.8362075138223496	1.0	0.6070374050421894	0.2951004572827916	0.3250316266443739	0.3377358796920471	0.21302657843923015	0.07629959204284086	0.014260057771737184	0.011426879502842926	0.040111072461977995	0.05974994478759549	0.03690753330137077	0.007739753109396678	0.0005086212746499533	1.2859593292851905e-05	0.0	0.0	0.0	0.0	0.0	0.0	0.0	0.0	0.0	0.0	0.0	0.0	0.0	0.0	0.0	0.0	2.953525153782365e-05	0.0009536982985965933	0.01075483473624485	0.038008459571730026	0.03933789052921817	0.016137963277538307	0.018234761445718752	0.03150570403077656	0.03997638558789041	0.03979486371992555	0.024290313294440324	0.008232092450370841	0.02832341351837189	0.06759405079864418
0.3135565219414293	0.3370795165931597	0.354858503465634	0.3874339721958291	0.5316238818141885	1.0	0.7198956321000853	0.20142714995516026	0.031810411408194676	0.002279676690702917	5.791794282713656e-05	0.0	0.0	0.0	6.363064922298528e-05	0.0021282265687751385	0.023335009807541506	0.10431731848091144	0.2655045840688266	0.47612983182900465	0.7099710845806328	0.7449017751347994	0.3734194535754673	0.07547271522359048	0.005949533241906427	0.00016497433754484082	0.0	0.0	0.0	0.0	0.0	0.0	5.996483838142267e-05	0.00210371164346002	0.027035759302144195	0.13197162898357678	0.25830096400928193	0.31699232164213886	0.5195907827117917	0.7767121940481059	0.7011080457933297	0.5440228667715463	0.4555896700922113	0.3915886503875145	0.33704069867505443	0.3089594642312517	0.29658306184187117	0.20943558682153943	0.06059364724519152	0.005812305634860463
0.1416713561275047	0.15165003311622094	0.19016843888052137	0.30262405330163655	0.6528848625406948	1.0	0.5986796161081335	0.21779766527491434	0.0565450953492194	0.008737285713247	0.0006295344788947082	1.7594264128074174e-05	1.7251170593216343e-05	0.0005276459740549149	0.005527493817748455	0.022248959458996447	0.050734690025330334	0.09167480126031723	0.11788171007788294	0.11392594989479135	0.08932111637127955	0.05725317886492812	0.026610847539571457	0.0060004899790341995	0.00048501639069059436	1.3487367479044202e-05	0.0	0.0	0.0	0.0	1.2074612156697422e-05	0.0004775597082985259	0.006531796922362074	0.031100563523234828	0.058388845897738385	0.07148260380555242	0.101945429531449	0.14426234517473097	0.2677894069612968	0.4436339022990631	0.49907734637770323	0.5699274784460078	0.6592134208449909	0.6241904340465086	0.5177926363075499	0.4462143574849647	0.45117717297155907	0.36481407819561035	0.23352736859098436	0.25152135207000814
0.042776063561266224	0.07756882187642436	0.10409790636692934	0.1776180838410581	0.5248065017347131	1.0	0.40568316385666947	0.03975785157537157	0.0012668685217849208	0.0	0.0	0.0	0.0	0.0	0.0	0.0	0.0	0.0	0.0	0.0	0.0	0.0	0.0	0.0	0.0	0.0	0.0	0.0	0.0	0.0	0.0	0.0	0.0	0.0	0.0	0.0	0.0	0.001364056069479245	0.044950668637934635	0.3917311410051814	0.8194239098959041	0.8912188679388897	0.7449875241051575	0.6710147717510473	0.7212082713076539	0.7274992527266653	0.5413247694302568	0.18228328536465818	0.02070684735564286	0.0006923151933517902
0.38529290829763335	0.3747360458308523	0.44697170329784486	0.5889731847399843	0.8665095741762971	1.0	0.8272476061108117	0.6796097377211978	0.74391726813701	0.8520453940105972	0.726773650861084	0.510633320890831	0.4963505851439225	0.6693011539150955	0.5740423136935813	0.3449852579946578	0.35004955022490997	0.4120238179993306	0.3491154094691243	0.18576354418897315	0.05487590334550322	0.006837273099931121	0.000267525020761998	0.0	0.0	0.0	0.0	0.0	0.0	0.0	0.0	0.0	0.0	0.0	0.0	0.0	0.0	0.0	0.0	7.40375122607907e-05	0.0012422357632172934	0.007471912995350716	0.020589577067251917	0.032874850581425814	0.03972173813449073	0.04361994589871546	0.06644799300681412	0.11628649288301363	0.14773451751796232	0.20503703487651345
0.3911463280976794	0.3297520678002823	0.3725588610247435	0.5579803013238952	0.9530525054638385	1.0	0.28274814323458614	0.023411525873197656	0.0006691526550155478	0.0	0.0	0.0	0.0	0.0	3.37915599955496e-05	0.0010943708079208913	0.012626916803807155	0.04927098620354438	0.06551006803322576	0.03380884511678699	0.007521476057664539	0.0006948877371641728	0.0002997233870055426	0.004026892551617713	0.023389389196174525	0.06495131170244192	0.09576798593568911	0.0760860169931178	0.03218582789348352	0.006702551608837611	0.0005958827108297259	1.9640671222256713e-05	2.0700411574005933e-05	0.0007027194278627259	0.008860327041642883	0.04043108172773496	0.0656786182851586	0.03948577269328213	0.008888908514340344	0.004122171220267337	0.009551653695083888	0.017106183016206797	0.03446145851574483	0.05758346004451489	0.07437427588342307	0.09622907977684517	0.1252504886432473	0.14678303108053167	0.1566277221318546	0.14701044507334585
0.933311027835781	0.9182344331800186	0.9188078698796872	0.9207619148352731	0.9344334835923019	1.0	0.9841344355589827	0.8056511067311247	0.5632993017476359	0.3844467927199194	0.2882157617923317	0.2380568854544393	0.2189096844919839	0.22561080866149985	0.27129419549969425	0.32462150116957944	0.3556355822722004	0.3667203946901887	0.3574673618202747	0.32459492263219264	0.25416488542144866	0.14117151121726282	0.05346984562057657	0.02000689481652264	0.006722894484915184	0.004495359122920738	0.010295282418493307	0.030472734111345868	0.05622166208511667	0.057725598730470194	0.06490045548043855	0.10976269057880832	0.18099371377353662	0.23967766478147107	0.246070011612905	0.20239216766970908	0.13059363126083065	0.0753385803761116	0.07372695516528306	0.1778340736890918	0.2748618460115595	0.24340251118836187	0.1671835313067341	0.13384424241597245	0.12291952064612371	0.13777198279185487	0.219652090827999	0.34020830175218136	0.4317289307085921	0.5094416069232293
0.6469204525074608	0.1875600328912019	0.1935872277190783	0.4706756042695828	0.9974204067470832	1.0	0.24268414508210054	0.017720696815041074	0.0004511368590891222	0.0	0.0	0.0	0.0	0.0	0.0	0.0	0.0	0.0	0.0	0.0	0.0	0.0	0.0	0.0	0.0	0.0	0.0	0.0	0.0	0.0	0.0	0.0	0.0	0.0	0.0	0.0	0.0	0.0	0.0004692040945673404	0.010581988441243279	0.053399092572352015	0.12086175652694747	0.15659350411010547	0.13488620441309154	0.12630653505056888	0.11737813555202678	0.07944076819100866	0.024311421748650936	0.0025903777014211955	8.217872032696742e-05
0.19443577490233196	0.19344254259440835	0.1955197990016535	0.2412953439657682	0.48605641321209986	1.0	0.9282206401940396	0.6211753714626466	0.3293461299746261	0.11802950739100165	0.028190457232086432	0.004202892778358343	0.0003178018610346267	0.000555287364818608	0.006369856242872105	0.027340291570512987	0.04245001670338051	0.022520371783245674	0.006018107230099252	0.008904113487654254	0.01921348376707283	0.029800384263785604	0.03631489100403808	0.0307664685005857	0.020434974329177645	0.03319499819794178	0.04443981072658013	0.02312096210528778	0.005142470925990336	0.0006578566184243112	0.0023670635432209534	0.011821077884136364	0.02191451165551659	0.014254267408355089	0.0032011328788555293	0.00026967288014338975	0.0002759542039362784	0.003320641092118579	0.014643874422223844	0.021887855657249284	0.015532711797208104	0.00813150039366053	0.009059261368533114	0.015209991729281742	0.019995836086490804	0.022347065220174923	0.02328506410053892	0.0358335490972821	0.06685010374754398	0.08067150095702764
0.6099259521419221	0.673536356235401	0.6646339433352266	0.6721273611288962	0.7965479272969145	1.0	0.61001822399529	0.21558866809546018	0.04032503583046085	0.01095634886656602	0.036367708436974205	0.07000495865801039	0.0741153980346251	0.06368481705810392	0.03870894591191822	0.03533276224086019	0.0428070315361405	0.03253433217218179	0.024188857819227694	0.014927131679704367	0.01637633717947758	0.02719024236127014	0.01909145998844544	0.004974233664648043	0.00853749050238467	0.03528470330505348	0.0721083971128118	0.08657713873877736	0.060431177202282846	0.024816570997800498	0.005140959388456774	0.00042079138841604244	1.258968814718235e-05	0.0	1.3462311087292483e-05	0.00044853222674940026	0.004844230686348902	0.020572175798352924	0.048753520551199366	0.06903314495512498	0.059466952120495166	0.06156364271592756	0.09629406667199823	0.1261984554789402	0.12850928603611197	0.11314162214921346	0.08919637831247358	0.10140378771598355	0.20673212117551518	0.3406571619633915
0.6242393511102157	0.613026193909449	0.5908996197649682	0.5652787239601685	0.5085752364052933	0.6323447131439115	1.0	0.6101290178165145	0.1638526974264703	0.015715183963517433	0.0004957168945743634	0.0	0.0	0.0	0.0	0.0004907764329593081	0.0122278423780779	0.10032494823974275	0.3332357679492486	0.5065352701324065	0.39288239333486985	0.13102918429773394	0.013972717806752803	0.00046813853965956643	0.0	0.0	0.0	0.0	0.0	0.0	0.0	0.0	0.0	0.0	0.0	0.0	0.0	0.0	0.0043239394252207065	0.0772713789261104	0.2912918516982341	0.40762293043692904	0.3769311465066685	0.34220692278636994	0.3332614029500284	0.31632350873097476	0.2383682800477688	0.13812639032287538	0.23197792988298907	0.4166697996279872
0.1613895783625388	0.1834795541623047	0.20125224932140906	0.224791643746583	0.34930444219400064	0.8227488997541753	1.0	0.6755499369867152	0.3237305666876122	0.12188132515172909	0.0378936423521503	0.02308669307741353	0.059876104257362374	0.1557848821976376	0.3082463831568562	0.3928962619609679	0.33315690468327325	0.282724324671438	0.2454716641093395	0.17146251457343137	0.11012532434430636	0.053051788861900706	0.012093578726902258	0.0010241471344594522	0.00018720481981939217	0.002068661700564758	0.010345932004794741	0.022842692697935235	0.026183627651004456	0.016293774158336886	0.011183009065934467	0.014404601473090676	0.009198804200963051	0.002101347902255076	0.00017196185518362014	5.275803949993936e-06	0.0	5.4195877547863056e-05	0.0017803778262262186	0.01603176146585679	0.03819936402276222	0.04976179463388597	0.04592699508829436	0.02857650606806385	0.016109307586215153	0.011889267615990672	0.016789539743983208	0.04166941981048613	0.09735286073866846	0.15363758586015194
0.06934174666836837	0.1345906609919687	0.16877722540520596	0.17515824889217665	0.3372759846857711	0.8792715286943817	1.0	0.36663378452155765	0.043582697877773365	0.0016207085575932754	0.0	0.0	0.0	0.0	0.0	0.0	0.0	0.0	0.0	0.0	0.0	0.0	0.0	0.0	0.0	0.0	0.0	0.0	0.0	0.0	0.0	0.0	0.0	0.0	0.0	0.0	0.0	0.0	0.0	0.0	0.001312376291059848	0.01698169571302645	0.0812557462150672	0.17878676656508274	0.2590944062477201	0.3525225586924448	0.5724345066692414	0.5357169926625753	0.1983605675661546	0.02537292793510626
0.2409748671318711	0.22457446245168014	0.24149125521573345	0.32485568137600207	0.4711932510991524	0.7115964690083677	1.0	0.9763834003951339	0.8104796367758916	0.5656623894952412	0.33110424982451947	0.27624017158958086	0.29211650892994245	0.43832333496242804	0.6163073943399942	0.5152010339016924	0.2037843397311585	0.0900180765388613	0.21783200664988978	0.40416054262125295	0.4968535386868519	0.5775540778898964	0.8651563565095275	0.998278522615671	0.7340596536247822	0.6634980561647721	0.5757689345941481	0.25422181273006783	0.14915270289780372	0.24858937790748706	0.29269401946747087	0.16313404930195924	0.06863161995300567	0.16666243225212526	0.2982274307469184	0.27346060659441734	0.47033804374824184	0.8246154100557699	0.6598188342072396	0.32536394656258566	0.3738283931450564	0.42301552286008814	0.3947338820379852	0.37890521916964043	0.3717735116082552	0.3395913025079904	0.2504694596630582	0.18259819276073472	0.19531801892349107	0.16074227227861013
0.09570955199202724	0.039072716657538045	0.021811963926622192	0.019309692436030142	0.0817617060603007	0.5308181263092487	1.0	0.8326073363245551	0.3194866415704358	0.10250822613291306	0.040367744528005706	0.008209489175518099	0.0007503837562216269	0.0024901167471999513	0.03612180180578119	0.18654776205114862	0.3509189371747665	0.3747311267677654	0.29743992965302724	0.15252109116493132	0.03710851120747576	0.003585866594212804	0.0001322743271723898	0.0	0.0	0.0	0.0	0.0	0.0	0.0	0.0	0.0	0.0	0.0	0.0	0.0	0.0	5.847975987520427e-05	0.0016818206599178264	0.010957081971018395	0.019095355932598257	0.016552634898770797	0.01178183272111964	0.011658783465587377	0.014213012502395676	0.019909890868918832	0.02256591208570733	0.008814097302864844	0.0008683255472120938	3.397361699315475e-05
0.169687121968085	0.1850879284502502	0.19189072086919987	0.2115473773434638	0.32204128586536723	0.7287864020924277	1.0	0.8909470325939184	0.5919849166703063	0.31404722274293423	0.14531231316009574	0.05749176364808248	0.01936571896985261	0.01897279904364841	0.02730912194692726	0.025283856394005266	0.041016508727352546	0.042871903186264146	0.017606781777084926	0.003467776622062752	0.0003759842039201235	1.8243402650303278e-05	0.0	0.0	0.0	0.0	0.0	2.4615485633857606e-06	8.88395172049245e-05	0.0012307483541153488	0.006736027992013029	0.013361341916070637	0.009066928882692412	0.0021262000807936365	0.00017626587168874906	5.3733953894398085e-06	5.37986998691966e-06	0.0001733351186756893	0.0019292629261217552	0.00575431226969359	0.005371492543201343	0.004754376118389733	0.005691468770534039	0.006465079922443291	0.007001289301147155	0.006570830814801045	0.005425651941399008	0.007485577549320296	0.005798776708643464	0.001416539887473711
0.3462125986819939	0.30202264316199334	0.29987001689779763	0.3207220670769155	0.4175704796380133	0.7410632799100361	1.0	0.8534971230007632	0.46704672819851384	0.16682151508024667	0.038595422907185394	0.005256576658435881	0.0003340948195593473	8.095842302685456e-06	0.0	0.0	0.0	9.769221495047192e-06	0.00022923401897626734	0.002800472735756948	0.01704450650184202	0.03940852850033229	0.031209239835767264	0.008375976035697367	0.0007176411369199056	2.055883699379258e-05	0.0	0.0	0.0	0.0	0.0	0.0	0.0	8.57810802749523e-06	0.000287392088104701	0.003612926488175392	0.01641356330393996	0.02655877659028224	0.022734237655383627	0.042086306032339434	0.0846083129102298	0.22741930772560093	0.5411135036611764	0.7610083711196735	0.825923814725604	0.8280379929583834	0.8582221272736663	0.9435024643423382	0.8228722347732877	0.6543779840033537
0.08899017330418547	0.09603086318504417	0.10459825387176411	0.1281162921693284	0.25323842145654496	0.6685788366649286	1.0	0.9393481765596549	0.6906997339749479	0.517672243721847	0.4319086628191439	0.40517035276446484	0.4069809250556881	0.30095299362647093	0.22419734012574108	0.2189919714637099	0.17643888542735392	0.12100235195647578	0.13596129639627239	0.20632125883403654	0.3326324692783214	0.4910910800215135	0.5588946829930199	0.4479583557475951	0.28965510334105715	0.16844575885656504	0.08022653001486972	0.05554523169101237	0.07799085990598739	0.1288214533585454	0.2152692462758342	0.35503808639041706	0.5867316768417714	0.7782191175156881	0.7390863780688646	0.6308572983987555	0.5901089086953208	0.5195584275412048	0.41652293289879094	0.24443101931869413	0.14926747365348958	0.13635110938370362	0.15734425450087966	0.1849493365616975	0.20305741131816094	0.18989831187469314	0.11974392506921275	0.06744078346551317	0.09894785492825009	0.13050241417449598
0.04429534098358618	0.0919884482784275	0.13248644747191096	0.16526385036584815	0.1981209307376457	0.4267831807847541	1.0	0.7144842174384924	0.17507290899965527	0.015361771396738074	0.00046422772001404063	0.0	0.0	0.0	0.0	0.0	0.0	0.0	0.0	0.0	0.0	0.0	0.0	0.0	0.0	0.0	0.0	0.0	0.0	0.0	0.0	0.0	0.0	0.0	0.0	0.0	0.0	0.0	0.0004320488313416938	0.01195709739256321	0.10123292926214249	0.29492512055376296	0.43737141332760865	0.532551508931989	0.5879656683965957	0.5591503036336295	0.3338694693371771	0.05629440567236925	0.0022699039168214215	0.0
0.36160371010613784	0.34977473485359195	0.33471028643640105	0.34009771121799026	0.461138415787667	0.8507340030326298	1.0	0.9360044028139048	0.7724023302564659	0.5537773304999143	0.33381716349186125	0.15871051422597257	0.06518715732869046	0.0909780705814714	0.19341012391446444	0.22598001708162513	0.17770359319464737	0.12849617261814852	0.07232475502467425	0.024899154898413548	0.0044800918938584155	0.000370293823258332	1.2287852230486308e-05	0.0	0.0	1.3409978669127902e-05	0.00041354137004751565	0.004446466308243871	0.018526514510129453	0.03272244296057692	0.02317712889247233	0.0058766917660509925	0.0005496510922675552	0.0011145181249744911	0.013843650611255982	0.06438706306677872	0.13180866095456814	0.2183937478908885	0.3996536718892079	0.5139416005555278	0.4255459132111157	0.3209308583170188	0.2891503905054407	0.2590293036698926	0.24053559169822472	0.2381985743073777	0.2422418866573652	0.18620359850531337	0.11491549278996506	0.08753110932844012
0.09399446380184151	0.11281075621595356	0.13553390947962285	0.16984897009713834	0.334087069435932	0.8491326775705009	1.0	0.8880831933139239	0.7375152341589108	0.6136350044617578	0.4496961652607478	0.2345663135597203	0.08644370289054314	0.03570323569444178	0.024890354201780533	0.012141566284214372	0.003189674687513508	0.008623838459709198	0.03258502957028584	0.04954463663265808	0.03059176999282192	0.009409296059792401	0.010553253050078497	0.017930572466222688	0.013505691396341082	0.015725786634612174	0.02942619567567158	0.03841200700228473	0.05240200158865048	0.08053771667670086	0.12011440415584997	0.1763843301490723	0.2267310458454507	0.300209589142132	0.41246616867832236	0.46995319711970907	0.43786905763616585	0.31339474695399455	0.2346614451308784	0.2465357757133239	0.24590054340054507	0.22955473933114626	0.24028889765132777	0.251494846209736	0.2506217888782239	0.23563327869588288	0.1814977707450654	0.09959635728639747	0.05233871130746801	0.0322081928835603
0.23335147716026458	0.2758597073479123	0.306518076407298	0.3311885483026531	0.39367165972731366	0.6800339131984507	1.0	0.894460193108222	0.6273676794971961	0.5746720674846473	0.6592584974469038	0.6432114746131686	0.548540738413484	0.4521767980246984	0.3526962795835956	0.2829841990660018	0.22455293529999173	0.16732079001493103	0.11729143091304306	0.09065691148568668	0.051458694686204176	0.015957721406702947	0.018230003199726428	0.04830694614952783	0.09302846149932133	0.1813279929676779	0.24507604263757862	0.2115252399621305	0.15567341233932686	0.13706268934167185	0.16426420230797298	0.18227713210935456	0.15460153093374016	0.11277375097454274	0.14006662206226494	0.21597808963505907	0.26061030917633593	0.266441021045531	0.27960399045199746	0.3776428103330186	0.47699209583303914	0.42988000848047087	0.34147653085159774	0.3106914979176306	0.3321195694884433	0.39083606862619896	0.5074453278327218	0.6354954744157503	0.5823554340839956	0.38238464585474957
0.49809312332332256	0.5243787991189054	0.5182752238861766	0.5165594103836767	0.5498700008432926	0.7647498622951289	1.0	0.9578095725102312	0.7755469059532375	0.5580045579970078	0.5444058413870155	0.539756675751497	0.4377724159031665	0.39508542541138963	0.4507704773843406	0.409852171675246	0.248023698163172	0.12232106882553051	0.048152053477030624	0.03032562592265874	0.054022443249970964	0.07040743898377338	0.0707059172664097	0.09737854617099782	0.14263870101031334	0.1966964152496379	0.22109808259396677	0.21145535107970206	0.19420220291588242	0.15605365082702752	0.09893729546459366	0.048994511080173365	0.05865406327973427	0.14809744615095843	0.23092086363773892	0.21179229828799404	0.18272767227678527	0.23236404030889832	0.24904918199197318	0.23465636598570763	0.31352632248683837	0.41045613125239083	0.4451991360620933	0.4742855762178195	0.5182568713179728	0.5587342895528801	0.5587008704170395	0.4554023050920919	0.33035888637465843	0.22583344218973025
0.15136635411531552	0.1627055343133112	0.15940462698846172	0.14910580540076082	0.1464061556272904	0.33965341199086196	0.8066644733031014	1.0	0.7678986219575397	0.36084376905384236	0.10538581903407349	0.028289715972518257	0.005545587875693536	0.005339330581229101	0.02131174868867594	0.03780866020891751	0.031320192183980466	0.010112568300773984	0.001414480197159499	0.0001108500283893447	4.412615022197302e-06	0.0	0.0	0.0	0.0	0.0	0.0	0.0	0.0	0.0	0.0	0.0	0.0	0.0	0.0	0.0	0.0	2.43265562064245e-05	0.0006491608452172972	0.003831778109823488	0.00757416468671705	0.012586951114928092	0.022902212548281828	0.030326242031303963	0.031051770812692867	0.02608668320232945	0.013515673279699821	0.002146901945856295	8.050460632483593e-05	0.0
0.01411248957443602	0.022587913863296238	0.04122453221609731	0.11188762345174551	0.4154200793944661	0.8731442917027903	0.9820886378431923	1.0	0.8872397472018995	0.553871549312289	0.3255386941558752	0.25157608698017575	0.27161164738757465	0.3247060912444629	0.3903428985084418	0.2948074605901727	0.1793595010492373	0.14641504279693154	0.08906110610499675	0.03413739495473203	0.007490846335221312	0.0006867222619367874	2.2157230395318365e-05	0.0	0.0	0.0	0.0	0.0	3.077146498729083e-05	0.0010706151594017336	0.01924455242145332	0.15785318364401393	0.4651168208704924	0.5609982920425778	0.3608675134264589	0.19731541840232225	0.0865177016226033	0.02125419100110317	0.03826914173658145	0.0654673698338394	0.0503077148441514	0.04595861638174252	0.07789391951000559	0.14151201446985467	0.20120507250083325	0.28997621362174003	0.45019700744301344	0.4411442998634204	0.1932046188204394	0.12893940061860218
0.559383057912004	0.40543195628636175	0.3252255002033034	0.29688920901414256	0.3510713234186446	0.673259070212641	0.9707141376556809	1.0	0.7817262607325891	0.4310353918586392	0.16513015456854796	0.033379540979962354	0.0028039685871976065	8.492724463952035e-05	0.0	2.4457080746634212e-05	0.0006093555197719992	0.004999537865349633	0.016606286563636146	0.025242397903962925	0.019578683433885486	0.0065296357472018176	0.0006963086747851666	2.3328956519015938e-05	0.0	0.0	0.0	0.0	0.0	0.0	0.0	0.0	0.0	0.0	0.0	0.0	3.21808063354039e-05	0.0015998797100175662	0.02650072346515882	0.1273889517630969	0.17412836902153941	0.14270808448275885	0.13396269458637278	0.1429370316252322	0.1636880263389868	0.22606106853340246	0.39751444924850715	0.5251672294945199	0.3480446985595706	0.1905061409396598
0.1462682173046921	0.17472576190416225	0.1877649647436869	0.19397738878945134	0.20956377425433653	0.48752534187647945	0.8882155470601778	1.0	0.5703437892629908	0.10600086427086604	0.007408954875879041	0.00020931835634944768	0.0	0.0	0.0	0.0	0.0	0.0	0.0	0.0	0.0	0.0	0.0	0.0	0.0	0.0	0.0	0.0	0.0	0.0	0.0	0.0	0.0	0.0	0.0	0.0	0.0	0.0	0.0	0.0	0.00034340066807548843	0.005450158324382418	0.03324228066088774	0.07997834795076726	0.12387531716151018	0.16928417081042216	0.2192612979500689	0.2618139904780945	0.20699020831934137	0.0688531409940008
0.0732049152085181	0.07087469906982097	0.06700274562143942	0.06361784390941123	0.07952277633639886	0.2600974975969772	0.665890060711913	0.962301244185841	1.0	0.7318321551828064	0.3733826408664862	0.12461883215826335	0.02173454944089366	0.0016324595485476426	4.961757031542172e-05	0.00011477933822256018	0.0013243309708578011	0.005167618826346216	0.006870799368318026	0.0035459250561938956	0.0007888642844884553	7.215462935354928e-05	2.474229776356485e-06	0.0	0.0	0.0	0.0	0.0	0.0	0.0	0.0	0.0	0.0	0.0	0.0	0.0	0.0	0.0	0.0	0.0	3.7253982738827133e-06	6.038969770722024e-05	0.00047037198270744436	0.0012409773995162429	0.0015284871170712045	0.001299354525129053	0.0008440795756677667	0.0027846855953315014	0.013560279865522	0.028901379290645502
0.05088851985149323	0.06403033257210529	0.07263506147634367	0.0812795999558572	0.12370836880906551	0.35380657342481975	0.6630968299050755	0.9058973479679391	1.0	0.8626031541976295	0.7533486670265872	0.716111027873664	0.6513484824704939	0.5660602606803186	0.4081948017441449	0.24396910996632432	0.18315389201743235	0.1768581625507287	0.188484655389913	0.23187091011506314	0.3219894123740271	0.45192549043451036	0.5322664090873201	0.4976817886284945	0.3792608154434384	0.23549796417524552	0.16283922286911004	0.20418970954538454	0.30596270401493014	0.3391603037305231	0.2889389623864367	0.20681401364847948	0.1631955113180276	0.17375054658027525	0.19148492710169565	0.19482368693515528	0.18760383744796333	0.17309642942240436	0.15743446796561325	0.10797720729080872	0.06805526447957592	0.0697871627937674	0.09973931054723134	0.13036738857659197	0.15107217564514172	0.15248639139242834	0.1164275664544045	0.0568088767932613	0.0190829568014983	0.0035168215298915055
0.5701383115029668	0.6100030927364308	0.6370249606593849	0.6274512425733174	0.5209189038767302	0.2917522059906061	0.26814805510041995	0.4703427036159121	0.694292838372321	0.881830286243368	1.0	0.9138434450984269	0.8063590889420014	0.7667999639779586	0.6262851164161232	0.4968615345564381	0.37074174021514333	0.24614515036574505	0.18887551734514874	0.14082708993529036	0.09033744263862793	0.055102142744457565	0.04560497598119827	0.06321564556945486	0.06593295246483781	0.05261095851482592	0.056563340059053314	0.04696673358924867	0.019765082423307438	0.004295377344003228	0.004658377984621515	0.023003043426662723	0.04246505439307761	0.027407662610800024	0.012166576457615248	0.02914380609035757	0.05382616786031126	0.06165484745641407	0.0791457603934627	0.08694747074687298	0.09314704485783389	0.11149081633594109	0.1570928195949567	0.19634782361297345	0.2179436560955827	0.25412697972957937	0.36991222288583014	0.5463890756587767	0.6288430573114046	0.6523737073642952
0.10086382030367987	0.062435617713511526	0.042553862888039945	0.03185483365879358	0.020835423303456106	0.005585135093838074	0.00044726092377249805	0.007558124513636826	0.1108827580201692	0.580641163729055	1.0	0.6353059926557526	0.15157284585244402	0.012730514997219586	0.0003685508110533988	0.0	0.0	0.0	0.0	0.0	0.0	0.0	0.0	0.0	0.0	0.0	0.0	0.0	0.0	0.0	0.0	0.0	0.0	0.0	0.0	0.0	0.0	0.0004335160551134756	0.01339258581266799	0.10301989858318505	0.23446901333943979	0.3278114330572425	0.3878479473301271	0.41691136725119754	0.43170008433001467	0.4757960237911778	0.647888572699733	0.7001857995968773	0.3367648426504345	0.17328507471515653
0.16338620966214132	0.19829593241948962	0.21399258322479803	0.22136607036437103	0.2537969876756406	0.4006227785340045	0.4406360062389965	0.30530775735678134	0.3192097624241931	0.7373049907721321	1.0	0.860963408483457	0.6392394043552394	0.5341411401249453	0.27512554071302225	0.05784661090425219	0.004459859555465714	0.00011671594261291154	0.0	0.0	0.0	0.0	9.809405611023512e-05	0.0037289741761837945	0.048833281049898564	0.23692112368042467	0.4484950778496447	0.3861109930274931	0.17761417399446797	0.041014758442214465	0.003758788572506982	0.00012368578351250965	0.0	0.0	0.0	0.0	0.00044599637304669915	0.014406977803728236	0.15346256105236245	0.46476943433369844	0.4759403544413775	0.21489243568741953	0.10251850708760357	0.06970255540482297	0.04546705116892025	0.046118776307726955	0.0657194524900416	0.09987261530974481	0.08451757024640408	0.020676618196649545
0.010293016669302425	0.01191007236576822	0.014960005014601973	0.026677411980942638	0.09878944837255413	0.3978546214638494	0.7726987086442358	0.9389157514422769	0.9665100641684765	0.9560125949483842	0.9587329312150521	1.0	0.9319888216567543	0.7414861507742547	0.5851289091399426	0.5099748657774239	0.4503279177957049	0.4129209242640809	0.4234301309502558	0.4733653920594349	0.5091710246071106	0.4252670969256008	0.24396199100390792	0.10806216025564881	0.07876872012022013	0.0655997547774985	0.034951035070684	0.010933606440045129	0.0019927927603647314	0.0033120556121154377	0.017848535736572357	0.04330871012948767	0.05423256644805355	0.05688820642378786	0.053812393873133815	0.037875213715073915	0.02748519980532156	0.023022657777038043	0.020618157358194528	0.025690141846797923	0.038166537615819396	0.03500668511768458	0.018559391427915527	0.009606742127417602	0.0070864408415379455	0.006413429139779007	0.005273224171473624	0.0025342191749191043	0.005215273238909854	0.01182276876102605
0.249513974202391	0.23566366630020238	0.22061874672650508	0.2380466195040683	0.29508847992633813	0.40058855413442884	0.5885058499455734	0.6899823214301539	0.7108322013389874	0.724073883822244	0.8543871067861925	1.0	0.8625839617027308	0.5652083293064892	0.3228718999792282	0.18084956696720011	0.13743006092588528	0.18248139659206344	0.3328016185789436	0.5282527245836851	0.7404443156014787	0.9326537692090408	0.7885402978529489	0.4488820699711106	0.25529882483131755	0.20604409157490786	0.16896682758850035	0.092598275111789	0.03053418488893959	0.005839371346035297	0.000528456447362717	0.0005484834725893176	0.00685981374385271	0.03256963588415759	0.056544765225827506	0.03811523486713095	0.02731057703808866	0.09468055414047515	0.17526412365975974	0.12092119657917728	0.11271247747523828	0.16363363996946947	0.1931048479458513	0.19887211684980896	0.2015610586362755	0.2355997275946938	0.3451821055593041	0.43530866319938577	0.43859899086754917	0.44777435077607375
0.022910693755719132	0.028385076996495593	0.032293633792600376	0.03536742386896591	0.030472630352574782	0.017069235076402192	0.034585330093802734	0.1419019673304365	0.35707702556680493	0.4836292601519678	0.741198659309589	1.0	0.7375675886206757	0.2996576180262313	0.07770556031523793	0.02106222179985008	0.045688157272262775	0.0789917482284271	0.07056938803674985	0.03548237463588095	0.0090623926317678	0.0008893685092037606	2.997611890361228e-05	0.0	7.611316167315576e-05	0.002412520633833303	0.02590094799439986	0.1006970825763227	0.1617323136569766	0.13802018918360984	0.07512714448369297	0.02077714508858185	0.0019350229936698257	5.8551289642911105e-05	0.0	0.0	0.00012241051179593947	0.0041551202104071405	0.04216436995418138	0.09753166500534377	0.10835990360432779	0.10114782238858162	0.07322236361139571	0.032077158297237916	0.016235344401984656	0.01324451025877585	0.01164069730405101	0.024050055211719983	0.047339115886713044	0.03460156297536846
0.38670812345067745	0.4621071034826121	0.506816485497958	0.5224220297212013	0.4655845673143273	0.3498946349772801	0.3455032822815123	0.47444183889561414	0.7472185933329395	0.8669811643195993	0.9040868493695006	1.0	0.9794424913337448	0.8109794986967607	0.5980563446887512	0.49953040321568926	0.5110523683395006	0.5479750604619128	0.5688815109403416	0.5513146742971481	0.4390730268606	0.2597513370516891	0.16595154015795766	0.22038792977633567	0.2628905067406052	0.2398369010060573	0.23957343268219103	0.23357691967296984	0.17074546568085736	0.10990793149494554	0.12776224755226248	0.21675661900600426	0.18204321800591117	0.09265096493223761	0.09188134895380308	0.2368429804509578	0.6318777178477075	0.9484420317491123	0.7417547754070423	0.35554432788614604	0.2592696075913463	0.3009545006806109	0.34786628956051335	0.3624478925836746	0.391163840333223	0.45369344560889846	0.5484705847432131	0.5937429406902263	0.48757742685516614	0.3530056446915468
0.05893982237540084	0.06739076124811035	0.07446349624668443	0.08199775207596346	0.09704377245815837	0.1557290789004205	0.404855214751677	0.7813858316833058	0.8868721455590746	0.7955076500887288	0.8438392889147437	0.9842262620559711	1.0	0.9348082518575337	0.9731022360530861	0.9915889802031774	0.7772014626077777	0.5318389623191635	0.38227675676411726	0.24482406855520678	0.13513821812881396	0.06093581586680381	0.01873841209822807	0.013421900628924082	0.02282665210098943	0.036267359309190526	0.0524785527706974	0.06469071371842143	0.07607059862709128	0.07188695711320138	0.05067012126241933	0.054488642662868646	0.08304192011219547	0.1247258915909506	0.16358332101121828	0.17078250245453666	0.19289579301617257	0.2216453355010782	0.25216767126961415	0.23660058717559962	0.1833256054030565	0.1626775448160435	0.17093259722510268	0.19639753310520067	0.22972233113359683	0.27997346838536236	0.36772737915990833	0.4028913172482574	0.29325890008115296	0.18796593933375208
0.20890084375511575	0.27656802175662376	0.3193217650047219	0.33778841535174103	0.31985860034450564	0.24616889320433888	0.13627811674566415	0.09832319023277003	0.23301667904903958	0.5096042587872124	0.7103931013035387	0.8624270512774854	0.9742303803325745	1.0	0.9048713924737672	0.7895530445057387	0.8390395534535929	0.8309515255063716	0.713782567372821	0.5670795444308633	0.39629827365936626	0.25526599710065484	0.2688452095335275	0.2748084925903135	0.1398572344601032	0.030668478082910712	0.02545494362227444	0.08247968401099944	0.11683004376602338	0.07813305697455583	0.041778685750810896	0.04523290217094522	0.029612522221138318	0.007886356765052983	0.00853493185563668	0.037344920479741646	0.063367009331061	0.038191332929906605	0.008582114970269545	0.007829036799919874	0.02341009309049853	0.04338000785092766	0.0588133784984912	0.06439014818505386	0.06555854493769503	0.06402023439486847	0.058680105111810765	0.05375943468331262	0.052998953162730414	0.05470251297338777
0.10990667707169582	0.09565693719026437	0.0883535905647681	0.083633158944869	0.10610917286026636	0.23667781441630986	0.4682457491445789	0.7212137662179398	0.6507104116106363	0.4027289965430354	0.38871718627169505	0.6360898236293077	0.9571616902511596	1.0	0.9576961108460669	0.9674652517350376	0.7984443803123479	0.6703729149628843	0.5228451246675234	0.39340449378525405	0.34425218629590604	0.2773139279221149	0.13121292092964226	0.029580680859939517	0.0025169010705064477	0.00011594074459745272	0.0013196993124752583	0.013078025689720031	0.04908398342356879	0.0860556207711497	0.10072000072358865	0.10925703698287675	0.08232001128400504	0.10030272207347223	0.2063684541260813	0.283675706146634	0.27699127238070503	0.19549446032077966	0.09648119621236047	0.0854196587211265	0.08463412307448681	0.08143391633431345	0.07046495217723431	0.04136756882345984	0.02603231634796648	0.026475662551048256	0.04324727452051595	0.12360124869361723	0.26427038560105653	0.3101849825353103
0.14447311502450177	0.15571582041061402	0.15407925765434807	0.14272369702025509	0.10361017960239971	0.023216260408899292	0.0009159900593941397	0.0	0.0	0.0	0.00032938050366824263	0.011363226697670125	0.13700330098434274	0.5980249088457222	1.0	0.8321061215836036	0.7221856129517064	0.5523103222486042	0.21671105332154156	0.042388615463510304	0.040021694930941716	0.18331185178372653	0.3519860284417304	0.23326557430633033	0.05270786816629677	0.004267292019925196	0.00012000017114485112	0.0	0.0	0.0	0.0	0.0	0.0	0.0	0.0	0.0	0.0	0.0	0.0	0.0	0.000677056359190419	0.013418005041374163	0.07230569256495646	0.12143922908386731	0.1345042612625504	0.13495013005565737	0.14602668352077	0.11566028000472191	0.03560106007378338	0.003875915979246521
0.015214070473719737	0.021212100698796133	0.03035461262713477	0.04959941166815646	0.07526226878052517	0.05325028382390998	0.027485792139344885	0.04737133677740398	0.11156477767483143	0.15938543756487322	0.27297972446836755	0.4923355858519437	0.7142446290268532	0.8944407242731001	1.0	0.8568145303875581	0.49039272386540744	0.2462394693687291	0.13090051380009277	0.054565387415586676	0.013115824986678628	0.0030153852116136946	0.01034037703318486	0.027702000445986533	0.038686577051937836	0.03279234195981874	0.04165588416126355	0.10537616083641602	0.17376418264532695	0.19268590745630515	0.22300153903832404	0.3937427568629899	0.7053759822832454	0.9257573495213126	0.9846656879145533	0.955984935145348	0.8591390758146077	0.6784495626000987	0.34383083017444366	0.13276787676336335	0.08841700866831678	0.09132775615168982	0.14091113359623586	0.21593614268963782	0.27515567308884087	0.37303487457248935	0.5702565809095701	0.6427771593106466	0.35085393936801756	0.18690990501309684
0.1081221098687247	0.1081162940646793	0.109085899723644	0.12440064494902194	0.2078587906958918	0.4158595612508558	0.5148696232303493	0.5571302982365155	0.6181821096282903	0.7157006663715917	0.8452320684418813	0.9490701614741037	0.9565279916350535	0.9955537742295889	1.0	0.9109592958764661	0.8483564187866393	0.7575151007205132	0.6546978057191477	0.6037755768638531	0.551723296994486	0.4575196601739056	0.4510318696268505	0.5604946843489863	0.6136074877762655	0.4682575592185494	0.2552941765830329	0.1732077292303069	0.17758461480876792	0.21190068888816446	0.2554607064188077	0.28170796592360564	0.2849508751038357	0.2697717272505104	0.23962324705141852	0.2209302298104826	0.1939975165639718	0.18386810804980774	0.21585408517982588	0.21782006477761037	0.17795844233259797	0.1560971174560873	0.14637078386661442	0.13426108583763885	0.12793745699583145	0.1325951356350716	0.15252728522976886	0.14802034043086015	0.11081076383043381	0.08816236342001076
0.050867090687660994	0.05314451721811645	0.05221140117352345	0.055066040210236755	0.08552807788612578	0.25272726056301736	0.4900579511975019	0.6307761547662654	0.6429876986942946	0.5850847427991732	0.573924586764782	0.6307717026228534	0.6611697142410913	0.7213538823157185	0.8680231366677715	1.0	0.9244839340213242	0.822599704556233	0.7855738459188877	0.6088540830334128	0.3040426897569227	0.08580573941389978	0.02152809740517808	0.007828148176088304	0.0014351720138683166	0.0002798053764045963	0.0019193799283891504	0.008536309565811114	0.01636909254703117	0.01945236365839647	0.029386124477409438	0.0372504030069619	0.02863570840515172	0.02185637928195931	0.019243047949785954	0.016510073880164417	0.009206143973403975	0.01325467865568642	0.03405297420638473	0.05030671772769592	0.051724177059128816	0.0707987041991359	0.09203201131911248	0.11048120510168827	0.13327567816071975	0.1545021665574598	0.15120646309269883	0.10316627899056095	0.07260382014033771	0.0558520399978395
0.06637091699543766	0.05569434619995075	0.04797862286534003	0.045754357900583166	0.051400858419410535	0.07737594745776544	0.10719465775036188	0.13251134991838986	0.2243137209259284	0.4365634832427971	0.5363828277349357	0.5125367578923967	0.5775037658497773	0.7241773341162538	0.9634794281470359	1.0	0.6698575152267653	0.295459688433851	0.10536319285528377	0.0705932383900704	0.10866255599168971	0.1688567630330934	0.1448626443219607	0.05476647778335528	0.009284424337117939	0.003950818840000786	0.013114681511110823	0.018594278751651414	0.011240904785363421	0.003187729752002544	0.004302797657450797	0.025665867258540358	0.07970738948980648	0.1329337677674749	0.1354645997321779	0.14572252992960452	0.2033337132434225	0.22000409215275266	0.24046789555072143	0.35113438209831765	0.4035864208119724	0.31572964402244164	0.22596881305181207	0.15939662877908928	0.112029580087067	0.08401661281230083	0.06847432084110389	0.07117327901718193	0.10853673253778531	0.13982637263407208
0.34148869627321565	0.26718371420484915	0.2235259262204272	0.20464076306295498	0.24172306651469225	0.5183250772372523	0.601828846983875	0.35266897496329846	0.10592019509129719	0.011214149808530822	0.0003536335097073279	0.0003608496616621068	0.012250834188007945	0.1478411545566256	0.6333167453696898	1.0	0.5710937444629459	0.1104346517683676	0.007105744364828902	0.00017089003576737462	0.0	0.0	0.0	0.0	0.0	0.0	0.0	0.0	0.0	0.0	0.0	0.0	0.0	0.0	0.0	0.0	0.0	0.00033672826637151936	0.011033169882179658	0.10729460142922514	0.4096184037912102	0.7111578163080783	0.6299521056259926	0.3777285361572569	0.23099530063768253	0.1839298529418268	0.13861135898121013	0.05628894381536628	0.00731797166627921	0.00022115887917285293
0.13912503587652225	0.1637323847637189	0.16600239337594191	0.16580356898416468	0.19503196870903466	0.2242288651216952	0.07463275079046668	0.007529550042250676	0.0005144166015070891	0.008380678562392906	0.10026227638876578	0.4718302974272926	0.7789972201053424	0.5275315879618679	0.5720693723180846	1.0	0.9311777630334985	0.5222430282290682	0.25266291612882574	0.09558205293467367	0.020464956537493344	0.0019402989297966327	6.646129299903531e-05	0.0	0.0	0.0	0.0	0.0	0.0	0.0	0.0	0.0	0.0	0.0	0.0	7.829947755758963e-05	0.0020559800745365065	0.018070515966625834	0.06992834405994831	0.13161845401034147	0.13210266716671434	0.09255697857029548	0.07981750973372582	0.0950421724825034	0.1134257175101331	0.16013399326480734	0.2707586204053402	0.31961496651423316	0.1761941921867909	0.038837999107269705
0.08651097651106489	0.09107590705389255	0.10747574760963703	0.15831263032318668	0.3221580344329262	0.543212209482808	0.4149288539993567	0.3538498127382228	0.41482079409250244	0.5281500572584052	0.6441390679770721	0.7223423151105225	0.8051227287975922	0.8099910518803539	0.8269957080974691	0.8490043651121354	0.8913970943281829	1.0	0.9797061728836987	0.8497900520643045	0.7409370227460732	0.7029687248480524	0.7466281948931617	0.7908888879423277	0.7617197240499375	0.7907192355433708	0.8277283510355506	0.7692057780536532	0.6332354330098231	0.49202009221676674	0.4231915957337903	0.34888377541239707	0.18035758350069256	0.047620324017940356	0.009669439198299573	0.016701241098697427	0.026973970293120465	0.016383184771368926	0.012519742607478419	0.06440122967038947	0.16076230292966107	0.2432385853160833	0.2454556050274863	0.18675311326882862	0.1435791556672506	0.15371663373545086	0.26749090611244386	0.3401528527623262	0.17829422229472944	0.08683464672805014
0.7836370077028082	0.8363987453371413	0.872044853604593	0.9011486993815006	0.9247843772748102	0.8550544183938273	0.702612337779648	0.6547228118182868	0.6749086022334747	0.5533557250612129	0.3954757718923709	0.340027655567973	0.3921353098506871	0.4818459667751142	0.5625904994663824	0.6680544095118677	0.847647732962701	1.0	0.9529971021218143	0.7880247323788877	0.5596906765055842	0.3355737748260567	0.23792478310595466	0.23059575923217118	0.307221127153086	0.4570750795679488	0.5262874059295408	0.5045100445011419	0.5132655507541639	0.5153850355458384	0.4691735639033978	0.4940112462800674	0.5688110561120989	0.567348731641393	0.561956900620668	0.6194456742110861	0.7916575337333472	0.9256523710343041	0.9396992968310869	0.7359966698717018	0.5165628600005275	0.5482445391456622	0.666413329948323	0.7359162720322879	0.756261928610541	0.725900122611753	0.5978092907849185	0.45385771334685104	0.4033517474304603	0.41277537222533434
0.19303708379302936	0.14525656723911928	0.13951173493337815	0.14536484220339368	0.14964064645120406	0.1739109483160815	0.21267328971183969	0.18711552781851518	0.15605965061043117	0.20826868388257538	0.34095639194974026	0.43756621667934	0.5737044649137036	0.82425449413467	0.9429637950505693	0.8960060102527123	0.9191272171780847	1.0	0.98404350195815	0.9158371416911708	0.7597176010683926	0.46616237052284826	0.26463648713403454	0.25056651908898886	0.24499446270290534	0.12785063886503367	0.04273765549935924	0.038111749365004194	0.04019859253889225	0.03549917919864505	0.030676251000515905	0.030808215320724672	0.019344124730681356	0.01431906457556596	0.054424542509766506	0.12819191342982417	0.15580442316483378	0.12587293413277229	0.09111444169786144	0.05246872007194354	0.03517295665037544	0.04451269932436579	0.049295035276276954	0.04694357905284849	0.04477731781585319	0.04432623305464157	0.05528015534669583	0.089442680812708	0.11095601974769968	0.11971928153460112
0.12991850767927557	0.14290406981219986	0.16544889240970317	0.21544421657412074	0.32785596771794	0.3343258869060217	0.09169103397847125	0.021439224731121764	0.04716857653942074	0.0982238959490386	0.12681460778225623	0.10514779358078072	0.1234041623486269	0.2363462739610983	0.3926077054343897	0.6170816185967921	0.8636149865787993	1.0	0.8812338850222762	0.5664309071882884	0.27666848047167986	0.09900268335860847	0.02782514698048955	0.00837024333838381	0.001669613816009323	0.00013283984446796538	3.6033465013832175e-06	0.0	0.0	0.0	0.0	0.0	0.0	0.0	0.0	0.0	0.0	2.467901085336792e-05	0.0007689297982979111	0.0063250288971719625	0.012043076162273889	0.009930618014319968	0.007799376466420504	0.012855054145416633	0.01921779910116743	0.030445981976279495	0.07933470281159848	0.18073440780611782	0.23079749615923006	0.2060335024270202
0.002550667255960879	0.004601459216536247	0.005942277017410248	0.007696660206588153	0.015243624555594018	0.025507879206332157	0.01819640541664937	0.05039446382037596	0.10118662212233882	0.1346383430421132	0.22440787491295985	0.3018943253139629	0.2756689870710825	0.2270249574371407	0.31808984607635105	0.525335591817902	0.6390378339943513	0.8469410813724799	1.0	0.7359073066955191	0.3398459822578707	0.09398849225547998	0.013522273863997786	0.000874058820804376	2.1941966970456156e-05	0.0	0.0	0.0	0.0	0.0	0.0	0.0	0.0	0.0	0.0	0.0	0.0	0.0005082996965394649	0.01671818718232691	0.15100827249322316	0.36408806256068665	0.4987404178891429	0.5521010326474353	0.5183778979657934	0.5095456895173891	0.6087470147280124	0.8461181059944053	0.7424766995291671	0.27595488687814346	0.045630252655721695
0.5303350053328734	0.5862041919502505	0.6557819970140133	0.7128877173609517	0.6488409223902328	0.4095741941809468	0.4454810495641351	0.36406775487696	0.11883686563617249	0.01272847061329711	0.0004398474742674925	0.0	0.0	0.0	0.0011044379072630978	0.02905416141611033	0.20886227002920218	0.6211312100792303	1.0	0.7737867763682037	0.23392221972049537	0.09727879768487588	0.4226122186120911	0.8256060657052463	0.5266350213113355	0.11394042741192184	0.008615315615749011	0.00022730205042305988	0.0	0.0	0.0	0.0	0.0	0.0	0.0	0.0	0.0	0.0007217748578431138	0.02420506693238509	0.19714229415678766	0.5320405899154721	0.8631075893421791	0.840417615979439	0.4488725314099089	0.19865862458073005	0.09657471746159328	0.03861251114461896	0.005427484780387937	0.00018959740521123862	0.0
0.5476132543847148	0.49219338792194783	0.45852641172337294	0.510803548478269	0.6808279485198142	0.6451010704800121	0.33462379971957285	0.1823918606734788	0.12038197974201026	0.03227610172086815	0.00546214852276263	0.03239050185034551	0.14467219522037136	0.24839593937753845	0.18287954068460227	0.17627793459963434	0.3500579514171581	0.7298725481555483	1.0	0.8499655820561326	0.46817897057948216	0.12991487297883936	0.012984155770700233	0.009981014739511958	0.11833849389017792	0.520870233424488	0.76804405713741	0.46516431070496694	0.23111958532106072	0.11015152214896186	0.028005900995688036	0.0027152323779631457	9.217793647931895e-05	0.0	0.00011033958252518495	0.003974600336492128	0.05237151885505034	0.26384304528967545	0.5374354960802535	0.4523047190436384	0.26820114971680376	0.22936714893227558	0.25181901346426333	0.24882016014447647	0.22111245494783888	0.21178325632944844	0.2712126215619932	0.3735622715354894	0.42254659560703733	0.4066337119175776
0.053995780906289675	0.07058891886728758	0.08672606137380587	0.1126698067876101	0.20601662441488786	0.408467769817101	0.3666645592251661	0.2692947261756888	0.28007589597709354	0.2996162334943113	0.30315110469411366	0.2693442408899848	0.31191853694285393	0.42533826596208607	0.5234385076941818	0.7293074538753604	0.8268534459173684	0.7840298928295614	0.872845376764827	1.0	0.9737125131029267	0.7391130061606169	0.4594713953902731	0.36352414362944485	0.38762570730724877	0.4319539538600716	0.4700361437611175	0.5120966349970938	0.47242693557458065	0.2820305441084632	0.08274735604564443	0.011302550208490896	0.0013028828183741419	0.0074127047221981286	0.033372128362611365	0.055409264394648765	0.04102673131371782	0.04675700807233873	0.08053675506312265	0.07854149833878608	0.08984795976630676	0.13111614739440822	0.13654483396445838	0.12195162824276745	0.11856981545998754	0.12761041379758575	0.1410519139763002	0.11561779246421922	0.03692329670486627	0.003063575103350427
0.0	0.0	0.0	0.0	0.0	0.0	0.0	0.0	0.0	0.0	0.0	0.0	0.0	0.0	0.0	0.0010723638198930927	0.027561351515852147	0.22571865509283867	0.6870230049458774	1.0	0.801138215593894	0.287231890508516	0.031373684711722104	0.0010239168771432649	0.0	0.0	0.0	0.0	0.0	0.0	0.0	0.0	0.0	0.0	0.0	0.0	0.0	0.0	0.0	0.0	0.0	0.0	0.0	0.0	0.0	0.0	0.0	0.0	0.0	0.0
0.0	0.0	0.0	0.0	0.0	0.0	0.0	0.0	0.0	0.0	0.0	0.0	0.0	0.0	0.0003815382523346905	0.010980985154911898	0.1216632647517373	0.47362202595553937	0.8466707066957321	1.0	0.7025320979909214	0.2058811377429255	0.021515942565032416	0.0007698664251317269	0.0	0.0	0.0	0.0	0.0	0.0	0.0	0.0	0.0	0.0	0.0	0.0	0.0005043734611049107	0.01595430722458037	0.1581757783063252	0.35852492812523484	0.3446470044219294	0.4425672538403923	0.5597024786755701	0.42952940347500335	0.22924114979590318	0.08720978486429927	0.018321561352845146	0.0011078352757552014	0.0	0.0
0.02589999688993707	0.053343884676125546	0.0723684814024768	0.07679523212153598	0.05770645136133087	0.015351014713737426	0.0008081888362291257	0.0	0.0	0.0	0.0	0.0	0.0	0.0	0.0	0.0008150905907119366	0.022359891752099785	0.19046120823934218	0.6048346782212626	1.0	0.8236906168028041	0.2577394766006819	0.027623897275365072	0.0010033402204946036	0.0	0.0	0.0	0.0	0.0	0.0	0.0	0.0	0.0	0.0	0.0	0.0	0.0	0.0	0.0	0.00047960184368038246	0.006491355185483238	0.044163582929888257	0.1423890202676111	0.23739078805739544	0.28874442105966885	0.2719419578337302	0.14916321101709612	0.02426705033672663	0.0009235016727436302	0.0
0.0713205610939892	0.05205578787518024	0.030534922835357445	0.01699237664956865	0.008512365156807481	0.001847920813319069	8.45256908323776e-05	0.0	0.0	0.0	0.0	0.0	0.0	0.0	0.00041604163744370104	0.01188877347535124	0.13032701051937934	0.4965824525567766	0.8611381177596663	1.0	0.7660636977193767	0.39672338642856053	0.1783114730443233	0.043068716038489274	0.0036271281065307264	0.00010390922657781154	0.0	0.0	0.0	0.0	0.0	0.0	0.0	0.0	0.0	0.0	0.0	0.0001313366648762553	0.0035047550362502407	0.020486750448252884	0.03819586369014445	0.04980570938417729	0.06637640887687182	0.07122137387884263	0.05843610444882343	0.03986695591307842	0.01806062487775144	0.002689009756913497	9.658586381584382e-05	0.0
0.00844396330514042	0.006785001164266986	0.006593334776735981	0.012392724227306421	0.03669582467541878	0.08226649129801225	0.0985737527307738	0.09232619145566379	0.09154911521822642	0.07709850252836052	0.06400483857385121	0.07987098200900368	0.11292997823124375	0.18914978399749008	0.25526343577472643	0.30788451210460466	0.41074196147302333	0.5549369622428393	0.747202991617477	0.9246117441461994	1.0	0.855146334788613	0.5415485064660656	0.28430914855115225	0.17278606236386224	0.19428841254828663	0.2685458497305013	0.2986082293486952	0.2632343232374073	0.17300399064789979	0.08868516559130804	0.04655174228858793	0.019085325862821995	0.00536233598175766	0.007712729311763386	0.01220891449828474	0.007360906017320355	0.0017311442814558408	0.00199643566136462	0.009267028143979767	0.026870327621157805	0.05728829744547092	0.08423386182689194	0.08826938362905375	0.0782016725535358	0.06551086201580322	0.04877502202065829	0.04997589664016357	0.08818563240664624	0.08322184280976662
0.029208252464579143	0.034117273872454446	0.036406554891719047	0.03796456637267123	0.03916885997171132	0.03127999358734147	0.017444383803387774	0.005656753407753201	0.0006309694453712453	2.0911467245550383e-05	0.0	0.0	0.0	9.522054801623559e-06	0.0003382387542115022	0.004776362334570293	0.030680808980310073	0.1238222574977816	0.36042214774896225	0.7251518843659742	1.0	0.8173142634909346	0.375158406671921	0.1038453088156577	0.014772434893135825	0.0016699811735134246	0.009443437955179292	0.04589978459545095	0.11290566314224951	0.18551656893129662	0.257623301452115	0.34377382316742805	0.4180054757109828	0.3392988038182276	0.18896842579274487	0.08922653379793384	0.04919721835789846	0.024027089636716622	0.03506019296401685	0.11552904077376788	0.17919942988267146	0.19404525976302292	0.13880967061043148	0.047917625545271944	0.011793698976970954	0.005705674599776621	0.0064859295574985825	0.005446638004884243	0.0014115813765783602	0.00011326779958444652
0.0	0.0	2.7263737352161616e-07	1.4796742272887319e-05	0.0005265319508666378	0.006245844770357725	0.014209954432551554	0.016647123862858677	0.026229327147242687	0.04432946912283194	0.06339153616814924	0.0921983786616515	0.12396336842924403	0.19801114471509224	0.34105006200133536	0.4482207414981356	0.4934401141648139	0.5715121653799184	0.7469717048525503	0.927122097989006	1.0	0.9072292604252107	0.700019225286952	0.5106936651807957	0.4168155089959864	0.40867795696100967	0.4585681270023828	0.5011993172677148	0.4358573538926111	0.2629532355644725	0.10221456550808716	0.03716154774209953	0.013752939931837425	0.002751339309833949	0.0004279091489039097	0.002739890442921371	0.013960109809854156	0.031742053073883295	0.040382084694734505	0.03820031553923403	0.04212963722302604	0.07121176853402976	0.10461620024007987	0.11877102005938237	0.11545164684695043	0.09574707351085543	0.0543553634070083	0.01599245576890718	0.0016900460186116703	4.333622616185679e-05
0.009561551263808499	0.0036355048688520007	0.0014594431231174194	0.0006741038222396636	0.00028790826059895536	5.095783876210771e-05	1.7580028114537603e-06	0.0	0.0	0.0	0.0	7.633818127778683e-06	0.00028003771980394693	0.0038277127613484643	0.021956936399772642	0.0643824203211855	0.13196289541758136	0.2880839989045208	0.5763034039841529	0.8652964912150407	1.0	0.835517677824402	0.4568706071123967	0.15129162459662684	0.0315803227999261	0.005514606343849431	0.0013381831046278805	0.0024563863916243905	0.003960959445652647	0.002809461268390462	0.0007351334842290099	6.774122028930294e-05	2.300116358287743e-06	0.0	2.4826224325307794e-06	8.19012812125865e-05	0.0009919265349392133	0.004293213045920278	0.006093007405605445	0.0025670484059820116	0.0016482631780691103	0.003938847464592958	0.006155244511295041	0.008000785441981064	0.010203762076960252	0.013278081179276811	0.01522005642149131	0.013653755862685666	0.01078353230296727	0.005717898798613927
0.5362158595751985	0.5744527912043192	0.5792701793196235	0.5562005654221207	0.5489394125445298	0.6677907271550129	0.8588146749226259	0.8868256131401441	0.7542507819013109	0.6609821023858506	0.6472151777423071	0.6591807940593188	0.682045108150904	0.7323288859249945	0.8026120691768494	0.7827246559885518	0.7614346039894923	0.7977001445169337	0.8268196338412906	0.8973429083231288	1.0	0.958532851232814	0.7214483870265972	0.4759915242320271	0.30853341297527537	0.27078519739628787	0.3147154047025881	0.3830895974919305	0.4620739596849718	0.5131049896215536	0.4942751707881883	0.41910064489640814	0.31330256339205775	0.21797866562520085	0.18816227217489587	0.22626286468997725	0.33023833154807974	0.40492503652146417	0.33643017114079593	0.24806090229152145	0.24990220808888694	0.2871127588507047	0.28535768402150247	0.2659227702649245	0.2660996494473715	0.2953771362957087	0.3532544115949503	0.3606937325749553	0.33945485069816694	0.3349908498262619
0.015339899287416407	0.016637226221126126	0.01917524198476405	0.031404800763778655	0.108144286224319	0.41422232669264913	0.6741660674905205	0.6486235518548353	0.5349552123213501	0.3796070982893843	0.22981050484510285	0.13138236821167656	0.08815863985150148	0.08884838138679776	0.10718506577863048	0.1397086066268526	0.20201077962532316	0.31521814414570604	0.49751766371989586	0.7138567511047226	0.9274474516727745	1.0	0.8302500834756015	0.5728403858383196	0.43589852008199664	0.42562571496241974	0.4759936555011883	0.5513767952679979	0.5917127924364338	0.5383004032223244	0.45120050117355254	0.3596841342011972	0.20886632862016236	0.08793445563516716	0.047937922025455416	0.03960996851448521	0.03185260535225364	0.02988604358010046	0.029923943157813746	0.027007252537334245	0.03294412695892845	0.05411191224679003	0.07187937540781361	0.07150807429018552	0.06501634426353002	0.05968201112725147	0.04946639781753879	0.024859916654976225	0.00566784661027358	0.0004956477539918945
0.15374025325921203	0.14162593979767987	0.1374806803985647	0.13271933498886676	0.11419946609832077	0.05659332737674876	0.02832153575601773	0.042870452578758496	0.0587039244135483	0.059670262884076564	0.05155818941927102	0.027278044128677556	0.014444113670759567	0.023378470867747164	0.044491015262661686	0.0888483732616475	0.14371445097922175	0.21737282392980195	0.3341393057699382	0.49060742851515804	0.7358256708691547	1.0	0.9485445886214523	0.627116916614583	0.33489350238679433	0.18096651937520922	0.11848959774806418	0.06304941506358828	0.025220264604473897	0.01847472246376905	0.017829505599195477	0.015496129696124003	0.014624452868232992	0.008282400898931402	0.0018364190044834678	0.0001517999572633996	4.589484893166781e-06	6.69790986444738e-05	0.0020448824349951497	0.01648936205030059	0.03596180626803327	0.0380883416754113	0.03033434559974649	0.026661175154049293	0.02583653828586085	0.02587994020945787	0.031101923900983007	0.047859102559369274	0.03819172669740324	0.02070728423765007
0.017176719103566513	0.031576096311584485	0.040429740441858986	0.04368591984752623	0.038316362719817025	0.014330088097874106	0.0010923720066979173	2.1618519255741014e-05	0.0	0.0	0.0	0.0	2.2391836675612225e-05	0.0007531969172528111	0.009821742905681633	0.05442275536998464	0.16193304564461342	0.3382919916331253	0.5294010546310206	0.6977358838195593	0.8778737265980407	1.0	0.9016403489673275	0.5063627588282569	0.1372589042328256	0.015883229755104165	0.0008765426247357413	2.299655938388954e-05	0.0	0.0	0.0	0.0	0.0	0.0	0.0	0.0	2.513021710642857e-05	0.0008585757109178249	0.01043961743241112	0.037549691807680634	0.04417023053099232	0.03672309607987464	0.04506029143208668	0.06433999119007931	0.07845662226086729	0.07757179681085036	0.049936866652707045	0.012152147314554768	0.0008211645797210642	1.5157410082393757e-05
0.23944639274968726	0.22086018950028996	0.21251922920368232	0.20307212887393403	0.17042235285807997	0.08114993569874294	0.08974974875292063	0.2005093811758509	0.27360552691793527	0.3336469713354751	0.36881595421384283	0.3941685827042762	0.4738571584012186	0.5128391129256076	0.5533439961151566	0.6659226480661071	0.8021446193464877	0.8335593003020344	0.8316036381422975	0.8936309140868953	0.971960670559307	1.0	0.9694356781894519	0.8940659448636599	0.8238129075472259	0.7548648629211976	0.6726336027789339	0.626379862568896	0.6240239627162893	0.6205715848234514	0.621373450729041	0.6744125277768224	0.7119855947597512	0.6303203730142938	0.5326637035528613	0.4351279191109519	0.2747238070579357	0.1701771964193354	0.1484644775170496	0.1546999596274679	0.147646417015825	0.14517555762831705	0.14052889235474988	0.13152567289611602	0.13038706699511887	0.16036581010837717	0.28130376419334685	0.5171075300552985	0.7400113991437122	0.8340724643119773
0.06608533261011937	0.057007994057919155	0.05782439743038362	0.07801495910941808	0.1728651364031692	0.2552231678700907	0.23400273250903839	0.2011382443942794	0.1760943004209165	0.17865355086813312	0.20697579901224902	0.20413076382448864	0.16125395123841868	0.11612431097311497	0.16090381457634512	0.3015385522901575	0.4123745931429846	0.45112683203948567	0.42735425220234735	0.5037051013296886	0.7639447629720334	1.0	0.9441115868186343	0.7243653418459836	0.45119999912076675	0.2785435338865799	0.29809657678505164	0.29687152735538247	0.22322419301816487	0.13445005227257123	0.05896393413332001	0.03224586665095236	0.03951278232640353	0.026773154915372153	0.02433798913367744	0.058898316535579025	0.0981330245814691	0.10125953460997877	0.08483602806552473	0.07827559440166572	0.08810788190311135	0.1373570470180078	0.24057497003229358	0.31430273972188066	0.37250380553439283	0.48113798388118245	0.6436635066343244	0.66704502896506	0.4231569131136336	0.18795999974119304
0.23286967751042517	0.18944031726007943	0.17285255892586227	0.17978399102353013	0.18045027064800354	0.13601660144185512	0.12235303391651965	0.08510280897792553	0.026032982590911326	0.00405326222274811	0.0187402012043505	0.08820235966613599	0.15633933085124205	0.10395683677178827	0.023411851355189795	0.0015266374338594423	0.0001088129679181419	0.0018474584669539776	0.02315504715566385	0.15217123380848668	0.47808526491071285	0.8395051065598254	1.0	0.6961623015721197	0.3511281516225618	0.3162669700802469	0.26389174336085436	0.10569842955109071	0.018836171081483808	0.0015872431683239098	5.58132978398517e-05	0.0	0.0	0.0	0.0	0.0	0.00015095034672370976	0.0057063129751338156	0.073440789324481	0.2674569648431398	0.36838134201692957	0.3954297411205223	0.43470739458783014	0.41343086937477574	0.3540944405861924	0.3150228630474265	0.2943498816071083	0.2775170510043001	0.28416264604027314	0.29013354606064234
0.7125388860393871	0.8098473650067826	0.8251199318990451	0.7830350659328417	0.5885246939995458	0.17514566474635127	0.012206497077457888	0.0001822328882522417	0.0	0.0	0.0	0.0	0.0	0.0	0.0	0.0	0.0	8.578988333391181e-05	0.00207384183900126	0.026672428203070215	0.18581822852589816	0.602810859647713	1.0	0.946706237839865	0.4271585830671886	0.07899446104936163	0.005606121787512474	0.00014783272363611428	0.0	0.0	0.0	0.0	0.0	0.0	0.0	0.0	0.0	0.0009127808641351734	0.02435780848847308	0.14124854269201978	0.250862972285829	0.25426640906814524	0.2127650933108832	0.19429701579783254	0.167112425666023	0.1290483848226193	0.13091735870005913	0.32332852104891474	0.40503434098376145	0.2399881519400368
0.04625097775985892	0.04076760863132255	0.03734826755002999	0.03514954347289586	0.03006277522849013	0.024271961676042658	0.04349228929422858	0.056351553102601086	0.06832001469641408	0.09391968047769776	0.13301382420609956	0.1935236271853657	0.26253798453526406	0.31334749237229775	0.29330595172248025	0.2595262078535616	0.2705008519017156	0.32875291457156836	0.4025281024719228	0.5223362273827503	0.7156173905163412	0.895441515771828	1.0	0.9822390137719571	0.8155852938499908	0.5962443533024143	0.3459124817363715	0.1401435240638973	0.04075254283270458	0.01233139859594049	0.005746637322557651	0.009352018504880676	0.01847017685191608	0.01833076909351056	0.017714195732994997	0.028997844346346942	0.041176903811018906	0.04350189719075241	0.03303941184795651	0.021644798982417477	0.01751165405962239	0.01649878013919474	0.01725698518909234	0.016001883359196122	0.012814552480069737	0.010673286396995597	0.011397872431344802	0.016944255232821597	0.022131079360319248	0.01576073340890324
0.33967712901286296	0.25450060092554533	0.2098913123713031	0.18597008311170196	0.1518922143759162	0.0697062003934042	0.05676770991870575	0.1171639993630409	0.1726343856931924	0.17149846264727725	0.16931191580394428	0.2035149856575293	0.22778545033077424	0.2291004416493756	0.2209951920972152	0.18243872806791475	0.14555055790023838	0.1333139279722251	0.16839981769614282	0.26802226283116476	0.4874320640371168	0.8213855107943094	1.0	0.8517454643211996	0.4818277248886759	0.15381692988572404	0.029264744890405918	0.003567960854712583	0.000274751963996193	0.0006346549895420498	0.003439438052969285	0.006822345138612363	0.004644967084701258	0.001652628177508096	0.00779491623290684	0.044629586035574355	0.12880873683972302	0.2225832503536263	0.2599890921402602	0.18551553855235645	0.08920376064574974	0.03777967884028831	0.013021886771979112	0.004714254995264583	0.002262858005834994	0.0012290228407266263	0.0007203024659866476	0.0021913972662215174	0.004911994768103428	0.003664084143912144
0.0	0.0	0.0	0.0	0.0	0.0	0.0	0.0	0.0	0.0	0.0	0.0	0.0	0.0	0.0	0.0	0.0	0.0	0.0	0.00024061493500791625	0.007943897235057656	0.11009355895996344	0.567065163414276	1.0	0.6260265102808176	0.13841451057021087	0.010205957868750391	0.00026967501888492735	0.0	0.0	0.0	0.0	0.0	0.0	0.0	0.0	0.00041996934267415215	0.013979945859506992	0.16023963611297723	0.4854353826443184	0.3465766022987013	0.14903672968057347	0.18756986067016868	0.2823689976509102	0.30920652908538887	0.3148380530348142	0.38469379112828733	0.58913511860789	0.8103369913942462	0.620476774354264
0.36391857938586364	0.3971871454392162	0.401902743106526	0.3772195154327826	0.2633328759545798	0.13444637692755862	0.11317566671844423	0.11092531063133669	0.0926069041495676	0.08064486022580059	0.12111424244825089	0.15963058886007095	0.1802331296143457	0.19684500160355614	0.18757956303453047	0.18568753442996713	0.22238601496642976	0.27969103627147435	0.3755640844456822	0.5385124946487287	0.7409400554163067	0.8943959430333469	0.9692735968659335	1.0	0.9554699539614734	0.8411234048973575	0.7206737709472715	0.6236089820084032	0.5416716034565936	0.448864833342619	0.3153990347049986	0.17570515503602083	0.09791336757416821	0.07508391953581015	0.08964088638992337	0.10197914539297767	0.09228960756545194	0.10276593297233426	0.11885054072590519	0.1038357169152448	0.09779752315523063	0.1344658048275322	0.2039765280575579	0.23042232955187442	0.22464782856459403	0.21049604750043258	0.200069591098899	0.20561341436428082	0.22063296246331043	0.25702914596921134
0.12065324759325884	0.15296186179962365	0.1576899798716195	0.14401810729672843	0.10255704459148429	0.0284302011093981	0.0011612318645616163	0.0	0.0	0.0	0.0	0.0	0.0	0.0	0.0	0.0	0.0	4.297658282820208e-05	0.0011078701365649687	0.01352656732299169	0.09568440358304053	0.38430205633516457	0.8003175619423201	1.0	0.9370366439584916	0.7375499464399744	0.4543647288194559	0.1944267139613316	0.08566521876008817	0.04114591807727718	0.010340487530560076	0.0009257282212118133	2.956554119286066e-05	0.0	0.0	0.0	3.720014024748404e-05	0.0014434830461273868	0.018903133604996	0.06907139174571589	0.07190661502307781	0.04100603155622305	0.027715790282925472	0.026515256833036602	0.03126391150384013	0.051832118876005404	0.11891373857988188	0.18326225308164834	0.13683713658587218	0.06851673877145815
0.4034897863521579	0.38024290741600625	0.39810703349263454	0.42664720558533387	0.4090048386259877	0.29057624793181147	0.16532493264137416	0.12115014564689514	0.08739636306707847	0.04132092820507311	0.03612725660756993	0.0638888305465394	0.07426175696258502	0.09457948333755	0.1597107555741476	0.15570012318635698	0.09359744779165276	0.07719954594412234	0.10029848783120345	0.1600973834144835	0.2828714585101266	0.5706898969720644	0.9193650746079098	1.0	0.9157026708255548	0.6755688711570095	0.4284070563423201	0.3288125945418453	0.2710612054517902	0.17823103660482217	0.08966623734953742	0.05422464805910355	0.04037933318614262	0.06684063695428352	0.10783658790806702	0.06869804326755834	0.01578000461785205	0.0014612187293867244	0.0058614803714003155	0.05615284808874243	0.15359900555830278	0.2119060285494671	0.20109437505097882	0.17308280439189058	0.16299999378011876	0.1765404850122401	0.22960985433737943	0.26042047682335895	0.236149578015386	0.2291120632346843
0.008516447902037873	0.005362059836720489	0.0040283621296218035	0.004717995329098151	0.010363032098517428	0.02181234269890221	0.027495698771005918	0.04057052951483231	0.04954855677420828	0.04659575496700672	0.024797848167767127	0.005473543248579392	0.0004583458720695595	1.3710589137365302e-05	0.0	2.5101623019799412e-05	0.0008654078816807705	0.010852630953896887	0.05740419442024511	0.17646260567154162	0.4206635528956665	0.7695522136640226	0.9904446279551082	1.0	0.925351674873169	0.7612848807358903	0.5179082122907365	0.26527086881909634	0.09457440592828706	0.019450498436416684	0.002017622936669999	0.0044435914403522835	0.022480712027796893	0.04472520810364991	0.05294410254285184	0.06814714011748596	0.06348027155471926	0.03758246277300042	0.07361828183612967	0.1726580450583115	0.1846418735119198	0.15295915615294392	0.1746221586212809	0.20776030676701313	0.2237614516209958	0.23751237229441724	0.2596281011171136	0.22166617399904812	0.0896737925017759	0.04569841949676127
0.30654512706905357	0.20757751172360603	0.15743565702280907	0.12891376997881837	0.10580584995705926	0.10106209182626312	0.09596828014452388	0.0652131654710493	0.03156996116062345	0.020478207101781054	0.011715843414046303	0.007317187652346307	0.009146842190733627	0.007288096625459099	0.01009865977362062	0.03541765147178599	0.07663158883580444	0.08538563401291291	0.06615647380158339	0.08096593970893227	0.21537720476579908	0.4811815730858076	0.7993085010141429	1.0	0.9696365597038613	0.8303911559556127	0.616526490062688	0.31416171870040216	0.10086158934608652	0.021708832932827264	0.004016334716993887	0.006838969494140342	0.012024820391926934	0.007282341268475546	0.001586234694240057	0.00013576629797510458	3.417576958113991e-05	0.0011969857785804176	0.016574501719702105	0.0672792014261348	0.10199491492941981	0.10517826219020451	0.08771035935376642	0.06948840157278856	0.06779526139947727	0.0990536641262132	0.25085340149046514	0.5198178442667954	0.6294060370853818	0.6947652360985285
0.09567268532759171	0.12128040051028174	0.13374947870528678	0.12810982769395418	0.0943313258624106	0.034150321599146265	0.010778722457267699	0.009911378525257081	0.009878156312141206	0.006368598022727053	0.005751216891591465	0.008212651042279634	0.00934043365486227	0.022803122337337955	0.04478548229277125	0.05717063955502058	0.06255884339070769	0.05907096453140935	0.07337205137998723	0.1485747296413673	0.30571953223070975	0.5192108026762515	0.7164985037289493	0.8910080739237219	1.0	0.8800315002014967	0.7041482147339172	0.6425027860402898	0.6169473988700007	0.5756536199334487	0.5303406828844381	0.5317035289593848	0.5852387249510863	0.6328765333445131	0.6427469573156084	0.6251366409848107	0.6249780429618267	0.6609829031494124	0.628442032563317	0.44123249510279855	0.25424553422353496	0.13524955140220293	0.08700832946047636	0.0698132798859259	0.05907612105089024	0.048212008820272434	0.035852359332634635	0.024165103799431896	0.011069257151179563	0.0061807256071411696
0.32639660337543774	0.306751963973882	0.3331905698462794	0.4157442249020708	0.4748296242870374	0.3059791051319258	0.2101178951740702	0.13971736686916642	0.04251652908143137	0.004439084456470928	0.00015111619785894393	0.0	0.0	2.3496642683566857e-05	0.0010936458432543124	0.015710717387996675	0.0784474020015169	0.19639037190957584	0.30503052596428276	0.3065260878812905	0.35139098780499967	0.5498574529197151	0.776163012769345	0.9362720786873778	1.0	0.8694450665116432	0.601259871528875	0.2708011159138006	0.06990856454459876	0.010894640848251938	0.0008693609505573746	2.66306111016673e-05	0.0	0.0	0.0	2.9600460210502144e-05	0.0010522443900886928	0.014399511634188787	0.08538011302233481	0.24693960179338179	0.38109204342450587	0.3940735193076191	0.29459712868856536	0.20410998393259774	0.18022321125665453	0.1946252100233424	0.3023495170461611	0.4639976776907749	0.41892277132228084	0.3651052755399438
0.0	0.0	0.0	0.0	0.0	0.0	0.0	0.0	0.0	0.0	0.0	0.0	0.0	0.0	0.0	0.0	1.030805927459267e-05	0.00030613716179997386	0.003165009054774064	0.01388110566376504	0.03571418909508122	0.10384215547598426	0.3823338422185504	0.8387671725712433	1.0	0.8829254256216068	0.7719966264994278	0.515708723937643	0.21690962777469322	0.053274084489319945	0.006873319163639224	0.0004232506049040871	1.0089172021169042e-05	0.0	0.0	0.0	0.0	1.0759179585857918e-05	0.0004567018015341005	0.005528353516411186	0.020017058224361794	0.03789672338288921	0.04014823992695306	0.023634269937305514	0.013113552764528193	0.010377634520361619	0.011828094155246924	0.009380065174240792	0.0026636283709303697	0.0002472853147273855
0.11894066225617184	0.12037138420196919	0.12240357999475744	0.12504787030222367	0.1337458527497917	0.16569971134592237	0.21422971563973922	0.19901461466743248	0.16064806678983598	0.15941980357608532	0.15416525673415152	0.14714015472588637	0.18458306488807866	0.2582409081685388	0.30101423305480185	0.2789728075439219	0.23037318458804007	0.16830387765252447	0.15250098400494944	0.18273806499377337	0.26049498331290183	0.40297594898753175	0.578521286818989	0.7594224307830448	0.9486316275898387	1.0	0.9688140273104792	0.9141024490936022	0.8141625019182297	0.6886672837271142	0.5635298618542548	0.5186478245969821	0.5236839803239116	0.45650637943866507	0.3571891864459858	0.2816190616304078	0.26366888223241114	0.2701928245750455	0.24510506157662	0.17852727977276486	0.14937805077786254	0.12223619068169371	0.08889568043297828	0.07698767509852092	0.07715040604459206	0.07949074547195198	0.08951027665535344	0.13593219530211495	0.2063958320231024	0.2562272400067247
0.6122932427370169	0.6826315712098849	0.7054117461829199	0.7108546717982984	0.6361112203426178	0.36006087416619437	0.27085399200812466	0.3068240426012278	0.23915937049977382	0.06268003704595063	0.037349015506878296	0.1876502207532817	0.4640805845542921	0.5950971725856893	0.52578302081192	0.5020599081629663	0.7943132908928718	0.8761876828554981	0.5341464578322523	0.28944209517024133	0.2568973002485986	0.2980766286502175	0.20167837935610755	0.18150500382228624	0.6266961993365231	1.0	0.6429385090645467	0.45481623131555315	0.5868804144190491	0.5128426539115476	0.25686805683417746	0.05929949844097609	0.009669040066209094	0.057828472106470095	0.24898412872284859	0.41387570841413246	0.2569324621283611	0.05654293097930831	0.008655967931638588	0.03841719201795235	0.09676439082678259	0.1507066311907947	0.17974916906909633	0.16558484092715267	0.15463698292767458	0.17462948688058177	0.25158627477066187	0.3470793590317662	0.27181121551740317	0.08615168488817294
0.012274581198101328	0.02579671887316477	0.03474760461004179	0.03454042393158144	0.022483837390558772	0.004845279128495724	0.00018987289132503773	0.0	0.0	0.0	0.0	0.0	0.0	0.0	0.0	0.0	0.0	0.0	0.0	0.0001301530623059634	0.004112977340446138	0.05817734482175359	0.3227865875663989	0.6672567819518537	0.8033690904117406	1.0	0.8741587586942114	0.5790216121272915	0.4902877935254178	0.30916098220483945	0.07959481534225776	0.007316382701106145	0.0002484238025597704	0.0	0.0	0.0	0.0	0.00025645857487495747	0.007300751531836465	0.05786067777805465	0.14938635714958717	0.16692989085922502	0.16487258527463267	0.1786413701159857	0.1829470463062009	0.24927556014320174	0.4778254236215474	0.707530578542424	0.6832413391178404	0.38982077608543625
0.17088595355906047	0.1526388333951371	0.14087726981193327	0.14227392115447937	0.14290368037532375	0.07260367158209202	0.006672738016481312	0.00018002098726242736	0.0	0.0	0.0	0.0	0.0	0.0	0.0	0.0	0.0	0.0	1.4053845147459858e-05	0.00044203548317935207	0.007299542693980544	0.058123801154060885	0.20938908852200777	0.4794460399153325	0.8191434121208105	1.0	0.8750785102003066	0.4346336659855074	0.11350498802978379	0.01724264588763786	0.0013173115348557275	3.7002955353887304e-05	0.0	0.0	0.0	0.0	0.0	0.00019539206414919227	0.005500457146443734	0.035193196816119	0.05382749670272183	0.04912133386075692	0.04999285768116528	0.04894480612593018	0.04523387447575161	0.05139762176479692	0.0980089582825778	0.18392172863559925	0.17753635961726869	0.1029371222329899
0.28232384501844043	0.18990056057306998	0.1502889085456648	0.13339982300909012	0.11106758401577983	0.048310997309561135	0.02348411029779826	0.03378948093376221	0.025520829232081713	0.019771689829931563	0.06731534552494105	0.13520165251056618	0.12272608910417292	0.04977410392553079	0.008588898318327381	0.0011384847167742727	0.005413580819151444	0.01846918154306256	0.03062888550585507	0.03974069342309808	0.09859894660470661	0.3034359392221738	0.5930659692404041	0.8312932038146257	0.9778503786266951	1.0	0.7724478235168569	0.3222472952133823	0.07970036034326804	0.042401737683181506	0.026949551283702508	0.007098327203737008	0.007507390921635832	0.032976789450794165	0.057784908373800674	0.0454358981756259	0.047895353661487984	0.06669941990792866	0.06422054039731845	0.14797036252711487	0.18812774856151085	0.13315254265616397	0.1005429978107602	0.09227159704755601	0.09194105921570286	0.10034768732106701	0.15451206844469714	0.2932584400585201	0.3032428868107797	0.19282366516869193
0.0	0.0	0.0	0.0	0.0	0.0	0.0	0.0	0.0	0.0	0.0	0.0	0.0	0.0	0.0	0.0005419645426281786	0.013929298052961548	0.11407649661495808	0.34721621686905596	0.5053924168032904	0.4048891789724736	0.145164819327077	0.016334832726650053	0.01765405811433058	0.19787260371040732	0.7210844459221345	1.0	0.6144742745534405	0.14942700003143694	0.013948250611772106	0.0005143774864652051	0.0	0.0	0.0	0.0	0.0	0.0	0.0003613371067177992	0.010878379456641446	0.08574442910805812	0.1777265578315748	0.18280195190775708	0.20650214445394455	0.3172649106934157	0.4225157279491123	0.4320532097806244	0.36996362998269766	0.5164369988288584	0.40030689735747377	0.09778798457482928
0.23173764927302212	0.29822063116552483	0.3484316891861231	0.3863251835324864	0.37196262384516104	0.25161609022146153	0.1108048940836221	0.08330225140464319	0.11237143422504127	0.12897959836802675	0.07268894978209849	0.01550573011573268	0.001344340022211566	0.002652370299742385	0.03182636488124299	0.12305814801007932	0.15764081666046545	0.07920139726846245	0.046901636385843194	0.08721180971185159	0.1808350552754997	0.28396633500709334	0.2555728238594351	0.2031920607860605	0.2729374874737791	0.6463752849616698	1.0	0.9120854389584829	0.820452438176773	0.8429609177186005	0.81979677395057	0.816974329558936	0.49060859468653467	0.1414540733504345	0.1503657161943622	0.39087707335643385	0.5541013011773461	0.4535965327118292	0.4375353950671458	0.6871991174618133	0.6501574909704547	0.4229768970286434	0.2947668720293678	0.2842076814219983	0.29210780551835974	0.28481677296793717	0.24630765813955952	0.2321621518772694	0.29962209649753685	0.3558521584534732
0.0	0.0	0.0	0.0	0.0	0.0	0.0	0.0	0.0	0.0	0.0	0.0	0.0	0.0	0.0	0.0	0.0	0.0	0.0	0.0	0.0	0.0	0.0005781801517603679	0.01911441254731503	0.20089743407062016	0.7198930608139268	1.0	0.5975831919028695	0.145154121306589	0.01461274946829498	0.0005585973433204013	0.0	0.0	0.0	0.0	0.0	0.0	0.0003576533910437278	0.008717915665453048	0.07689528378336956	0.19826349226872686	0.16564159337197845	0.06473247574986	0.04384125444701718	0.06057363566164907	0.06263555992310607	0.036180571667712845	0.007364294954537705	0.0004262121835281389	0.0
0.01922250507748059	0.03281105797945309	0.04222267425108098	0.0414213938540538	0.026843664713873474	0.005775672999558661	0.00022612858052256275	0.0	0.0	0.0	0.0	0.0	0.0	0.0	0.0	0.0	0.0	7.411802027271902e-06	0.00019239550235000455	0.0018898112416965832	0.008740878375697635	0.026632587763671257	0.08500506082031081	0.2155971353516399	0.37872568017926034	0.5761762765663854	0.8258222999839424	1.0	0.9602415068407012	0.7772169701008254	0.5628903562017595	0.34597291081366605	0.1390670232642455	0.02649869799123264	0.001998872511237939	5.697736274411102e-05	0.0	9.117271975707298e-06	0.0002830594258748393	0.002544605948632085	0.008409796055849043	0.011899707914978465	0.009373677515730226	0.00829919463927027	0.00948882417949951	0.010851000307172289	0.012464910632568821	0.010975853306950261	0.003682066967048486	0.00031241869013557923
0.3582490469127317	0.3288672480947241	0.3161516233112619	0.32970847833492106	0.3702043414533446	0.3669874364686135	0.34345998973585157	0.30834215895889283	0.24182211577908222	0.18598475882760054	0.1586755612232265	0.13194373043574237	0.13908242564846712	0.17249879868978285	0.20319416852523192	0.20266047573599594	0.19747922382939465	0.22915554641352823	0.3239948306732858	0.4920624202076395	0.6537115914032793	0.7527387246665412	0.7983779987904089	0.850838267715787	0.8761687847870363	0.8970787344197731	0.9562675468268615	1.0	0.9787664155999661	0.9104610506351886	0.7955288206918739	0.5734807706936808	0.33099195623666045	0.15916951691695824	0.07268429037566063	0.08676997089616166	0.1421011990425561	0.15231178313459326	0.116499020888323	0.12748473003959734	0.16702894397455892	0.1743452108016447	0.1695117611226933	0.1605266974473685	0.15294826896816674	0.15278347013347773	0.17977182815464782	0.2643687958936901	0.37538308194171327	0.40628783828286236
0.48577888619082144	0.5408330038350171	0.5785404068064838	0.6262194504970399	0.6429623419691761	0.4938250116157389	0.46769422163973473	0.5331045533165795	0.549942596425605	0.46394443897366916	0.4217671329936104	0.3929779352450594	0.40165300485867467	0.5461669537028095	0.678351628342718	0.7639312596113477	0.824956809155043	0.8731502998643726	0.9002742265134606	0.8624104272247423	0.8334961776736847	0.8093196508980878	0.7636619110104953	0.7653589141176057	0.8188736071439815	0.8452418196527374	0.906779531487317	1.0	0.9335075829332761	0.6608039664571007	0.36254222227155875	0.2146158610633298	0.2408030914355532	0.30663453484858955	0.3644866339333034	0.3456442677628742	0.3289356270004815	0.3634674493138949	0.3579217589315374	0.30651459472512926	0.23962186644500072	0.2417924290089724	0.2950971452058661	0.3093125876346827	0.29685907617317364	0.29035137983258913	0.31759828313089666	0.3908641872700609	0.513135957267953	0.6177918550864436
0.001123073598036207	0.0026261649802563607	0.005008359136804982	0.00905712066453492	0.011400508360115361	0.004272546251079692	0.0005151934243879522	0.000859788903543599	0.01457843710235779	0.07387202367147432	0.13666687072729541	0.09498556775873312	0.044530224204251616	0.10371340849020855	0.17567891872521163	0.15084993676282157	0.11656231182896828	0.07025489775813455	0.024298061151514252	0.004657657236397907	0.00044486551555282967	6.39547600689576e-05	0.0018721500753294954	0.028614046329863804	0.17416064116238375	0.49437790064826326	0.9012074423940251	1.0	0.6289981437349319	0.32424064670466185	0.24900344137636532	0.25201673682243014	0.20215462688057256	0.14464062854574858	0.1254981133066052	0.06980166019555989	0.014958941898771179	0.0012040861191761466	0.0016414332379023136	0.007270229388363089	0.01252374877974437	0.020812212073948583	0.06904596184249628	0.18267179046952414	0.2768150982239208	0.3625008606811717	0.44043261400773026	0.33288195127274145	0.130015838672256	0.10012427628989226
0.11256791020299212	0.08330108500848647	0.050432673707021564	0.02840094700309157	0.014913795307201124	0.009006294456526608	0.009127120400248991	0.013089346174482116	0.018478332425375776	0.022368384044765488	0.013921111414947968	0.003227281723427171	0.00028409677339840187	9.40519193942251e-06	0.0	3.016396533411214e-05	0.000589433158975159	0.004764884782878643	0.020852759465021672	0.043855015915830235	0.03534289087893851	0.011135734364044376	0.01861203466343372	0.10736091961433426	0.269292216065049	0.40605546961511657	0.6099963325755021	0.9032950061716185	1.0	0.8103782255990428	0.46207256548359227	0.16266770675317735	0.0288628913417153	0.00207867978145047	5.681585961131788e-05	0.0	4.938412140605437e-05	0.0017179579383065613	0.01952908464459352	0.05551436917648325	0.05044064698704323	0.027937965701221718	0.014242396788400991	0.011506353453149064	0.011661202233326035	0.014712646987231617	0.034388678835916266	0.11845047155731855	0.19548539822302585	0.1774978845948275
0.13831065292861772	0.19481314634457364	0.2319184680672655	0.26673632297284605	0.32205338115087145	0.27028142825681856	0.0670240431654431	0.011109141510828039	0.07363793630652818	0.3759246758756121	0.8344011134963303	0.8397318262753782	0.4346096409106494	0.35751530961651146	0.4632887576983684	0.3011208531353918	0.23359963742235043	0.21403039047254926	0.08724337666830954	0.017176397719446828	0.0018623039851165988	9.03622043253826e-05	0.0	0.0	0.0003695152461132192	0.010050124671459531	0.10474853990955278	0.49736346476315607	1.0	0.8890445153851011	0.3898888621928495	0.07813525599035108	0.006279479721670201	0.00018273269191789433	0.0	0.0	0.0001865309033760554	0.006009876884010827	0.0665614438836538	0.19226596044655334	0.14490506793420221	0.06620046230229558	0.09224864905298852	0.16945987786636063	0.2324891538885741	0.2344209742509179	0.1384051965106606	0.026337802900620096	0.0011058886174430797	0.0
0.6700255466543771	0.7076674480241352	0.7154233729388239	0.71283871194342	0.6318265093263352	0.4636010563002965	0.3907774029971304	0.33793890055455694	0.2735512800678483	0.25625579582005836	0.26898063111489817	0.24955947833092107	0.22673862770855793	0.2447507608913613	0.3406628190321282	0.4582067480531682	0.508662134813722	0.530092158806251	0.5186919049022073	0.49850613447219083	0.5284789538186253	0.5699440912862185	0.5367317738369454	0.5135765116285692	0.5554699124380666	0.667068817868433	0.8548581911095895	0.9626958916217568	1.0	0.9908054970377341	0.8058470709170749	0.5609577910370513	0.5246489417824161	0.6194410114348843	0.6902351263599794	0.59517223105837	0.4694900936047677	0.3944059298225597	0.3130888303607427	0.27126217010713144	0.26337630357272906	0.26610606401374404	0.26483644340460877	0.27924724539833223	0.32865321540984654	0.434988615547876	0.5852084486116629	0.6311789834963285	0.5139110525051269	0.42459331679744694
0.08031368375255915	0.09431815995526323	0.09735923743959785	0.08749863099927718	0.06283825340344314	0.043988874617041006	0.0321442705322267	0.026457185717761726	0.039396277566253406	0.05458278056134103	0.06297972243288766	0.07004783224893067	0.09001081322836829	0.1430355564469439	0.16828433284025648	0.1412565484289438	0.15971103479853205	0.20878787985497596	0.24330782412507382	0.3448461532058609	0.576287827103874	0.8145644425603229	0.9069957830262023	0.8845188906414446	0.810468503129069	0.8460672928248066	0.9597853679154262	0.9866176684968689	1.0	0.9447175480457466	0.7998549266280546	0.6625917813269822	0.5597284716619703	0.4799631832917497	0.3920705033559873	0.3158633326781637	0.32452731598936313	0.39099014411797545	0.364391992595591	0.30460348378446445	0.3324713711880974	0.40874580338689925	0.4315337094778281	0.41359304882382875	0.4120426385724601	0.43433023919807573	0.44941192759111026	0.38437329799936143	0.2873178848717416	0.16817510545183323
0.6520117233363982	0.633375515832778	0.6289891706693903	0.633996460468479	0.6573761720233828	0.7117934198757101	0.7476662846747542	0.7699853293713902	0.7946513309000763	0.8036432668160302	0.8055359359020674	0.8056758723918783	0.7819723625631042	0.764580070545238	0.7440742927721702	0.7533334265555076	0.8400592451045206	0.9338403309114436	0.9603570995649159	0.9364085526045636	0.9079301704226865	0.9110704891128627	0.9283407661066295	0.9198949673371184	0.9274550151458376	0.9441338584012843	0.9308536980274998	0.9414762541718295	1.0	0.9832811170125233	0.8129003849380267	0.5754328812103442	0.402536607428474	0.3218547741383049	0.299725625253375	0.31301148275961094	0.34303971532989896	0.38494226046521673	0.4410594553591688	0.4857260546649963	0.5113080456536457	0.5346896405430103	0.5220173389096143	0.48072027729939537	0.44830437207048984	0.4489949265890739	0.5251437679629508	0.6274430932289486	0.6478295881994274	0.6738036739821358
0.4232803927291778	0.3551150101571445	0.3283209064983346	0.34239491666427785	0.399357978976084	0.4080472979785739	0.3259514664371094	0.23482392955920212	0.17765071383404862	0.14895900192625064	0.11746329730283313	0.08641704011562944	0.06106893606187793	0.05237534396688163	0.06349220406062307	0.10422194268623583	0.14810246239211583	0.1394606663920532	0.11943740714007459	0.13390378965842586	0.20479171528374737	0.3138513617058141	0.43400562955808064	0.5015779443638122	0.47184770673310766	0.5180237451908694	0.692125456604542	0.9119069125442001	1.0	0.8920188644182973	0.6747789447979344	0.4913311049128943	0.3776530713672107	0.24289955168156196	0.1401697008076163	0.17536062644699482	0.26016166371992294	0.3104423547247935	0.3544763864623403	0.4463406263515419	0.5166985014849552	0.421666159605687	0.30459128317309514	0.25356640491781285	0.2298810791754019	0.2131940606854945	0.1948496061092248	0.21127399288382262	0.2683429795122593	0.28180750827258483
0.7813372826903809	0.8125053406065709	0.8247000077540215	0.8015055597976257	0.753932948221288	0.7122422319502496	0.6053142338984303	0.39642964964356	0.2782972338009083	0.3443079345818111	0.37026453823727856	0.29284926289132585	0.2553398293787341	0.2777208307526065	0.3104425220612949	0.3247997122266936	0.30873480087882543	0.2943693240091146	0.2920576831053904	0.32314448571485516	0.3692351424214731	0.3841072952734814	0.3485994480610743	0.28982767371086765	0.29006076250162605	0.45111214048403325	0.7109415739064738	0.9221723235779322	1.0	0.9459473981202955	0.8660487166091766	0.7388793594281936	0.48449655839330785	0.3031818324680989	0.24272094019122056	0.21033200062478213	0.1651976008237302	0.13420527792134374	0.1654201100713214	0.3107493321584941	0.4800910709485029	0.5426576172050546	0.5118238452845558	0.48491531487646433	0.49524159302079407	0.5496999928405953	0.6891259021399687	0.7465614768073916	0.6254807622744281	0.4613921857753895
0.12865653829369594	0.14569193669582547	0.15060778499059474	0.14456500960552984	0.12007337222323482	0.06690102710395016	0.028974017205740957	0.029378415867479416	0.04659890274933533	0.057937834815298614	0.045833160787818204	0.03308230784634884	0.03136836943394801	0.020205199979795474	0.015487259516233918	0.02034198876615876	0.018487788694941488	0.020134550529996933	0.020814472239253153	0.015703942650740394	0.01213598697109326	0.016801082127253206	0.031152448922634746	0.04303598672013458	0.06691159430940306	0.14820841798187998	0.35057954206887965	0.6476465923963979	0.8946787598869222	1.0	0.931012206969871	0.8226955241353864	0.7380278407941614	0.6044550320837022	0.4722490387786437	0.3230051058070662	0.17326157879397083	0.0782804394108344	0.041272831920897715	0.03464129552385341	0.03999454448545105	0.04353181735779693	0.04326312885616943	0.03777597597620818	0.03269447985322117	0.029094211368711192	0.029024815180392148	0.03598231089622368	0.03663907931846543	0.025950294697110708
0.007463435555590454	0.008366977638540902	0.009188396138339765	0.009032347372768347	0.006598765917103401	0.0017372630870009884	9.091307103879941e-05	0.0	0.0	0.0	0.0	0.0	0.0	0.0	2.2374039518366924e-05	0.0006072675061933692	0.0061284320974161	0.01920665702272086	0.022504902483984245	0.014662496015063814	0.01317259421296856	0.042252459261605285	0.10189158173174566	0.16470991215325442	0.20203962429347455	0.21320678730148612	0.3143144543263816	0.5770571345332838	0.8320754001890104	0.9561759479587032	1.0	0.9289646716027162	0.7798534116895771	0.703378827426017	0.6724026442186223	0.6680746995047813	0.5546038123902097	0.42236702655049896	0.27914305982781673	0.12747840951630338	0.10888097796157498	0.125471446068783	0.14674148371652718	0.16135804783646213	0.16013274770153796	0.13801749276615707	0.0820627722884396	0.0237152958193469	0.003730800551623472	0.0002927073479987529
0.024742447251967285	0.01676021706998378	0.008281943680949441	0.003231338491551353	0.0008932604034055518	8.74170850387995e-05	0.0	0.0	0.0	0.0	0.0	0.0	0.0	0.0	0.0	0.0	0.0	0.0	0.0	0.0	0.0	0.0	0.0	0.0	0.0	0.0	0.0003410632141027631	0.010160726148081098	0.11350710327052085	0.5210243722001038	1.0	0.7243968627309856	0.18102078850692713	0.015532560534961345	0.000474531425124086	0.0	0.0	0.0	0.0	0.00018088425227311125	0.0023436674060427305	0.014894854725704221	0.041274786995455955	0.052725799249196424	0.04623108977900029	0.03336166520154359	0.0157278584040086	0.0023902108991767875	8.707582745372165e-05	0.0
0.359450443076106	0.37362065771186387	0.3674134783473569	0.35446024119819336	0.3020612587120962	0.2327646445718562	0.21796678041135437	0.19195584516355324	0.1646198273476654	0.20165687621807593	0.23396601807517498	0.14384111405691988	0.03334579845998381	0.004083210246880022	0.017426010242298326	0.07922567317242463	0.13073902247606464	0.1165517278274667	0.09225920214009319	0.0625621180019005	0.03664161309447046	0.06573467459729204	0.15959831462274532	0.21825158952518328	0.2668264428976816	0.39559676499945556	0.4742228346208528	0.4855981245307	0.6939973451508133	0.9776760925237792	1.0	0.8277129391120616	0.7607815823674885	0.7691962566127127	0.7645945853582009	0.7296752189855104	0.6764168769523422	0.6915322940090667	0.8439993183229332	0.8084835078427748	0.6808267000978669	0.6803792835775314	0.7221392493517219	0.6718836656587782	0.5806802241533612	0.4785614726841601	0.37174824187363514	0.3219259752782244	0.3170269294473338	0.260447323949394
0.17682697664524344	0.1719035589506343	0.15804637475340919	0.15035603644252662	0.18360557269494182	0.28635722602561897	0.37763225968122477	0.522304039917356	0.5569145855340977	0.40894985788138905	0.4046184682663697	0.42803936107315405	0.4045651491428733	0.42840253067006223	0.5422468910222502	0.537203297436462	0.22777397039074485	0.04511191953770265	0.047067609958374286	0.09482589414848526	0.11582260532241587	0.06557903407265574	0.014667111833192022	0.0013324848212520825	8.531014801001187e-05	0.0014927867526627703	0.018590248799710943	0.09808022899558401	0.26096175704900204	0.4541026782979786	0.7289798738785993	1.0	0.6164281580358956	0.13698652507551634	0.011406705611488419	0.00035138219788910627	0.0	0.00019078814503442832	0.004498596673531827	0.0200274377188673	0.03195486374757398	0.03111423244711389	0.025795807003545328	0.040301838006314455	0.05504458178948326	0.05381989170672151	0.05024699320577201	0.09817558344493163	0.16543706988322446	0.11691957524160007
0.004602128294729177	0.008606960989714928	0.010764052841005367	0.010789909110557262	0.015328473200673454	0.03927194209720145	0.05632304192279231	0.04401401101300431	0.012457798308651872	0.001100757017652046	3.619350827241315e-05	0.0	0.0	0.0	0.0	0.0	0.0	0.0	0.0	0.0	0.0	0.0	0.0	0.0	3.6324429628343176e-05	0.001305485933641254	0.016864697670405923	0.09470626022772763	0.2729269130193471	0.504316809705771	0.7679158518412857	1.0	0.870510190955597	0.47950002204569814	0.248940200044674	0.11432984406266054	0.02391862095357334	0.00793199853283576	0.064702341153615	0.15743990010583353	0.17778647851369422	0.15176269787273444	0.09038425146812695	0.03869705070034233	0.026621526077278194	0.02460235775379284	0.018165484017157018	0.010756067999243965	0.03350265426676606	0.07151890121643667
0.07308795496808608	0.0711678300619153	0.07691408490585558	0.09318137391020465	0.15213521515612755	0.3387105677880645	0.5464861447394215	0.5305224574367964	0.36986818773170405	0.16465822821509332	0.08987407751071254	0.2851870088837602	0.5733707009739052	0.6208504962693345	0.6685753060722452	0.8577666058509413	0.922120489173384	0.5942462601731492	0.1868407699431828	0.042436957667818555	0.07377836086423145	0.1825658368192331	0.22085546922848745	0.11700892719375743	0.026223737807698152	0.02396232071981504	0.089958680704612	0.131224846986454	0.09853383330423093	0.19250001433616012	0.6318743550150362	1.0	0.6261732700166328	0.14131120682053006	0.011628150714089177	0.0004299476305267265	0.002688119872221712	0.038056963577856304	0.23037681168036742	0.5941284279285974	0.6588927173369992	0.3899078293910284	0.22267024753437456	0.1612803625879902	0.13090506233589005	0.11855025871601166	0.1245166894471734	0.09354357940369479	0.02556703615517218	0.002361554264198482
0.37199510746961784	0.2560931040075362	0.20150191730123668	0.18496718570155557	0.1754123536160009	0.08966260059709316	0.009614550277650135	0.0002985191597163861	8.442262699447228e-05	0.0027507623127272503	0.0329087542524376	0.15478168539517445	0.2527945752106654	0.1395204896019163	0.0311438240252154	0.02842746821517865	0.09378150514082377	0.1109382089899508	0.05296357752910827	0.01110373328892168	0.001075720759851016	0.0025100960647003274	0.03520217930692159	0.15754275921874464	0.225385368985269	0.12378023812996643	0.09766744553825585	0.22136250319231712	0.3420393937056401	0.3112445670446366	0.277039777583913	0.5751406188221471	1.0	0.9151771165603523	0.397935871891828	0.11910310455079266	0.22841528225329313	0.41950306726464337	0.4380456093096982	0.3106032665294167	0.21351678356941176	0.18954401803896895	0.23141898113589499	0.2976897469549125	0.3465059277193901	0.3546940851675241	0.31376471766022834	0.325741267539483	0.39164987815677715	0.2547164884157681
0.5691695066456438	0.5902701769630533	0.5706599839535066	0.5231898533570474	0.4199462136151455	0.3828500139240065	0.538408429639083	0.5616350204620236	0.35685453943053513	0.09102986116767368	0.007503554351176198	0.00022177469308849062	0.0	0.0	0.0	0.0	0.0	7.647182914485546e-06	0.00019850551768398503	0.0019259572179629728	0.008236820427310129	0.01572870754285604	0.011626867907350777	0.0031263515438122755	0.0032655006351469374	0.014832352386622515	0.04187507216159333	0.11081929066019001	0.23263108931612203	0.40442061146817176	0.638975329965895	0.8532587649876199	1.0	0.9209416515298225	0.6769300432289285	0.5732711195382372	0.494744970933499	0.3764377796453365	0.2440956659976186	0.08842752864049526	0.029819424191304476	0.019977076339822732	0.01619432738309734	0.016773925563956744	0.019155305514438194	0.02454135586781514	0.02980621604541881	0.024069567599356675	0.013503086638643347	0.015351713970207558
0.08536298679959192	0.08330177718278332	0.08022909955415795	0.0762576035281673	0.06349976839601747	0.027230309830803236	0.002949172494155524	0.001342329036725123	0.006224394556706737	0.010980946074816988	0.007031724985916731	0.006149288247211871	0.022999551547407526	0.04500090033770382	0.04509196172899954	0.037908699925250575	0.03777372225199304	0.06029145876740504	0.09501962117361906	0.11993606634972394	0.16909956450437202	0.23028911817614578	0.25639320112663005	0.2697956210451704	0.25455095963002494	0.18904613830912556	0.15879093151480594	0.20788337729076506	0.3241332539309932	0.49925349159019133	0.66760991642111	0.8006053731769938	0.9657091415211462	1.0	0.8890877507199837	0.7795601333601074	0.7359205302698794	0.7140172802081022	0.5999752520658174	0.40316073504637345	0.1935005087126679	0.08099964879728863	0.06016533512055432	0.06494777657425542	0.07168151008137329	0.08355862047619479	0.10412877103398921	0.08274720113508462	0.03109832365790901	0.00791533360293337
0.15755886507078606	0.1852245731071258	0.19686106999762237	0.19863388761063927	0.17417579516917855	0.07882968303576446	0.008664922645959257	0.00024776444632827976	0.0	0.0	0.0	0.0	0.0	0.0	3.220390710479714e-05	0.0009640629223549911	0.012020264814328482	0.05244884665570834	0.09047464653885759	0.1635389717258726	0.4254629665707674	0.788556588515423	0.908372062159887	0.7399917707593027	0.34895295796743	0.08313831157484265	0.07207010182305561	0.14599859916174987	0.22947308624028154	0.36326034438843785	0.5637301204245596	0.7563339917546873	0.8328390635501383	0.9274421452918022	1.0	0.8561906581745277	0.6454325382664711	0.658805527491246	0.716073305221208	0.46843062069168095	0.16246029932126207	0.11238266008349329	0.13304842913166293	0.13966658773745186	0.14749466725207475	0.17211984501216282	0.2487498946995059	0.23892746309830504	0.0874039018433609	0.013885813267760762
0.010791053125969457	0.009712321407180216	0.010239442939906068	0.011973688365245526	0.013084670957699768	0.008991102969341669	0.007288313102891966	0.0052392789047201105	0.0017726071947889548	0.00019712468983138206	6.403958712561999e-06	0.0	0.0	0.0	1.2686372661645675e-05	0.0004205709377399526	0.005240660874647211	0.025591504343416505	0.06056282493575765	0.10106059417311913	0.13312955570778573	0.11719019357196594	0.05503610109069451	0.01294225409971317	0.011341024256728477	0.021817980385324013	0.019184209412225123	0.009105243391402982	0.010319676680091669	0.03874402283310546	0.14291740584851229	0.34944656424934134	0.5984182584460461	0.8342696567084816	0.9873103640005285	1.0	0.8505794264490761	0.597387839815462	0.30697820070147613	0.11469841827912135	0.05829152359704189	0.048636544430033055	0.08097571562283508	0.13377355424819734	0.15694269632621133	0.12997002214068712	0.06202168895021307	0.012998464157315275	0.0009105678893566457	1.201491622480784e-05
0.10588959385877043	0.09740525669665545	0.08558928232875496	0.07237544477598425	0.049780502245164095	0.010878998114770645	0.00042233525713433994	0.0	0.0	0.0	0.0	0.0	1.6906397041373158e-05	0.000557196717490257	0.006848287198587436	0.03290793708937171	0.07761814800457445	0.12059502570375613	0.1287502964723156	0.09132061486607575	0.05807204088297352	0.04671134460935873	0.03968552368009399	0.05111087533761228	0.07205980733375601	0.09781421722577041	0.16421375986257564	0.26923773955541674	0.40039349752264786	0.5387542785079373	0.6071265995434006	0.6031476939108428	0.6251628594578318	0.7612244477275402	0.988806766169488	1.0	0.8675074114796126	0.8319201308131933	0.7777750875902512	0.5890272579676638	0.3925326512532814	0.32621024313056024	0.3061969230166506	0.27787971099095404	0.25826159583518604	0.2231662563771632	0.13805430287367237	0.05064293217912219	0.025885645025260084	0.015347851523114488
0.023359955938587567	0.023046712452882236	0.030515819472382244	0.06117631808658643	0.19600111079141266	0.5111382980515721	0.5947103064754994	0.4268666440892792	0.2451691401500138	0.14048108993646255	0.13171378961295374	0.13852545883770304	0.15075647494836628	0.20492163075055303	0.23634108136083654	0.2782256430962032	0.28933507611988213	0.23164948186789786	0.19069769354930402	0.15943574010481198	0.12089246407516534	0.06059802852185459	0.014306974063930888	0.0013113497894260218	0.00028278236069212583	0.0033468421727910203	0.019776562941137728	0.05684118187307344	0.08921174625087137	0.1075766770138202	0.13929328089459334	0.16324613367674093	0.21513016633227378	0.4633220043950513	0.8256886098569995	1.0	0.9564716410763606	0.9390100347819341	0.9134363056213651	0.6790173376293998	0.4477095826090102	0.33137454973543834	0.2583599925016842	0.20022687774788875	0.16855886895416664	0.1729369186063574	0.21014370658680986	0.17006274873253632	0.06893609159081109	0.021832279486326486
0.04689574381667854	0.05584494003201489	0.06072242064207983	0.06110822134954794	0.05549541320525231	0.03706879885902227	0.019295372251424834	0.020407061546526606	0.020293392978087885	0.011260407542672707	0.009651354073737723	0.012946747397465649	0.007944562275895036	0.0017815311482967018	0.0002779865518354519	0.001593552705328314	0.006614623159384476	0.00979713509672088	0.007820922783447782	0.013541067410940754	0.023432552867943896	0.021709554084848107	0.013675050457419012	0.010766166849036278	0.008709388426420763	0.017664637148326598	0.039158539774885565	0.04788633339293572	0.0405147958462866	0.04086096790053111	0.07416699075040259	0.17230114346220987	0.37392592965682486	0.6412637316879943	0.865058959307751	0.9821389332705128	1.0	0.9581520705704393	0.8330242055421351	0.5604423047128181	0.3396270197844229	0.2417913562905475	0.15526060292716817	0.08674529996735472	0.058436782643868375	0.04797202012620519	0.040665814815783914	0.03132712220836766	0.023771496193423107	0.020083943030353362
0.8378700090059882	0.9352521227038061	0.9281044980840553	0.842521569157098	0.598817810595241	0.17376856058452017	0.011772750947280279	0.00030651668627351805	0.0	0.0	0.0	0.0	0.0	0.0	0.0	0.0	0.0003036919548512997	0.008715727824269095	0.083436381034816	0.3025117631146237	0.530799826597377	0.6626838341770528	0.8378655016759032	0.899453544146118	0.8539623475428795	0.4447913299567792	0.08540782585510384	0.006020613817700635	0.0001811086203030249	0.0	0.0	0.0	0.00031361010886943433	0.011137329933665622	0.1365582093208666	0.6096897163492316	1.0	0.606801988663743	0.3371169303666438	0.6625038806712817	0.6419477556929132	0.35813915606445584	0.3494339660844334	0.42082566088999734	0.4630487781277087	0.5355506107095849	0.6810329056138369	0.7243155836657584	0.36243762648493194	0.06134642403585641
0.1858886050905107	0.25078989241421906	0.2807419445847197	0.2739265575242784	0.21871879777651482	0.10398763909363896	0.02016677914189262	0.0015462332486656527	4.646394376684925e-05	0.0	1.2183652346959864e-05	0.00042653941067216324	0.005589941593865224	0.029163605378250686	0.06704759821764085	0.08452650301045321	0.0769287390433041	0.08402966159558954	0.09445813019640545	0.06603571264070683	0.047480992468555513	0.054499052024504245	0.0494916895523015	0.041017222983089144	0.03715511479196828	0.03878664142028671	0.043937003136064745	0.07290894011033182	0.12396025258501972	0.19340061320471	0.2805880314768891	0.3804016208241611	0.46452004173371214	0.4822537679905696	0.5473669075455929	0.8183655982781574	1.0	0.8528424145122075	0.6760285212230147	0.7091651337120505	0.8063664544212171	0.7596387617813083	0.5057342292223651	0.19180700346003315	0.09095092490461018	0.08098567471494535	0.0786794016428584	0.049995210688123855	0.018334669752365054	0.0035223764104442157
0.03286401216346698	0.05897282049967963	0.07331425461371538	0.07443236899065403	0.05674506065699617	0.01683875451726288	0.0008680815762395767	0.0	0.0	0.0	0.0	0.0	0.0	0.0	0.0	0.0	0.0	0.0	0.0	0.0	0.0	0.0	0.0	0.0	0.0	0.0	0.0	0.0	0.0	6.699472737701614e-05	0.002543308632106782	0.034799118883573614	0.17192384696372645	0.34753292408583253	0.5220991067420377	0.9013933441228692	1.0	0.5101832287701165	0.15592209810069396	0.19151680202037932	0.16858463177413907	0.14614888397002554	0.21474225384476922	0.2420178036057707	0.22040559165607693	0.2205761200002918	0.2782244844782263	0.2952967384267585	0.1934325377041054	0.09104070187334479
0.08786790246559029	0.0874010625214336	0.08582689251065895	0.08148208977441013	0.0734364210091886	0.07236015861732982	0.07269709863409105	0.038447796568034875	0.013156775903800016	0.024056940991522516	0.03965328613439511	0.027269331350452	0.018127308585987722	0.021504260845270788	0.013377547448872323	0.011291622765751068	0.038448373605696584	0.06546675819613591	0.056733171741407316	0.04337142654159862	0.03454360101556589	0.025982863876631648	0.019998143132167027	0.01885287511078292	0.01875329830978182	0.042020202335769405	0.06710342565550952	0.05572245560043948	0.056158067316952706	0.07874003692216999	0.11427085229074795	0.16633862043331193	0.23289445589221575	0.281870815321692	0.35080942149619876	0.562958122879962	0.8454851081264566	1.0	0.9170613992303833	0.5517981112509027	0.2814681928562388	0.2385318767683121	0.333218184365461	0.4577245016613408	0.46540193278132497	0.3821931679554502	0.21773625184104958	0.08853902274407591	0.05527697991875083	0.04887996132770635
0.6522323554455985	0.49069845086150726	0.40624046553089926	0.38365109317972235	0.41617924894893843	0.42077751850883927	0.24709346006632082	0.1622855548566687	0.08768819924879008	0.018623464190253434	0.0014938216111609656	9.468135248030964e-05	0.001646772695709397	0.020115994609849818	0.10593333198608534	0.2714988683198118	0.37560642861314636	0.38121112063227464	0.3728283285336625	0.34258612419858436	0.27984947632597834	0.1944251447505433	0.20071172136820872	0.2372685852059977	0.19099076204519583	0.2305280337087347	0.3718981502113537	0.4785950298475632	0.5110497521350916	0.5021083921151199	0.43130581478030094	0.4040502998241473	0.5436168091208391	0.724325373871324	0.8208146686304146	0.7840619742065295	0.8630465381672013	1.0	0.8523668536932706	0.5647820251105475	0.441365535742896	0.4849455943587193	0.5725035071193049	0.6178159006971774	0.6012637346661552	0.5360287614310014	0.4325035345550399	0.3920987834679287	0.3530249042171814	0.17706090837108826
0.007601262878666923	0.007927451547723178	0.007851927530855762	0.008249943387339755	0.00805893049022459	0.003462316504684094	0.00032146722661576514	1.13825078710355e-05	0.0	0.0	0.0	0.0	0.0	0.0	0.0	0.0	0.0	0.0	0.0	0.0	0.0	0.0	0.0	9.153029778196143e-06	0.0003289368493902784	0.004222368512065196	0.020782024036407318	0.0477101444078561	0.06986328141382271	0.08433917846807813	0.09186243012161431	0.116675451114781	0.2201737956460882	0.35243173146706824	0.4940810608490365	0.7066450495150394	0.917175312517328	1.0	0.9338784514055003	0.7567057248605769	0.5827348931387906	0.48472904331772604	0.5042698973200448	0.550010713812458	0.5248677934439984	0.4139883664836832	0.2390552659529744	0.1263462422766121	0.08994654741790191	0.09147734284205794
0.7160928212366315	0.7125546254084216	0.7138682472784817	0.6970573794348864	0.6004793157243545	0.3754276995350819	0.3244992614586477	0.3740386010461158	0.31786851021523244	0.3109485097856372	0.3457717164904307	0.2807828244694962	0.2923275357989778	0.36003957841857354	0.3943216657959128	0.42989959053629373	0.46268342266242196	0.5245707308153167	0.5536321083134769	0.5388759090390273	0.5077319671178333	0.5069240908544231	0.5897701857426856	0.6960154720415459	0.7297806852656303	0.5947375417259813	0.4842797817445597	0.5167242590085834	0.6024090761583808	0.665873898757103	0.7313982251536911	0.7832292299266381	0.6684714202705445	0.5157189046993393	0.5407150185897535	0.7129194474032117	0.9334078291454181	1.0	0.8096364521111986	0.5824418406089863	0.4929902292974824	0.4634185176151708	0.4693391805673867	0.46716961591587686	0.45136586139021956	0.4551405769252555	0.51612779751226	0.5193474101368651	0.4364666945857497	0.4386718144548587
0.38666990082850977	0.36156700929598024	0.34379400116677195	0.33006975206452294	0.2884502846066365	0.1934174709438157	0.18321919317652	0.16588335206326327	0.12910845995077097	0.10740737495353857	0.10457511660473025	0.15229461564519933	0.223229682516228	0.2659421011360149	0.302006147655428	0.32086567249567255	0.27536758704431963	0.19253460188591745	0.15490888354746007	0.16116353096717614	0.21163016696185485	0.30437186772656566	0.37527327333215127	0.36668219340114006	0.28330560217121115	0.21822413743300886	0.19402809911181415	0.1946282071638859	0.22867348984388874	0.2774519654269665	0.33877563544352585	0.42375759120744316	0.5350686153851767	0.6815521315491853	0.791970393338503	0.8469048559996919	0.9219229001124637	1.0	0.9793624330452205	0.8693234599851192	0.7639455912176462	0.6273461172796702	0.4041470909462674	0.25333684964365366	0.20897747142541734	0.23512276525363404	0.38276674079347345	0.625502410278598	0.7338134711479537	0.7013647292470047
0.1607131502585449	0.17209091188665473	0.1980581415882607	0.23684689625585328	0.29131374086916856	0.2744002679388143	0.1870568925027965	0.1113045468780617	0.1390037458652754	0.3599248990028267	0.48384509377205476	0.3595864986661291	0.26818645046503975	0.2601453181484442	0.2827974968176807	0.35533360296110733	0.37912163422194134	0.3903086743465477	0.3971320678247927	0.3941872612367404	0.3484645449915267	0.3046257618964421	0.27253425430443357	0.20714707934229837	0.2210008310643854	0.38228759313587674	0.5483530700818341	0.5645879119098546	0.4202810943924176	0.3058760070577733	0.40596532618971143	0.6312253914433978	0.796137564350337	0.7657405327079086	0.5625521460636819	0.5939059747875258	0.8984964631273683	1.0	0.7448232466520531	0.38841298628505033	0.22752371624055012	0.22743003630762262	0.2615322055058845	0.2523585619409666	0.22488764276101647	0.19554682569535858	0.14873160066695384	0.10108081309255103	0.08784905788736902	0.09680796553898502
0.066116531495633	0.06133184413489472	0.057290218720481886	0.05465891511439162	0.051022961830332864	0.03671921545234461	0.020955872856066666	0.010655218679255417	0.002475704156590893	0.00041481417458212605	0.0025364505223492663	0.011503069468629766	0.02163164033347557	0.023395265670974195	0.023334163534221356	0.02323384859539256	0.027598827722073453	0.022308073974445595	0.008250687180257663	0.0013801132177980256	0.00010752709845908237	3.5855756250174057e-06	0.0	0.0	9.09867123914032e-06	0.0003165970436139501	0.0038238941416597638	0.019138552892843882	0.05293925886652508	0.10244927453444527	0.15568297601145797	0.195602648824674	0.2267939573476669	0.2919298177796841	0.39468516822158767	0.5073674732124551	0.6477210546014727	0.8409713275020446	1.0	0.7943331567125178	0.4373517437333528	0.3602639067020273	0.4672730379883754	0.5975847861379979	0.6431726070739868	0.6018534868508464	0.40268544937640327	0.11411950632231266	0.018679797182203736	0.002415104601661845
0.49791020534873276	0.46638081846737306	0.4577097681995083	0.4371716977189148	0.35765852953438915	0.15375839655154108	0.027682407456523245	0.006654804593336983	0.01890158585329758	0.05080050037703048	0.06941805278085036	0.05067547158246309	0.01985394807914525	0.0067434232997102385	0.01612823685644719	0.034492467690421504	0.04061359888828184	0.027860077537145613	0.010624441577018315	0.012433900950905482	0.06416518010266103	0.20674202736837088	0.34760534259230647	0.3035511898947378	0.16461026620937488	0.05532024278917182	0.00888789935529765	0.002232553582239493	0.007348966751837083	0.015084913903974779	0.022704163521327096	0.04832633558435424	0.11234930340722955	0.2593985268570216	0.48724653770392057	0.6769437848596407	0.8019008576346351	0.9436026338262349	1.0	0.7570820478714314	0.47096955645437794	0.44966341367705714	0.5004666762857338	0.44905289701495843	0.3756812061206217	0.327389510408242	0.26194956097574107	0.1759924951342408	0.1557630518254949	0.16655362535264454
0.0004662098813503079	0.0010146072612850822	0.0014909868001770515	0.0018289287068299503	0.0021948933410902345	0.0056578913317071045	0.010608544766428436	0.008179517396123695	0.0027773252967880093	0.0003088554471061875	1.003373820453323e-05	0.0	0.0	0.0	0.0	0.0	0.0	0.0	0.0	0.0	0.0	0.0	0.0	3.6368542607535044e-06	0.00014558735008182909	0.0021748358266950258	0.0140237760673873	0.04640203776295749	0.09964222306178493	0.16141591119769563	0.210677744532827	0.26039716857362055	0.37822684187190386	0.6009612183563585	0.7638159445938435	0.7893789014573301	0.849610715267821	0.9779910580403625	1.0	0.7965086999447623	0.5599751345510483	0.4539419865052759	0.46056340554880654	0.512220967331808	0.513118707075764	0.40799400560382354	0.20764583612842552	0.0683562632051821	0.020067627934479196	0.0033247013254939883
0.010467420882804553	0.008739364951796962	0.007982957159937366	0.007840149036308513	0.009343917082793465	0.009917251300081947	0.0034250195338336622	0.0003420712187898573	1.127901126462278e-05	0.0	0.0	0.0	0.0	0.0	1.0243690475107923e-05	0.00028642606222620547	0.0030361470450841295	0.010759021982016163	0.01661579911712987	0.01794197517263878	0.018861860682672264	0.022496007191413682	0.016112924110391447	0.008349078674239223	0.019861080765427832	0.03051653880466284	0.016841435376669954	0.0033806215815995002	0.0002544617116860902	7.870186666584285e-06	1.8323555540360138e-05	0.000757536489415725	0.011117370989430777	0.062365148548195776	0.15678214978669422	0.2453658468933877	0.40830270436746474	0.7312736358076426	1.0	0.8277544132831876	0.5641718678208916	0.5653843839326349	0.7218344620158342	0.7623891863107478	0.7034445327419317	0.6073337780508805	0.43761314525134565	0.2447210320478204	0.10575433653995087	0.023807176549113514
0.2240592804081455	0.21528933231081923	0.21386376434055177	0.21496511047387684	0.2355477970293248	0.3877561819431506	0.4559729428944055	0.3749981593804707	0.20236335178315942	0.04511899405052385	0.003681242320953947	0.00011101320169036855	0.0	0.0	0.0	0.0	0.0	0.0	0.0	0.0	0.0	0.0	0.0	0.0	0.0	0.0	7.195133642579818e-05	0.002084909387988281	0.024618144785836304	0.12112766685466901	0.22893824400073037	0.15537899784662754	0.03728497403407564	0.0031367946346989883	0.0003777337210297193	0.00962752343912891	0.12191155533601919	0.5744491081022869	1.0	0.5515824101171195	0.12909899588152507	0.05299735073362588	0.05798162641174187	0.09980913460906958	0.13255617579882384	0.1563042710373245	0.19446169025950802	0.19061488534220442	0.2914917938490896	0.622320632562379
0.0006593577125937889	0.0015719148363979281	0.002781310998127761	0.004558265176267016	0.006140737001298081	0.0031823800699387335	0.00032273774240650105	1.2097424978039526e-05	0.0	0.0	0.0	0.0	0.0	0.0	0.0	0.0	2.39718801929719e-05	0.000687974705488107	0.0065697537846058605	0.023449234223986874	0.03689326955084759	0.02591708197492389	0.0070440298320415045	0.0006442887317339702	1.991128275963947e-05	0.0	0.0	0.0	0.0	0.0	0.0	8.80625746059996e-05	0.003402835194088901	0.04739456860531524	0.25252116694446086	0.6253531617353199	0.9139598038774769	0.9816977485547339	1.0	0.967392878920927	0.8072503878777423	0.6493501078749352	0.5759131384239076	0.5242137376592866	0.44487974557007104	0.3376917535159187	0.2014664990114185	0.09704321000850573	0.025927182707426152	0.0020712723854176235
0.4275662106028422	0.47492189506135263	0.497849570847905	0.4991645803079688	0.4431678862474786	0.23558338927077074	0.12854184278070568	0.1506508005865936	0.21204172759924678	0.2501023709348913	0.2646469809886695	0.36493103229671237	0.5145631698548128	0.5663486008818247	0.5507075404387942	0.532339826764472	0.4830379480975755	0.41956338369348134	0.3881166555681103	0.36626162318540595	0.29121493139272414	0.19571755970922902	0.17306414482963223	0.1685813455719839	0.20316415704053303	0.30885821620725923	0.35875204352124107	0.3066919127378546	0.22874270666473231	0.20770105292517477	0.2521407482994966	0.3424767644043874	0.49877247430456495	0.6759154358081075	0.7615008933277185	0.8437686731568123	0.9298356981912532	0.9380856220869376	1.0	0.9965252032672853	0.8381592442511955	0.6211677627547733	0.37764227083486446	0.2514310663504839	0.21214256586262173	0.2237733564247561	0.35472343414109897	0.6546626472759526	0.7764794930720594	0.7187305465767182
0.2929217923185838	0.27906064714320944	0.28561467275298796	0.27919253591736026	0.22760066658103942	0.09208705651712637	0.009220523344445732	0.000234228380120005	0.0	0.0	0.0	0.0	0.0	0.0	0.0	0.0	0.0	0.0	0.0	0.0	0.0	0.0	0.0	0.0	0.0	0.0	0.0	0.0	0.0	0.0	0.0	0.0	0.0002523170239364589	0.00856543716856841	0.10826610228204123	0.5018400845429422	0.9091677451069473	0.971928017058258	1.0	0.868483820593491	0.7290234765702526	0.6208950891947892	0.5701843274640129	0.5774124749981211	0.5601981132218663	0.4884047374977237	0.3977067645716834	0.2774617387160364	0.08967237404123835	0.009215783867657727
0.36360530642645944	0.3920547783487541	0.4008883537512693	0.40694328624115184	0.4472267019970399	0.5530040877253444	0.49461241849822557	0.29921075904673655	0.13343082480434718	0.052863764938754505	0.05035415278059034	0.10464818969773267	0.1664902237820379	0.18921678601609537	0.12717083967578216	0.04893388633391017	0.05445024426574567	0.203082742592146	0.34804295292662657	0.3291120918649007	0.23861405356212095	0.1321615247129935	0.04382109156320975	0.007496111795438052	0.0063733832845270025	0.02952597593840229	0.05815037271675084	0.05864444704657046	0.05919412448664704	0.07137558050180956	0.0475619312894903	0.025021950950782794	0.08252406883993742	0.22194417089091456	0.31753762762768634	0.3298488891773389	0.4375633190641949	0.6949406512715698	0.9726833144772197	1.0	0.726836216182675	0.6285625800013502	0.6816755070690346	0.7695429953819775	0.8056611343140849	0.7840982533933217	0.6788305114950194	0.5577234853933818	0.6417116512760215	0.7671835928822583
0.3580136899108375	0.27227120176884667	0.32010539388482406	0.37942739589494234	0.36972795014232457	0.15197314512681245	0.013659044307961705	0.0004706086120183656	0.0	0.0	0.0	0.0	0.0	0.0	0.0	0.0	0.0	0.0	0.0	0.0	0.0	0.0	0.0	0.0	0.0	0.0	0.0	0.0	0.0	0.0	0.0	0.0	0.0	0.0	0.0	0.0	0.0010294105328574755	0.03292156738262753	0.34477547492075156	1.0	0.9439796526077237	0.52776609241699	0.6364953399880721	0.7010107572711851	0.5640675432004607	0.4263437335234705	0.3871347851351965	0.3546391215669864	0.12714892187331125	0.011137706169467406
0.00843830219003139	0.017656931390372974	0.02495020355039947	0.029348761399300944	0.027920727857110743	0.011670037181335292	0.0012215531649453545	3.599054186976195e-05	0.0	0.0	0.0	0.0	0.0	0.0	0.0	0.0	0.0	0.0	0.0	0.0	0.0	0.0	0.0	0.0	0.0	0.0	0.0	0.0	0.0	0.0	0.0	0.0	0.0	0.0	0.0	0.0	0.0011323596016461727	0.037396101920899184	0.39434130680693263	1.0	0.9449255175926391	0.6343544451218285	0.3346073681724122	0.1903546934573825	0.15218563434933108	0.1617100031964095	0.21411781888315143	0.18117882632846713	0.11591831008749554	0.17517289242276468
0.19526322624722142	0.11998722441057758	0.0830469033148304	0.06332909527579514	0.0418659606805536	0.011308256624311718	0.0019522070509510306	0.018689057348539047	0.10245900390595014	0.2200600312466929	0.24560925511401407	0.2407777218155923	0.1400578690729057	0.03147888400491434	0.002471098352735294	0.00020173318818077508	0.0033508286894536254	0.027492316668422986	0.09131749797481233	0.1388537934930158	0.10963453365017699	0.0718125628913396	0.21288429448556115	0.38254128265307624	0.24178937289365862	0.05203373677765859	0.003890886324979781	0.00010294452559966416	0.0	0.0	0.0	0.0	0.0	7.449866908480598e-05	0.0026744878101756797	0.03667541107659785	0.1964687798364033	0.4482665922131238	0.673258310721573	1.0	0.7045418943000339	0.2814697289206304	0.1386909333099691	0.10139115866075848	0.08203299700908889	0.07619329468999157	0.09957316476505236	0.13986631493108354	0.11974534471034941	0.06652526227904766
0.0009405806071417678	0.0019773057336350316	0.0026796735055620627	0.0030632559387292306	0.009890894257432913	0.06776109018628108	0.12159741153001391	0.0878621979939542	0.029501555362508654	0.010935072817064398	0.03741867135305614	0.06277824128826204	0.03903647345439503	0.008628242303964017	0.0006769709471044419	1.957812657881246e-05	0.0	0.0	0.0	0.0	0.0	0.0	0.0	1.4961444529700664e-05	0.0005223649715087657	0.0064015632681170215	0.0283612726820682	0.05321575322308945	0.05708239601512535	0.051691683358068924	0.05153957769769	0.031221456556076457	0.008997691835495994	0.018601950229533537	0.094381959960837	0.24035726586716233	0.4220946013124297	0.6505192358027525	0.9382773366726461	1.0	0.835320582482137	0.7123200401492737	0.7606176619683777	0.9181977924438479	0.9484253945328138	0.749478192417289	0.3571422784614214	0.08417054411953633	0.009795800744775561	0.0004984165902324997
0.3338977319278292	0.3737503252886467	0.3814109150929478	0.3745222176729667	0.3420276800932427	0.26137968302109	0.15368322135553683	0.07216665763880098	0.0199060195821271	0.010707678376307464	0.05207106886405646	0.14007509171457758	0.22235685697300944	0.237679149629492	0.198742128023949	0.19942296536857673	0.2838753725790059	0.34033443973284994	0.27646353877192525	0.1910620369772102	0.16865290210829065	0.2424494781279765	0.3217093702429909	0.24499901359342485	0.2495675469594814	0.3277111000820637	0.25262866073245477	0.16979587290707238	0.19725044367897843	0.2757040227319655	0.38975481977475157	0.40494562442418214	0.30817554835040223	0.3831466958799942	0.5748343009303096	0.7470428504330697	0.8631831943724522	0.8452505695018178	0.9802531145173037	1.0	0.7450916599779918	0.5463304840711618	0.45864265585221736	0.43270348282052723	0.4233716075354885	0.4225464369842708	0.4236011962820309	0.4306828800493781	0.42269573234294655	0.3890084559121064
0.0	0.0	0.0	0.0	0.0	0.0	0.0	0.0	0.0	0.0	0.0	0.0	0.0	0.0	0.0	0.0	0.0	0.0	0.0	0.0	0.0	0.0	0.0	0.0	0.0	0.0	0.0	0.0	0.0	0.0	0.0	0.0	0.0	0.0	0.0	0.0	0.0012367221142619911	0.040301229243528844	0.4155625758424146	1.0	0.8617642210136391	0.604988571218623	0.5970283200190587	0.580523705539174	0.4214339038794134	0.2435151012682787	0.09505398434855938	0.012942142470638457	0.0004343749306966155	0.0
0.651731835417109	0.7045796880101718	0.7318160773998785	0.76346429622758	0.7111587893932881	0.4980223193022569	0.2486022255664054	0.13772491687541258	0.12586756558267884	0.10973919856978082	0.09763270043259867	0.07210194321510281	0.11012940229496863	0.17916656184845303	0.15278875882152973	0.101215419827124	0.06933927261906321	0.053007848044271104	0.04409818501269379	0.06153947812218241	0.10746239659464626	0.17474133181702753	0.2287569158874918	0.2341607651280812	0.21713232003875868	0.294603079912698	0.4875130717351496	0.6178452503796981	0.7442874138450836	0.8923954676001834	0.943326837574564	0.7186743062775113	0.31295709517567183	0.10955981074230624	0.27024308992513346	0.6564767059601468	0.7861990529116041	0.531910891320766	0.47944030622308537	0.8185452925651406	1.0	0.7696134662185627	0.48391183336343785	0.39573941890467396	0.3827943385467121	0.3892875264269683	0.44978407947809024	0.5645503239032896	0.6974087804888967	0.9300430772726539
0.2822496831899063	0.12606388245788283	0.08047750701139551	0.0971520159970242	0.1882414221172935	0.2917487075782686	0.25539091282156473	0.2045629416341601	0.11567261551439731	0.02781161678176093	0.002232316013691174	6.486796943629596e-05	0.0	0.0	0.0	6.03042812720608e-05	0.0018803274080704513	0.019852233150564492	0.06974153596626405	0.0915749303203831	0.053003017532717245	0.013697618643946382	0.001369574537203381	4.608403952867542e-05	0.0	0.0	3.948435986546686e-05	0.0011256678791192467	0.013660780595043194	0.07161974963507801	0.13847294148899764	0.09428458473849366	0.02365519036302546	0.0021452160156034813	0.0021590940157270064	0.025435287427141354	0.11376512392829054	0.19520089379961422	0.2630639164283522	0.6315793189520752	1.0	0.9947826786302348	0.73049977138666	0.4555337624818438	0.30379983237251856	0.266303380687214	0.28767769104566476	0.2875780828528226	0.286456488294465	0.3438728474367718
0.01653074844938196	0.033649139969259806	0.054950371475245396	0.09197955240638764	0.14512280152784723	0.10356207361467941	0.013816716902430403	0.00048472948362756897	0.0	0.0	0.0	0.0	0.0	0.0	0.0	0.0	0.0	0.0	0.0	0.0	0.0	0.0	0.0	0.0	0.0	0.0	0.0	0.0	0.0	0.0	0.0	0.0	0.0	0.0	0.0	0.0	0.0	0.0019312520205132637	0.06062674039667431	0.505734846817638	1.0	0.8827766824898732	0.4740166451607528	0.2141598252317163	0.11515790917132031	0.07163793889786879	0.06550109615080561	0.3254666888729682	0.81620095959222	0.6988454733230023
0.0	0.0	0.0	0.0	0.0	0.0	0.0	0.0	0.0	0.0	0.0	0.0	0.0	0.0	0.0	0.0	0.0	0.0	0.0	0.0	0.0	0.0	0.0	0.0	0.0	0.0	0.0	0.0	0.0	0.0	0.0	0.0	0.0	0.0	0.0	0.0	0.0	0.001850485674814673	0.05852655184287966	0.49372935800989975	1.0	0.9020522696953853	0.42105047712317484	0.09588996959570356	0.014528634070529919	0.0017953645819066006	0.00014360512453385032	0.0	0.0	0.0
0.42020374645519454	0.5248969213672593	0.5750018935140618	0.5487754251759779	0.39934871348994233	0.13189021622644276	0.044032976652983884	0.06896181284860263	0.04588193835441107	0.01094355913207346	0.000898965122139043	2.6949916588963504e-05	0.0	0.0	0.0	1.8995849680804936e-05	0.0006406401657531352	0.0073350685767309435	0.026317796271747	0.0363295618287131	0.02261689875389566	0.006429029810882886	0.007780641759187372	0.03697549409817968	0.06432666295333563	0.038268318639989474	0.0077489897114927184	0.0005562844899058288	1.602032080741772e-05	0.0	0.0	0.0	0.0	0.0	0.0	0.0	0.0005318281805087992	0.01747304968625387	0.20311335478634934	0.779337957723487	1.0	0.5428964578521959	0.24531239509281796	0.16937649484875777	0.16409201497195902	0.24312661571751526	0.5722073108372754	0.7642606639311844	0.509885118155818	0.3037755825568298
0.0	0.0	0.0	0.0	0.0	0.0	0.0	0.0	0.0	0.0	0.0	0.0	0.0	0.0	0.0	0.0	0.0	0.0	0.0	0.0	0.0	0.0	0.0	0.0	0.0	0.0	0.0	0.0	0.0	0.0	0.0	0.0	0.0	0.0	0.0	0.0	0.0	0.0037572005489182408	0.10026193034846936	0.5788979485954504	1.0	0.8389513968502131	0.29996233079173784	0.08686917994356448	0.20471054376116896	0.6036128972172382	0.9606369045019084	0.43568158832189124	0.045750163728941494	0.0014922003165909429
0.5947896215874554	0.4369094838985846	0.3857664837514967	0.3632868878658734	0.30859919397645597	0.12621481450536087	0.011514579382025302	0.0002886737263920713	0.0	0.0	0.0	4.0483759823885774e-05	0.0013711026522589564	0.016754686399007793	0.07158629956735743	0.11200575010522326	0.07729135533886437	0.07838584527223462	0.11652208816760239	0.09814558765924539	0.04584176179138475	0.019515620231473633	0.049189588636963676	0.08516627589587458	0.053298466848955346	0.011784295204577721	0.0008689119361501512	2.2959515001341192e-05	0.0	0.0	0.0	0.0	3.370335734454695e-05	0.0011439111625858537	0.01399640320598543	0.06680570549236528	0.15240578524451898	0.2962879183012501	0.5511717132462021	0.8488503659627803	1.0	0.9109908310718696	0.7159786381749949	0.5334533158710926	0.4162049920709228	0.3268791094326262	0.18603972241575886	0.034671013718736356	0.001571851970505983	0.0
0.2618668969263343	0.22198051138149844	0.20274437797182027	0.21333642627439564	0.29938991545325727	0.641451273813599	0.825941450467647	0.5944185177267618	0.30278271427514675	0.23560466804768632	0.30787070889575957	0.38665571743101074	0.31954515344168105	0.21976367629470758	0.10396829525851797	0.023338381511254593	0.023480431536604056	0.09586058917616537	0.16264763684902422	0.12953454551979024	0.05710703330784445	0.014040464118156628	0.015969392441490902	0.07478819731670429	0.14191513956538115	0.15989552769686197	0.18173678575998245	0.15847002718159536	0.1468879877928543	0.2875249196622288	0.5411223825509306	0.5982973766136903	0.36676423737847486	0.29327321422914393	0.43861869854977	0.36643951405162867	0.1469105311489911	0.07161556794884015	0.3543902852601105	0.9329020868188324	1.0	0.6031713517212829	0.3534329326158826	0.25812235538276523	0.2190705748642039	0.19432194563148975	0.15849700530463945	0.20884539525551324	0.543013172218709	0.736485857365795
0.037612823380231974	0.05385353718634546	0.06332026715129646	0.06979746776952855	0.06854074207816975	0.03518211112323348	0.0043145147628971744	0.0001345981049339153	0.0	0.0	0.0	0.0	0.0	0.0	0.0	3.857887565178832e-05	0.0012099763100891351	0.012834096058143696	0.046384893381962986	0.06507187637842513	0.03935143312941244	0.009784011206720698	0.0009119840700111633	2.9900488348154112e-05	0.0	0.0	0.0	0.0	0.0	0.0	0.0	0.0	0.0	0.0	0.0	3.915739201482487e-05	0.0013162133575098285	0.01787481974659917	0.12153637226264641	0.4795045760082563	0.8576539360949156	1.0	0.806512855713938	0.3541565071527639	0.1532814545127087	0.10054767269059507	0.06668387623090916	0.03814131187203913	0.04946734923207539	0.042988936923412636
0.0437184170929137	0.08174769703257748	0.10186568868597692	0.09486499424989621	0.05150430292441058	0.007581899485159057	0.00033496252292624875	0.0	0.0	0.0	0.0	0.0	0.0	0.0	0.0	0.0	0.0	0.0	0.0	0.0	0.0	0.0	0.0	0.0	0.00015926208953629203	0.005048050412668937	0.054196133860167944	0.2107548454375238	0.3398571960263433	0.3064596217180185	0.26589228041087254	0.31941261857556585	0.21252158616967928	0.04954857626586506	0.004208114510882299	0.00013119626297004272	0.0	0.005461345806656085	0.12978757933977877	0.585626992786823	0.9669142035639259	1.0	0.625984807029013	0.18698359899873399	0.04393583320360179	0.015370998978982952	0.00549285441982223	0.000850606158469189	3.2662783774079485e-05	0.0
0.525975904907258	0.6009446866213959	0.6365862863581289	0.6539754237754207	0.6547018894252139	0.6157982311079125	0.5703959857163005	0.4321704895256552	0.3255275302511715	0.3524802428451548	0.4160158938031127	0.3918578051416926	0.3270559764014921	0.31773240077054415	0.3776884703635641	0.4920682507240155	0.62441733092202	0.7102631197970998	0.6772132244868831	0.5638690975002112	0.39269606430519177	0.20272571476974266	0.1234880445803438	0.14114039228842817	0.20741706286798137	0.26758428892300956	0.31032869679560743	0.3591315262999819	0.3571458002956081	0.3129142895337651	0.3063788993781951	0.32402447520472105	0.3373668406778598	0.3698682315017814	0.36357014452048986	0.3211655495380074	0.27983874413594045	0.26253222281804084	0.22506664407674384	0.3014154706856909	0.5283368874654789	0.8181333134027898	1.0	0.9761474679651726	0.8935440949716542	0.7654592942670384	0.5056351726341431	0.23232804893948616	0.17238161432961338	0.198748214262273
0.37281670251486204	0.46922301630220686	0.5328350227278139	0.5255888601178423	0.43908836664397544	0.4584399937218506	0.5734056218596214	0.40130885986912374	0.13428474027210435	0.04975022193991115	0.17024003732339987	0.28561597067871974	0.177600391931269	0.03925506274669485	0.003079947927988223	8.907267091478547e-05	8.386854703460758e-05	0.002406963428874719	0.023099033677593448	0.0851359867100505	0.16688037160248467	0.3125867598288879	0.6137849964150778	0.7091369784187396	0.5601544547424208	0.45821466743996353	0.23839941016541455	0.13139022123134075	0.15240679510114993	0.10590324445940441	0.02768039500800927	0.002627722724981029	0.002954656610180006	0.03765570819886247	0.17520628321491077	0.3528332894001589	0.5057887778020325	0.6233993239710858	0.6193668971055799	0.8534690894275063	0.9912546116957958	0.9795784355594416	1.0	0.9156645916451016	0.8176304088049278	0.8012561981741322	0.7272479300229364	0.5686479374802861	0.45928426997916777	0.31384362405315963
0.6890943931914775	0.4066886870177713	0.18415623586982993	0.06874248549348595	0.01927955349707508	0.0021046718424381733	0.0	0.0	0.0	0.0	0.0	0.0	0.0	0.0	0.0	0.0	0.0	0.0	0.0	0.0	0.0	0.0	0.0	0.0	0.0	0.0	0.0	0.0	0.0	0.0	0.0	0.0	0.0	0.0	0.0	0.0	0.0	0.0	0.004030130751968916	0.0901134134685635	0.4658045343683459	0.9895532906439427	1.0	0.6138918312080013	0.48468170880268285	0.43579331870720495	0.2688729762986299	0.05185027423765664	0.002401657799907764	0.0
0.21875359692356958	0.2547394793404092	0.27178487409837	0.28480460816611936	0.2849580918517168	0.1832749365508738	0.03852696422211558	0.005157847543974352	0.031731871372409695	0.15164244786056696	0.2502006799019338	0.1506560283463785	0.033395485082421524	0.0025283806823915857	6.49700304571166e-05	0.0	0.0	5.6215717959576823e-05	0.0014903630256932149	0.015239364157560413	0.07120846500185082	0.155658741290388	0.22338377858016117	0.3557886236416131	0.4714899617593014	0.4845855540889667	0.41771063719829665	0.2714572241722205	0.11122988874561256	0.02380120363829965	0.0021369025956455077	7.149378664236801e-05	0.0	0.0	0.0	0.0	0.0	0.0001687749012567118	0.006267236459249059	0.08080155998153948	0.40744301149017176	0.8897680060742048	1.0	0.8145864253191382	0.6424601136838606	0.5539193874375684	0.4842259197146474	0.36004505426854355	0.23048707689778453	0.11387396173266559
0.0019369125349296317	0.011383877603274438	0.042003903764733355	0.12116269780295244	0.2474876475407368	0.17896196063930275	0.025611261480065445	0.0009596608133356996	0.0	0.0	0.0	0.0	0.0	0.0	0.0	0.0	0.0	0.0	0.0	0.0	0.0	0.0	0.0	0.0	0.0	0.0	0.0	0.0	0.0	0.0	0.0	0.0	0.0	0.0	0.0	0.0	0.0	0.0012017040871085023	0.03206780418357845	0.18928546138609267	0.37273989386997114	0.597941946941753	0.9631664743409227	1.0	0.6858588663557794	0.3521933827634171	0.11920420936260967	0.014547117362603602	0.0004418706208725606	0.0
0.3443926134832655	0.2725559616595783	0.22165513152114338	0.20214196896471018	0.19886987171544893	0.12916125339524157	0.03261800431437681	0.03171752563085416	0.14261678260581664	0.2557915721763872	0.2017987914246964	0.24386170649563374	0.4409340384414977	0.40454320222093443	0.15853801278068125	0.033431181356054655	0.08171794836184709	0.2605464641552355	0.3402511269844169	0.29017317506365786	0.20988726589203055	0.10775207029168618	0.026442966352756895	0.0024630074594291546	0.00015071368820308167	0.0024389097819696296	0.028471039103695098	0.13139441274644748	0.2787232473238154	0.36275300195194005	0.33444304465773583	0.20256425635358982	0.19799280053747959	0.34497565477570846	0.5277726984535258	0.7669665057184593	0.675328024355873	0.5275148979903843	0.8358292346958416	0.8392706041538714	0.564992217218537	0.6162335373749452	0.8845514950332873	1.0	0.980310396260749	0.8480125874282883	0.4866320855728675	0.09781116273931509	0.005792778746970539	0.00010766151411480068
0.0819306201899752	0.14702038612503723	0.1827738597280807	0.18556134057157148	0.14146653759803735	0.041979341839452164	0.0021641442183940795	0.0	0.0	0.0	0.0	0.0	0.0	0.0	0.0	0.0	0.0	0.0	0.0	0.0	0.0	0.0	0.0	0.0	0.0	0.0	0.0	0.0	0.0	0.0	0.0	0.0	0.0	0.0	0.0	0.0	0.0	0.0	0.0	0.003278002630789012	0.04733292212245094	0.28279752947518044	0.7900864833238099	1.0	0.904153682562484	0.843041428239118	0.7116064429956032	0.2545755497969382	0.026844568814556023	0.0008443107910324736
0.015051810007809807	0.008512023560605457	0.006846588913183408	0.006149309624125631	0.004654639634389145	0.0013652197205959078	8.873125107752918e-05	0.0008594165172718241	0.010980927814032456	0.04970735695217353	0.08398228620405745	0.05092184142298476	0.010844353716272617	0.0008526838229034004	2.458116139346688e-05	0.0	0.0	0.0	0.0	0.0	0.0	0.0	0.0	0.0	0.0	0.0	0.0	0.0	0.0	0.0	0.0	2.5134239453533465e-05	0.0009593437488084765	0.012930959190601528	0.06705516691835285	0.15860181795748318	0.22847498370134586	0.32231018602670874	0.5244731840447977	0.6307950334070161	0.6290437419169592	0.7514605318523114	0.9271810253197796	1.0	0.9742861119461922	0.8301825118269269	0.4689429832071493	0.12146952376588283	0.09804493212910421	0.1274158403433659
0.20375352272959227	0.1406582669366819	0.08747124047337326	0.0601532576306791	0.04556839726765709	0.01880595259488795	0.0017381896242467125	4.7165083335534335e-05	0.0	0.0	0.0	0.0	0.0	0.0	0.0	8.000798067486035e-05	0.0020563245780458794	0.016840640703845913	0.051258091967681364	0.07460898921677214	0.059772112488388915	0.02143008102166295	0.0023407589043472838	7.639340324565285e-05	0.00025342488407292086	0.006823994680037675	0.06992645562493184	0.3174930222527444	0.5704906364632472	0.39348497063601107	0.1072208690031067	0.010588686042363502	0.0003577410335943859	0.0	0.0	0.0	5.482654801854729e-05	0.0018198103345143592	0.021655112744246075	0.08231940917583336	0.16769679115204317	0.42364172815226203	0.8177243107545139	1.0	0.9897418771816492	0.8601188945149968	0.5249117645999651	0.1267747468704149	0.00866512030354291	0.0001653444672204182
0.4220545908255718	0.4082950338212521	0.4038403559390441	0.3837581985876446	0.29058383930255643	0.08769921465413365	0.006258317846075111	9.973102561367375e-05	0.0	0.0	0.0	0.0	0.0	0.0	0.0	0.0	0.0	0.0	0.0	0.0	0.0	0.0	0.0	0.0	0.0	0.0	0.0	0.0	0.0	0.0	0.0	0.0	0.0	0.0	0.0	0.0	3.268549254213491e-05	0.0012212326973302175	0.015576395239560812	0.06016331047148188	0.13454159685258643	0.3710733998118119	0.802337917320735	1.0	0.9619824890399039	0.8849798003051174	0.7961758469506174	0.5574583864050207	0.3213593646955602	0.2986841842511997
0.37496615951931184	0.40304047870775367	0.3833868973963613	0.34103357711967897	0.324898204128855	0.3828041025638848	0.2064979019210737	0.05172865587291015	0.00615339694654647	0.00024435910318181187	0.0	0.0	0.0	0.0	0.0	0.0	0.0	0.0	0.0	0.0	0.0	0.0	0.0	0.0	0.0	0.0	0.0	0.0	0.0	0.0	0.0	0.0	0.0	0.0	0.0	0.0	0.0	0.000250318456734585	0.007771513105889403	0.0719475317166744	0.27044503031364486	0.5801682923935391	0.8804286724689988	1.0	0.9205047423423482	0.7300080070580518	0.5079341822856714	0.44013397653200126	0.684609163478643	0.9776253829370679
0.7521224219809161	0.6489690277838582	0.6073381753761142	0.5754132933342235	0.4884392995680108	0.22231668094262166	0.03505137831436126	0.0026135584966766926	0.002589342118144881	0.03092752095202021	0.14203867532175762	0.2341086725014515	0.13559750356539615	0.03148740823603417	0.03459923731060562	0.16462729745592428	0.35270378216343706	0.3646626274430043	0.21780789368535108	0.09330700821821389	0.06802343052305335	0.12430031396530056	0.10016559618364582	0.05505004983625493	0.19191188612213342	0.46134922827753183	0.5217049653481786	0.2938929556584328	0.06908155821995603	0.006366446042940626	0.00023301986555665608	0.0	0.0	0.0	0.0	0.0	0.0003364879054417806	0.011577979238783426	0.14262017000028063	0.530853923148253	0.6849084082330628	0.6779732351643467	0.8166940502246182	0.9627249672833258	1.0	0.9093032973705243	0.6846813296479947	0.5956165894657776	0.6068443189432667	0.36401394080361277
0.4230997630867113	0.3314204950510705	0.33343402321984134	0.4321377909856792	0.6399051894650546	0.6003608604412471	0.1579454351024224	0.012586168341038428	0.00035074356761803465	0.0	0.0	0.0	0.0	0.0	0.0	0.0	0.0	0.0	0.0	0.0	0.0	0.0	0.0	0.0	0.0	0.0	0.0	0.0	0.0	0.0	0.0	0.0	0.0	0.0	0.0	0.0	0.0	0.00018882539269588424	0.006678479549718533	0.06494577325286778	0.17310479333767018	0.3060498334964061	0.5884649788767388	0.9294109693668664	1.0	0.8146343303851471	0.40044384619595974	0.08061101457247247	0.08887159064162242	0.22948109558787713
0.04441399324046522	0.07969868188996028	0.09908037985888425	0.1005914529479645	0.07668798100224843	0.022756695852825224	0.0011731668387749772	0.0	0.0	0.0	0.0	0.0	0.0	0.0	0.0	0.0	0.0	0.0	0.0	0.0	0.0	0.0	0.0	0.0	0.0	0.0	0.0	0.0	0.0	0.0	0.0	0.0	0.0	0.0	0.0	0.0	0.0	0.0	0.0006579354216713657	0.01559987608700549	0.09075421660511546	0.2672124936493634	0.5712091519233653	0.8667780151222004	1.0	0.9407082802378763	0.5765159938753285	0.11055324480713828	0.00509704668384981	0.0
0.002195178853963237	0.002278799550398796	0.002189864261285407	0.0019867281049079687	0.0014483430043598488	0.00042255148689247535	2.1566543392699096e-05	0.0	0.0	0.0	0.0	0.0	0.0	0.0	0.0	0.0	0.0	0.0	0.0	0.0	0.0	0.0	0.0	0.0	0.0	0.0	0.0	0.0	5.306184729593817e-06	0.0001929120515722279	0.002700837750517992	0.013780841334814838	0.028028776232161257	0.04085228851806128	0.08586993268515415	0.15431386598283248	0.17686076092615854	0.17105721547567332	0.2845478160541177	0.3795539293637456	0.2719552389041212	0.2874714028909155	0.5341745993395943	0.8472219367936663	1.0	0.9888639772935515	0.7753334793769111	0.47160468166214353	0.2932067011226931	0.16871692306124994
0.02706797642628471	0.03565201891457366	0.0385488707627064	0.03680398187380649	0.027931489844948924	0.013665107338583886	0.013107347963120032	0.008953215317185672	0.0021045372772465964	0.00017731768216395116	5.471559820645337e-06	0.0	0.0	0.0	0.0	5.66788486811925e-06	0.0001777658447238618	0.0018855442937349995	0.006814719995520809	0.009560151695304931	0.005781386538740777	0.0014374355947698754	0.00013398577908380464	8.7857679932164e-06	0.0001621072271580397	0.0022829337392405993	0.013509637466659619	0.038247833269121005	0.06661355389097304	0.09359191310787476	0.12241516908337922	0.14478629586000447	0.17673634657445447	0.2649052293782069	0.39917624948589725	0.5289074024667675	0.6319935611796051	0.7832586539517862	0.9728141315843939	0.8602112458205038	0.6192986114569818	0.6116349124940051	0.7856653808223161	0.9831846733649726	1.0	0.8377182257384654	0.48486409060063396	0.16271267813751125	0.04227607589416244	0.007065591459683608
0.0029118098452594354	0.0019205764899876234	0.0009235784161171081	0.00034434606168897314	9.076605558730402e-05	9.63556348133316e-06	0.0	0.0	0.0	0.0	0.0	0.0	0.0	0.0	0.0	0.0	0.0	0.0	0.0	0.0	0.0	0.0	0.0	0.0	0.0	1.9154230019837426e-05	0.0005843204404326312	0.006392228234924437	0.029377308237669767	0.0650672537532259	0.07706594510890165	0.059252289996684714	0.036173642151266894	0.05454336026976461	0.10555785452289532	0.13439573189128157	0.15054277086495318	0.2049982265811691	0.42589130005696135	0.7791397328620123	0.8530572647294735	0.7087173315873739	0.7458094697181641	0.9007614067355281	1.0	0.9507744818654129	0.567318202965179	0.09562388677940666	0.0038548236251705788	0.0
0.0	0.0	0.0	0.0	0.0	0.0	0.0	0.0	0.0	0.0	0.0	0.0	0.0	0.0	0.0	0.0	0.0	0.0	0.0	0.0	0.0	0.0	0.0	0.0	0.0	0.0	0.0	0.0	0.0	0.0	0.0	0.0	0.0	0.0	0.0	0.0	0.0	0.0	0.0	0.0027075144868295054	0.041561537674844336	0.25545704901739424	0.6793028653777647	0.9518811022702619	1.0	0.8630525297157957	0.4747445495549392	0.08781089381811133	0.0036242070135251176	0.0
0.743927296456277	0.7313205065774481	0.7127321467570096	0.6721257950809478	0.5199848068691751	0.17477362139062805	0.09579942789487739	0.10428754818049742	0.06438341305584111	0.06521729428246457	0.1300027475311021	0.17097243255502556	0.13299544870718522	0.05554039057587259	0.010328005841187813	0.000735721352438818	1.949180781092529e-05	5.1542379301273104e-05	0.0014831415546947054	0.016990023868904334	0.0819340174800276	0.18511495355840313	0.2766022955142718	0.3903796461963176	0.43220455658145174	0.3241224643029533	0.1845988431208386	0.10460074924865082	0.08822991740012402	0.10945049860574096	0.11655814072345466	0.15656960315715493	0.17883573055110846	0.10892308783331266	0.09811292174330531	0.24275159895467577	0.420894080810962	0.4635493709020644	0.3874810455629588	0.2815290942933099	0.22347273593639053	0.35695329263912445	0.7220531117966658	0.9370256463282545	1.0	0.9918641435914531	0.831173954687157	0.4833753556212248	0.21705072287397348	0.10076573712688901
0.8788326259914264	0.7734588831875838	0.5419724166529142	0.3213663345460174	0.15641034447679625	0.027236687055689313	0.0008768662794993531	0.0	0.0	0.0	0.0	0.0	0.0	0.0	0.0	0.0	0.0	0.0	0.0	0.0	0.0	0.0	0.0	0.0	0.0	0.0	0.0	0.0	0.0	0.0	0.0	0.0	0.0	0.0	0.0	0.0	0.0	0.0	0.0	0.0	0.005185103350028593	0.10275916021809703	0.5534341164863216	0.9262485574822431	1.0	0.8455819958992228	0.423282150561368	0.0674458857603827	0.003007624947209682	0.0
0.24590696949154328	0.3579794562535165	0.42081153986142544	0.44186663268440934	0.39822486121876394	0.18596762037702763	0.044274220847870124	0.09082246342376052	0.1539431625313206	0.09427735942876447	0.021556858346319572	0.001768939220826604	5.098278105116838e-05	0.0	4.662181073312956e-05	0.0015077714303545608	0.016290856940633543	0.0657457088560469	0.12433834712275069	0.14040737865089306	0.1005276651096364	0.03446494351781847	0.0037749180487862163	0.0027597199068425415	0.0304850734462719	0.11109325840313064	0.15406414468011825	0.09466845353701196	0.023021342951959338	0.002148925300286606	7.924712749497094e-05	0.0	0.0	0.0	0.0	0.0	0.0	0.00016700727686299905	0.005280953955174899	0.046752359308735635	0.13834170654125574	0.3154189477972895	0.6164377332552373	0.8712564474398307	1.0	0.9355253139749714	0.5710989013167078	0.1514253600413993	0.018879493374593537	0.0012118728816782815
0.19384301025817474	0.08595882175061596	0.06891791043781469	0.06278557659204949	0.04386808203551905	0.01259691725639855	0.000702537538217909	0.0	0.0	0.0	0.0	0.0	0.0	0.0	0.0	0.0	0.0	0.0	0.0	0.0	0.0	0.0	0.0	0.0	0.0	0.0	0.0	0.0	0.0	0.0	0.0	0.0	0.0	0.0	0.0	0.000489239651944517	0.015962971600564247	0.19270533401373896	0.8342347252388236	0.9376638139171585	0.24924701036125455	0.13800371042612347	0.4992202258524059	0.946886377535621	1.0	0.79423736980708	0.38533465973227105	0.06741447027541057	0.00332125921357637	0.0
0.07946347425125509	0.14259321655526716	0.1772700592602367	0.17997360174189972	0.13720660897928022	0.040715233713708714	0.0020989761578224	0.0	0.0	0.0	0.0	0.0	0.0	0.0	0.0	0.0	0.0	0.0	0.0	0.0	0.0	0.0	0.0	0.0	0.0	0.0	0.0	0.0	0.0	0.0	0.0	0.0	0.0	0.0	0.0	0.0	0.0	0.0	0.0	0.0	0.002691308542742417	0.04158921202913207	0.2785407542650097	0.7172386834195119	0.9975492385996653	1.0	0.6267203895436008	0.12115822540260175	0.005611939403202128	0.0
0.05203831670640242	0.03299923924045116	0.02966971365539957	0.03247575210392177	0.04087343408360357	0.03940507091161558	0.011668477002345875	0.0013374011112393279	0.004313445509247063	0.020511953203722434	0.03384345682949472	0.02037852492424177	0.004517248546766368	0.0003420020381502835	8.788187233736564e-06	0.0	0.0	0.0	0.0	0.0	0.0	0.0	0.0	0.0	0.0	8.85191983979404e-06	0.00026602079363431447	0.0028412865645541046	0.0123358460751629	0.02490251236477866	0.030637860759006527	0.03272913448605865	0.01973225239078179	0.004516613733454781	0.000747284876301639	0.004695798693903691	0.02157679743716737	0.03943338777460362	0.04831313767525113	0.07728888863037851	0.1340978438521798	0.27056023985252853	0.5129346278201923	0.7620575615679456	0.9212926691693015	1.0	0.9905625024054495	0.7217363902068012	0.34535311888759473	0.12735830223615044
0.0	0.0	0.0	0.0	0.0	0.0	0.0	0.0	0.0	0.0	0.0	0.0	0.0	0.0	0.0	0.0	0.0	0.0	0.0	0.0	0.0	0.0	0.0	0.0	0.0	0.0	0.0	0.0	0.0	0.0	0.0	0.0	0.0	0.0	0.0	0.0	0.0	0.0	0.0	0.0	0.0015112133489532196	0.025456597930142436	0.17958786133413016	0.5318777763034453	0.9056062992522644	1.0	0.5856685985981835	0.09771638634951388	0.0037748209911748288	0.0
0.0	0.0	0.0	0.0	0.0	0.0	0.0	0.0	0.0	0.0	0.0	0.0	0.0	0.0	0.0	0.0	0.0	0.0	0.0	0.0	0.0	0.0	0.0	0.0	0.0	0.0	0.0	0.0	0.0	0.0	0.0	0.0	0.0	0.0	0.0	0.0	0.0	0.0	0.0	0.002723935952171567	0.03546827286882166	0.22742729385828422	0.6457656074321713	0.8830684232787422	0.9282586403519673	1.0	0.912515886523507	0.32299173277521276	0.03069734013555848	0.0009442079346742609
0.3646950965883335	0.26747592147846083	0.29719383473190825	0.3616585328344281	0.41851837367572003	0.24055157845109532	0.028723040875725084	0.0009334208490691206	0.0	0.0	0.0	0.0	0.0	0.0	0.0	0.0	0.0	0.0	0.0	0.0	0.0	0.0	0.0	0.0	0.0	0.0	0.0	0.0	0.0	0.0	0.0	0.0	0.0	0.0	0.0	0.00012929489456550312	0.004375548003753594	0.05358285770867435	0.22644127692876945	0.26304021016245593	0.1293256237616333	0.19116984618037994	0.42438347645035873	0.7452568103031059	0.9541464478880466	1.0	0.8699828488107673	0.6528782162198391	0.5065990545962827	0.4984092047586677
0.3540761674365981	0.4109495179199349	0.4491909107333909	0.45559594765281053	0.4168521869169693	0.30811609425816233	0.1792794823021271	0.10221436693483028	0.09990653504768343	0.1859602389642479	0.24852582052515407	0.20913596512177374	0.15212645103235034	0.10239614052990442	0.05057011457002374	0.0626061792918366	0.16202680526085259	0.25584871825193445	0.25283892052200296	0.19003784501970616	0.13005817743405454	0.1032581474785016	0.1136478582312564	0.19551208154551739	0.25815735942584317	0.2415858410383082	0.2683558836215012	0.37307107385212834	0.5870454601447695	0.8958961776718954	0.9985446987047262	0.7251712715617237	0.41408746994309686	0.3314331530992119	0.443668028505173	0.5427257603036636	0.5091582736198031	0.34140159519708047	0.23458788549864762	0.3269349091802792	0.5249732927303012	0.7538591091114177	0.8348822405344183	0.8310532492354283	0.8515229379189593	0.9162360859886258	1.0	0.8421695005823373	0.3685258629745314	0.205932598318301
0.14941637359919965	0.12966172863388395	0.11548910882533381	0.10168490545820533	0.07393640795310233	0.022832079853167615	0.001660210656101561	4.7267402050131516e-05	0.0	0.0	0.0	0.0	0.0	0.0	0.0	0.0	0.0	0.0	0.0	0.0	0.0	0.0	0.0	0.0	0.0	0.0	0.0	0.0	0.0	0.0	0.0	0.0	0.0	0.0	0.0	0.0	0.000620357047728428	0.020358856509836175	0.22293190870134688	0.726612406013821	0.9035800011129045	0.6536692259522974	0.6082081802745991	0.7722869233971728	0.896971560174919	0.967757594113805	1.0	0.9233966412433813	0.66978375619076	0.4626419821622275
0.3123278681652159	0.31862968585663043	0.2962782619915268	0.2626438551313475	0.19749654466865402	0.1149864795783552	0.039050178558616186	0.004926897193004843	0.00020914149331697707	0.0	0.0	0.0	0.0	0.0	0.0	0.0	0.0	0.0	0.0	0.0	0.0	0.0	0.0	0.0	0.0	0.0003087816548258802	0.008803841074365378	0.08394597772100308	0.3225504116469421	0.5569322359205429	0.40305927081222775	0.10701346538984988	0.009875358890426554	0.00032983969315494534	0.0	0.0	0.0	0.0	0.000711360189628458	0.017316086977879504	0.10453008804979684	0.27021006633335853	0.435963245182342	0.5835173004544353	0.7143151083482827	0.8415201178205054	1.0	0.953787345148705	0.5939943017502824	0.17553515255732766
0.09648252980584508	0.13106461065016145	0.16178758644299257	0.19736862168722946	0.21266790006898076	0.15010015305000676	0.10371996339564916	0.057660648683751474	0.013582651594669433	0.0011314357051762825	0.001166585579278267	0.015567268187121992	0.0757676335430639	0.1410194809692614	0.15086244263994172	0.16332939425751203	0.18637878953138579	0.21353668870954012	0.24798432610369567	0.3306926034931141	0.3942463564301991	0.3109950345096702	0.1340745313619379	0.02869735141479392	0.005785389279899974	0.03929407227149962	0.15267039111617023	0.2202621483157096	0.16969168203149168	0.13531616448073436	0.09628790150903815	0.03362947540866726	0.02338830282936704	0.09737296404712457	0.18716164438186247	0.2272721142725031	0.2871985195676477	0.2663458611556189	0.2658248319040633	0.38050835465245	0.3550134029681532	0.3286937487310665	0.403150789262733	0.5720578852688611	0.7370201051595189	0.9333960120073557	1.0	0.571177706533357	0.15273620071690136	0.07998138784274375
0.00019869424420680118	0.0010130081730908686	0.003338405903253236	0.009253223544803684	0.02561969730214853	0.08673659480370424	0.1520800288704848	0.08923225100950206	0.020283119534640185	0.014584296770678122	0.06370063400634761	0.1267752666535364	0.11628439930479906	0.0770805584459838	0.09059752555548138	0.2189163143374417	0.5197913305878601	0.7107426309906869	0.5804093480773185	0.35005860623417984	0.15006224093033083	0.05024825445143301	0.037694629294766385	0.02307085237392059	0.005239662834742152	0.00043250749043368346	1.2522271468237864e-05	0.0	0.0	1.1416168051946125e-05	0.0004435743017725456	0.006382490635178452	0.03409276311033107	0.07620344330388462	0.08597329151563862	0.08034022822511555	0.11539157119692102	0.12815513654521746	0.08403804467663292	0.1229737409250222	0.2035175758266857	0.2620594395344575	0.36441042760858483	0.4827319809754773	0.5920121933498266	0.7842862305922683	1.0	0.7927754817909789	0.35983529599219083	0.17617561282242536
0.191955384712273	0.13631431527195853	0.09992775319395691	0.07678055436127439	0.050678833874007706	0.014406272774039662	0.01354931626779339	0.06041386183373939	0.13373322965225584	0.16695523127548323	0.16322487676436492	0.09300955789948183	0.021845339361948875	0.0018302406101960355	5.298581097920538e-05	0.0	0.0	0.0	0.0	0.0	0.0	0.0	0.0	0.0	4.7478702305935096e-05	0.0015622103078187205	0.018251983948611758	0.08211011832764398	0.17583628765263612	0.2703836959008303	0.3958328621092961	0.47281158286959635	0.3512598470695972	0.14013068575434462	0.0261997258066301	0.0020948128360511915	0.0004397913498876526	0.014502744016939507	0.19017371822293122	0.7182069787615133	0.8635293119363998	0.6656961402060556	0.5731051750462464	0.5913209317292664	0.6623360330650586	0.7757024630233877	0.9613375034963431	1.0	0.6150658469539447	0.31980787123893306
0.0	0.0	0.0	0.0	0.0	0.0	0.0	0.0	0.0	0.0	0.0	0.0	0.0	0.0	0.0	0.0	0.0	0.0	0.0	0.0	0.0	0.0	0.0	0.0	0.0	0.0	0.0	0.0	0.0	0.0	0.0	0.0	0.0	0.0	0.0	0.0	0.0	0.0	0.005724250566449416	0.09655131470260796	0.3321530092645854	0.3806406531305636	0.2565037210925846	0.18892840820832904	0.2181196298557031	0.39068400110546087	0.8691902411076496	1.0	0.3113510871824959	0.023717933538990002
0.33732169297705566	0.3495140693017678	0.3703216515719647	0.39712310589339256	0.427729442247771	0.30445313110667505	0.07558655173448708	0.008900037738929561	0.004454331860528008	0.018074811912134853	0.030853377326798662	0.022961742438439937	0.02553082486594199	0.04519263386073238	0.04580425842928604	0.052694672546848065	0.14710844809786597	0.27188504117472856	0.3714976253886246	0.41578313823409335	0.3294467565164894	0.14904911535058488	0.045382522097194365	0.030033329090600972	0.026454927484576417	0.02075019342954441	0.018577448478702727	0.05665697442524716	0.1564527453191194	0.22288263945376452	0.1583513400751441	0.05116511540601243	0.011326276823875091	0.01986051605933256	0.03232835231333758	0.01978800066367063	0.004420619910675037	0.00041701217217027253	0.002012994508547802	0.017955352099308153	0.05776967519283539	0.15871671409137844	0.34286322356541166	0.4840936878219051	0.5565721022656872	0.6104658838408169	0.7710990175412733	1.0	0.7753938610635135	0.42678543633721816
0.19235859045418904	0.40426800725001705	0.5445399836110923	0.5412931939540945	0.35235086221255973	0.0759318015394862	0.00297555420843159	0.0	0.0	0.0	0.0	0.0	0.0	0.0	0.0	0.0	0.0	0.0	0.0	0.0	0.0	0.0	0.0	0.0	0.0	0.0	0.0	0.0	0.0	0.0	0.0	0.0	0.0	0.0	0.0	0.0	0.0	0.0	0.0	0.0005577556267044066	0.010134687229732951	0.06054474613075211	0.12594464647677858	0.11353422601847447	0.0879693879526251	0.2356942213374401	0.7429487289875493	1.0	0.38173451542513537	0.033769865445944236
0.2638263885554822	0.29321247766338576	0.2936658608354586	0.30517904761935943	0.3149428426087285	0.1722762562699477	0.019339618509792954	0.0006234965809660034	0.0	0.0	0.0	0.0	0.0	0.0	0.0	0.0	0.0	0.0	0.0	0.0	0.0	0.0	0.0	0.0003638828692849501	0.010396077947967134	0.10126458949624181	0.3823702553581742	0.6211220636794608	0.4101119612189686	0.11222755082489508	0.011661673944619965	0.0004028633779896758	0.0	0.0	0.0	0.0	0.0	0.0002254725565363842	0.00566192937721139	0.05245566804960653	0.15307048375488794	0.17054119521261737	0.11879874247283116	0.1239067899127496	0.19014955237862452	0.31140731670403526	0.6328129507751817	1.0	0.7128480761253929	0.18638359420400846
0.3103467039876758	0.19987981546172473	0.18038001823521388	0.22474085181485665	0.3223453140111863	0.2534024016315006	0.05201571808348796	0.0047136154511255544	0.00019818809395726704	0.0	0.0	0.0	0.0	0.0	0.0	0.0	0.0	0.0	0.0	0.0	0.0	0.0	0.0	9.104283232753977e-06	0.0003085502036471828	0.00359995356668662	0.014103566004336593	0.020018459875003808	0.012095183419757244	0.0031570851486687757	0.00030390298706744464	3.0906409366933315e-05	0.0007672121251348679	0.010085442895272474	0.04728227492848405	0.09939650900100735	0.15720429134561328	0.19514893726194305	0.13923028311467617	0.1286810022404332	0.18111098271042778	0.2737559693348462	0.3714406405440916	0.4460521055783348	0.5091069950231033	0.6191451976006473	0.8254718076599521	1.0	0.9679108274460524	0.8659692408634049
0.0	0.0	0.0	0.0	0.0	0.0	0.0	0.0	0.0	0.0	0.0	0.0	0.0	0.0	0.0	0.0	0.0	0.0	0.0	0.0	4.5782640377630694e-05	0.002126131240083687	0.033819445789731346	0.18230650595401743	0.3137310570041149	0.18052284778342012	0.03666293156192058	0.0027073858993987665	7.496897367017635e-05	0.0	0.0	0.0	0.0	0.0	0.0	0.0	0.0	0.0	0.00010169425785362748	0.001933471900441353	0.011800983376660735	0.04377226405192368	0.08560943503033593	0.08285419164460486	0.059937200898665624	0.11919108775338692	0.537874568274179	1.0	0.5507759504101337	0.12136904326368009
0.08048443101968902	0.08401686108903388	0.08840779846136684	0.08572942515559298	0.06680227039435856	0.024805054963804682	0.002212547784943318	4.873545925392179e-05	0.0	0.0	0.0	0.0	0.0	0.0	0.0	0.0	0.0	0.0	0.0	0.0	0.0	0.0	0.0	0.0	0.0	0.0	0.0	0.0	0.0	0.0	0.0	0.0	0.0	0.0	0.0	0.0	6.891037620537042e-05	0.0023307168326433705	0.02840052855460781	0.12186388645171868	0.19715738967947238	0.1648840500427078	0.13933238281357482	0.1476966718675798	0.1824361091682274	0.3322706439452991	0.820269992733683	1.0	0.5041112253630704	0.27235815298242416
0.13350179706475587	0.0912946063382631	0.07005338734450461	0.056807184715740165	0.038633306716550124	0.010524679170276217	0.00042556939785889393	0.0	0.0	0.0	0.00021279544142671582	0.007381135868068098	0.09614785063583195	0.4409020070661057	0.6969015041024363	0.38111939366679237	0.06919520696143938	0.046601395320755426	0.1431265968765718	0.21743942477202918	0.1686518721341193	0.05624664686153057	0.005998041797973986	0.00020095693385889176	0.0	0.0	0.0	0.0	0.0	0.0	0.0	0.0	0.0	0.0	0.0	0.0	0.00027720726235647147	0.009381547689138089	0.10128531466529506	0.26001546150329624	0.17729208371891106	0.11075147534025526	0.12987681824530642	0.16939457231058974	0.24443080083473584	0.443427118631825	0.8525365179408172	1.0	0.5261255358026249	0.193488947225483
0.016084014329659287	0.009046687941804195	0.006491033552556467	0.005237241644995765	0.003648793756802132	0.001046426609076184	5.2881425297003944e-05	0.0	0.0	0.0	0.0	0.0	0.0	0.0	0.0	0.0	0.0	0.0	0.0	0.0	0.0	0.0	0.0	0.0	0.0	0.0	0.0	0.0	0.0	0.0	0.0	0.0	0.0	0.0	0.0	0.0	0.0	6.304176762237264e-05	0.002102606465701487	0.01978567674035407	0.05431005162999466	0.10292399740044283	0.16611678804736324	0.17250918298367063	0.14969292029838813	0.17913294872708133	0.449561158361641	1.0	0.967332289055661	0.5346537047229151
0.154537876977081	0.05141166129796592	0.020859286702995236	0.01315356347281731	0.013612345239519836	0.041864523137068184	0.06847880052649517	0.04855015850880821	0.01593677746933074	0.0017497391008341977	5.641758239817524e-05	0.0	0.0	0.0	0.0	0.0	0.0	0.0	0.0	0.0	0.0	0.0	0.0	0.0	0.0	0.0	0.0	0.0	0.0	0.0	0.0	0.0	0.0	0.0	0.0	1.3988360833080648e-05	0.0004744282741447917	0.005876281876169047	0.026306668437628834	0.047447882345964726	0.09032658331742677	0.187581365705309	0.27157222412936716	0.35815781451838336	0.48268611052056504	0.685091508243548	0.9160836827545952	1.0	0.8803929139129784	0.6399753556946259
0.3386205606361375	0.296552419699457	0.26346897822388143	0.23391307234268174	0.17696944111880325	0.06828829374718569	0.02668728890062931	0.04089334389779068	0.026099391698614804	0.006464598117199322	0.006621022028111711	0.028606217645360178	0.053702047208629915	0.05835378133971006	0.05424595294102991	0.028876181934774637	0.006495783104415473	0.005642739741518229	0.01885732369012508	0.026457449116400883	0.016592483712062747	0.012618242023623454	0.051377902892691146	0.13722406222805822	0.2249462053926789	0.28729334047541455	0.2737928228980879	0.1936960285092642	0.10021008354220333	0.034062211252989194	0.006285466456496676	0.0005046842483689856	1.4728189070896408e-05	0.0	0.0	0.0	0.0	0.00010873775268231872	0.003598314188716287	0.03175999857163092	0.06985637015155631	0.09363475808436948	0.13319819030255642	0.16993533548129014	0.1924581640801411	0.2719733318265504	0.5515388051215483	0.9795316670464858	1.0	0.6529289409976368
0.07384358288256385	0.0691315278130157	0.07137982275282241	0.07228021113799973	0.06604325510667777	0.03595043064631244	0.019050204913164594	0.06857379477150638	0.12297187225180398	0.08228248674504728	0.04257026927917646	0.043385478053257466	0.026087822158173492	0.005829163311662793	0.00045591278395031183	1.2924458113451168e-05	0.0	0.0	1.68139802774117e-05	0.0004934174379452209	0.006481668073837742	0.04063510053844528	0.12896252117147033	0.24358592237020507	0.32234365519325814	0.35737873913738893	0.3339572513623687	0.18566154974199825	0.05666653854421433	0.009408447014720841	0.0007330522026225124	2.180669394302707e-05	0.0	0.0	1.1981243549893987e-05	0.0004031064958635214	0.0050558475232285235	0.02416357670209714	0.059356377558165356	0.14483259408015153	0.2250548357746017	0.2402514004032923	0.23980103577038767	0.238697994263935	0.24268281394327948	0.2875491058798772	0.5160035758984803	0.8949208784451473	1.0	0.9296428474620011
0.20598577390568007	0.1732546443100511	0.13932413114622255	0.11347294386857636	0.07866914356467963	0.022488807815301003	0.001133680867063952	0.0	0.0	0.0	0.0	0.0	0.0	0.00039041695766217817	0.012318876791790771	0.1408862392014852	0.5852782975666797	0.8400355713214653	0.41071304186283686	0.07769100236919715	0.0063579172346196495	0.000218411887791891	0.0	0.0	0.0	0.0	0.0	0.0	0.0	0.0	0.0002632861200349052	0.009756181266717222	0.12782014836757566	0.5871235307843696	0.965043951559157	0.5946851116026947	0.13560188687212732	0.01118888325077433	0.0003178954495898209	0.0012878793496495045	0.019777468810680203	0.12933685064827652	0.432285793334439	0.7053944149697927	0.787724229309901	0.7841386694116362	0.7794980923824548	0.9431685198654093	1.0	0.5933607629425057
0.6669689102292697	0.6651888218949658	0.6631751507633347	0.6484089023004911	0.5039502790602731	0.284751360743608	0.19716075187314497	0.13972808764765418	0.13445894080861617	0.18207408500855576	0.2612572734916495	0.34285405609122227	0.3391062916331744	0.3441241742758627	0.3452919662802245	0.3054287424356419	0.3032951399411677	0.29261670115665767	0.3386169755753742	0.5387308055656682	0.7779033350417408	0.8598356810009745	0.80190893819909	0.5835121796584745	0.3710794807526889	0.34164476468902244	0.40534468558766	0.3593145657255741	0.26261277850902415	0.1846816978536002	0.15119347921987566	0.1684846182325656	0.20152905492551332	0.162000400896649	0.16512137086854528	0.2294403214516149	0.2402529948765137	0.18005939369307175	0.11467240059281836	0.1137977394632154	0.18434270943083333	0.2593327338289562	0.3340750037665364	0.39166069292272043	0.450328557644929	0.5501718704175992	0.73817946455593	0.9550417068600674	1.0	0.7477850479925912
0.0	0.0	0.0	0.0	0.0	0.0	0.0	0.0	0.0	0.0	0.0	0.0	0.0	0.0	0.0	0.0	0.0	0.0	0.0	0.0	0.0	0.0	0.0	0.0	0.0	0.0	0.0	0.0	0.0	0.0	0.0	0.0	0.0	0.0	0.0	0.0	0.0	0.0	0.0	0.0	0.0	0.0	0.0	0.0	3.06575828269653e-05	0.0014088541964891162	0.03512499657874605	0.3507613293905437	1.0	0.7675578587501095
0.05415268750917526	0.039989981164535233	0.03358894541962089	0.029684720906067392	0.022979487559368704	0.00808301344429347	0.0006105135608659513	1.133773456149496e-05	0.0	0.0	0.0	0.0	0.0	0.0	0.0	3.890721841405352e-06	0.00011942987865584201	0.001266593371739957	0.004575799556409175	0.006395701507529198	0.0038674196173339834	0.0009816838857178629	9.261147289971373e-05	2.9912581551862e-06	0.0	0.0	0.0	0.0	0.0	2.5587550227106357e-06	0.00010007085070910732	0.0014361494909951754	0.007923139482357476	0.01878537864916186	0.023797693427757546	0.01915232991559668	0.010040269220811394	0.009979224962618053	0.017369766427869613	0.014765920853782168	0.015012913283452133	0.03555439288081624	0.07990084339935535	0.12015063811626174	0.15099314904421302	0.22724940010226857	0.5088374502363795	0.9541684683545684	1.0	0.8211393529718178
0.4666072858024875	0.567876695422538	0.6610308587469842	0.7827211248311472	0.9728005715936259	0.7935335407609698	0.18627344187133713	0.014966882820837708	0.00044133316765032496	0.0	0.0	0.0	0.0	0.0	0.0	0.0	0.0	0.0	0.0	0.0	0.0	0.0	0.0	0.0	0.0	0.0	0.0	0.0	0.0	0.0	0.0	0.0	0.0	0.0	0.0	0.0	0.0	0.0	0.0	2.843698660533458e-05	0.0004587621052250769	0.0032014921879406325	0.011944423210615937	0.022637076777457105	0.03396593679001972	0.0801063852789884	0.3070506682156226	0.7513531945838496	1.0	0.860130962637408
0.3343264738574211	0.3248219218028917	0.32448385975816374	0.30865322570859893	0.24002588418890825	0.08000623082229816	0.005452316254420345	0.0005830826496939043	0.006734165999843499	0.031107951881210804	0.05123155756459951	0.03103138984547686	0.007081380799789061	0.000583058152435698	1.6776174603302502e-05	0.0	0.0	0.0	0.0	0.0	0.0	0.0	0.0	0.0	0.0	0.0	0.0	0.0	0.0	0.0	0.0	0.0	0.0	0.0	1.4599693903414097e-05	0.0004912037240188934	0.0061304650616255075	0.028054310282864682	0.04857690071846824	0.036421542394075336	0.02286900369984478	0.03577396985607509	0.09102724975390589	0.16495334293216724	0.21550257092271424	0.269924347023026	0.46990176510210974	0.9067894420011818	1.0	0.7289008620414489
0.043689346995370415	0.020045581844640534	0.01632922403824732	0.014979580731703076	0.010168895661847794	0.018922464764273936	0.0980675600074117	0.20658879758043983	0.1907306124914889	0.05765585284456544	0.005091495717283746	0.00015688722714676277	0.0	0.0	0.0	0.0	0.0	0.0	0.0	0.0	0.0	0.0	0.0	0.0	0.0	0.0	0.0	0.0	0.0	0.0	0.0	0.0	0.0	0.0	0.0	0.0	0.0	0.00021959989003300664	0.006754882927848635	0.060066015307266865	0.19526687178581265	0.27172213773278603	0.19060960029032742	0.10361353591387165	0.07720652165760711	0.08853135874969942	0.16196339369661963	0.4728586895737631	1.0	0.9109760937883635
0.03747458853187116	0.03255567057774367	0.04319619672379919	0.07733066166265636	0.17054822116484414	0.226079991605287	0.06868566257241229	0.0061572797037251084	0.00019210952920523355	0.0	0.0	0.0	0.0	0.0	0.0	0.0	0.0	0.0	0.0	0.0	0.0	0.0	0.0	0.0	2.054716067684934e-05	0.0006945980598013256	0.007983972988361294	0.03539074574154636	0.07428228077334974	0.08155142186928402	0.0431713577908158	0.009535948474462447	0.0008014381448016731	2.4077274612267266e-05	0.0	0.0	4.984427585751328e-05	0.0026863492640322897	0.0519871212568152	0.34245235263773016	0.651823024691658	0.6358100566715462	0.37310461466299705	0.15855296838541102	0.10562485603035238	0.1179383371256617	0.26503736514113413	0.6946617729568992	1.0	0.9120941471896657
0.6563511034145095	0.5898775561657417	0.5398134487910592	0.5201421789880569	0.5215411595230237	0.4814738088793156	0.3276556605682174	0.13463336901333062	0.029202294153378307	0.0025205326576041268	7.229955276530784e-05	0.0	0.0	0.0	0.0	0.0	0.0	1.7885865560270612e-05	0.0004749787643182206	0.006198017058943264	0.045333970629250576	0.181851967065294	0.4052509187111883	0.47504656262534817	0.28698776631684597	0.2216111311061085	0.29802356847062556	0.23704875502598818	0.1352580879336625	0.057656861525953895	0.013245894457237584	0.001226112270627261	4.040450347546935e-05	0.0	9.673065412179017e-05	0.003433318381626961	0.044223363117152206	0.211752982327502	0.39765482217425496	0.3177575888154685	0.2175839540049188	0.2662890323199144	0.31444347402621625	0.3235180437376088	0.3438764277191528	0.4332823379153731	0.7073748121365986	0.9588646306563288	1.0	0.9987400922177726
0.11256733657239938	0.06159109526825393	0.041662889846943225	0.037380411487519055	0.04038040609936337	0.0729760604049545	0.12432673604241849	0.09534407040766078	0.03236478358266611	0.0035991605720366317	0.00011692536192660255	0.0	0.0	0.0	0.0	0.0	0.0	0.0	0.0	0.0	0.0	0.0	0.0	0.0	0.0	4.15390062955767e-05	0.0012387895854378864	0.013646747928037826	0.0688670102537892	0.1744577924127747	0.20458568893173532	0.10605586312677324	0.023540145267604007	0.001972842183940358	5.8202513398409095e-05	0.0	0.00011528523167194402	0.0037426036835540703	0.04048378126368581	0.13090728617633257	0.18444032256854528	0.23064885019313794	0.3483248784535209	0.48557391552435536	0.5625026220630869	0.5982826844947814	0.7006726819232532	0.9780141988010498	1.0	0.6756298214409442
0.288392915627242	0.21296141660414203	0.15626641637851302	0.12617095769575215	0.10216219578132889	0.04347052140965193	0.003966331767168695	0.00010431480602094053	0.0	0.0	0.0	0.0	0.0	0.0	0.0	0.0	0.0	0.0	0.0	0.0	0.0	0.0	0.0	0.0	0.0	0.0	0.0	0.0	0.0	0.0	0.0	0.0	0.0	0.0	2.5959375860962457e-05	0.0007930597510583396	0.0074638480623086785	0.02342865854314121	0.03491425799758567	0.04616765662929487	0.06579790912139638	0.0680513894992198	0.07681491755723065	0.10798202276362683	0.14551657717549704	0.19675484111415342	0.33574467245875533	0.6527457425325695	1.0	0.997212172451173
0.4050461467920104	0.41030072182505883	0.41802374220730687	0.42946669799929976	0.39420652959772673	0.31398722624600695	0.2551508636388133	0.1868877151021224	0.09530005637818964	0.06826368208514078	0.10281469376128487	0.1423152395636903	0.24655792216744274	0.3216397646696279	0.25942350591535174	0.19715299255523533	0.19742557475709704	0.15572482517330652	0.10812132674491023	0.11232492963433191	0.1663210497673841	0.20557818453151955	0.13631524515769264	0.08743818934569322	0.19565728654745046	0.49095531240834134	0.7678788283275932	0.721429608658017	0.43801719950421203	0.19251043790424646	0.05958616738576798	0.014606925237573176	0.028262971198868756	0.07675924636122383	0.0994695420588028	0.07661665401883017	0.13350562364318255	0.2758403469386572	0.3307086367857589	0.30047903678103155	0.2652896669723362	0.2947566483731332	0.3372104559932488	0.3628763786453116	0.39572915143514403	0.45867437667685673	0.5970127517944711	0.7368226701194557	0.866345501997286	1.0
0.31683946195506335	0.4623221942829037	0.5492293639513245	0.5877601511690203	0.5925404804431992	0.5984807999429607	0.6012950461234696	0.44272792897556223	0.31922116322514466	0.2888472034637306	0.1611212986364474	0.03703076467527022	0.003340041917551226	0.0034175327894006968	0.03874454253277313	0.15656300495569064	0.19632415602993303	0.09843173257270968	0.08498744644384566	0.1444934547548093	0.18354653969907092	0.1266598981844591	0.03248143205048528	0.0028163214590788493	8.605634573224914e-05	8.299891785464016e-05	0.0025038185264561895	0.026725414755748494	0.10961844485544346	0.19861849318844543	0.17223680581324421	0.18924404941532263	0.27278958744252607	0.17345289987681428	0.040704337119605874	0.0035806486720245095	0.00022775226194872712	0.004418753889810751	0.05977203019965065	0.24789635498399837	0.37038727121171877	0.3682505422284745	0.3401759479151525	0.3145688146650583	0.29471130633386344	0.2875100201573488	0.3029297375979089	0.39021744622821825	0.7158422835874829	1.0
0.006578695484500698	0.0035489711247180394	0.0031832176955647064	0.002958215769010727	0.0020724997451684714	0.0005953732918355696	3.320432120441168e-05	0.0	0.0	0.0	0.0	0.0	0.0	0.0	0.0	0.0	0.0	0.0	0.0	0.0	0.0	0.0	0.0	0.0	0.0	0.0	0.0	0.0	0.0	0.0	0.0	0.0	0.0	0.0	0.0	0.0	0.0	1.5050837169991301e-05	0.00048144219302652386	0.003994433139853117	0.007395019365137455	0.00622167853029555	0.004415259476082273	0.0060987626099762325	0.008306583283996567	0.013236973786517026	0.049753653489250683	0.24120670170674485	0.6695841970904607	1.0
0.7048489165659139	0.777475529632578	0.7958570086622941	0.7566255206854188	0.6293044236086023	0.3908535180696451	0.1463350410642227	0.02794710490191454	0.02397474866770024	0.10290180743673785	0.1931816809931877	0.21181421276334125	0.20256935088427117	0.11207385638858133	0.024451883338939915	0.001958062299294764	5.600056817162564e-05	0.0	0.0	0.0	0.0	0.0	0.0	0.0	0.0	0.0	0.0	0.0	0.0	0.0	0.0	5.2712011652897356e-05	0.0018397674540111147	0.02303279310126431	0.10864222710289761	0.2070889161981671	0.26153673782313747	0.410665789867957	0.45727292065600517	0.29377644303875294	0.31916383873019727	0.38141009026782957	0.4150510728775848	0.4214995470203323	0.436974357641315	0.5052968775143263	0.6685874099288787	0.8131310807865365	0.8724980227239462	1.0
0.5903665048029982	0.3831954873507099	0.291768251497923	0.23590354544717873	0.159264767697861	0.04846491242732754	0.0032556490003874546	3.3849422068284816e-05	0.0	0.0	0.0	0.0	0.0	0.0	0.0	0.0	0.0	0.0	0.0	2.195885944668771e-05	0.0007250282520152512	0.009842133364945107	0.05008843749816514	0.08966159097851532	0.05556723513240627	0.012468194301357306	0.0009812677479513609	2.6854768574609223e-05	0.0	0.0	0.0	0.0	0.0	0.0	0.0	0.0	0.0	3.845840415332435e-05	0.0016016846251699832	0.019976381712005914	0.08122045742169642	0.24193415620066677	0.5929698725397374	0.7895162893318715	0.7005296418996335	0.548983708357073	0.4004655168628616	0.5174007986563113	0.8302992810857173	1.0
0.03921356204876431	0.030185514053026014	0.025374155222501808	0.030536906859240365	0.043735971938627896	0.030629970058805838	0.004072498960014944	0.00014287477494849825	0.0	0.0	0.0	0.0	0.0	0.0	0.0	0.0	0.0	0.0	0.0	0.0	0.0	0.0	0.0	0.0	0.0	0.0	0.0	0.0	0.0	0.0	0.0	0.0	0.0	0.0	0.0	0.0	0.0	7.115494495370627e-05	0.002417833535099544	0.02277244705796978	0.05866930225905635	0.08307880013557592	0.0913509445662064	0.10142069269236736	0.11467959800483493	0.11771446989081451	0.13461510711783858	0.31272687276332134	0.7142955642003793	1.0
0.12441208476765342	0.08322583570213428	0.09175580013369239	0.18201063145387827	0.4431111574160153	0.5449134267922733	0.22006489043582267	0.11194429299174524	0.06037259989821402	0.01455125382999959	0.001170451902746421	3.4011689110479586e-05	0.0	0.0	0.0	0.0	0.0	0.0	0.0	0.0	0.0	0.0	0.0	4.83257311435849e-05	0.0016377911148576696	0.019108630931779832	0.07486203158084372	0.10625841541788708	0.06420149364122153	0.016757875847171023	0.001613123589336223	5.468396180479979e-05	0.0	3.296991281818461e-05	0.0010988768101689765	0.013402389785659077	0.061596095838720874	0.12028169757514943	0.14982383142766612	0.1270157179974078	0.07568591057310278	0.05276596373979469	0.05624170580644176	0.08205366007163103	0.10929226753618305	0.14806430118825992	0.2288562299763742	0.36248340997134704	0.6553334826368138	1.0
0.7058501769056473	0.5238037039385541	0.44020915768708263	0.44354740321163644	0.49592383536298107	0.3285052211438284	0.07175177859585921	0.014103420105480345	0.003222912760771607	0.00033437157642843415	1.0862676674005693e-05	0.0	0.0	0.0	0.0	0.0	0.0	1.6817131186634423e-05	0.0004365389672893596	0.004235425719054833	0.01811381932874079	0.03458943523416571	0.02555483240754998	0.006353702387948203	0.0005498705960017672	0.0005266175807938325	0.005450537729149766	0.021201945897508203	0.03703967066596861	0.04015788469544033	0.05565706747761272	0.11531096670785239	0.251772322449924	0.4309513561310973	0.54403167405705	0.5273718843013862	0.43948623791747377	0.3927058310293673	0.26628943547955913	0.10248026279522279	0.029712381549988946	0.02835094194876847	0.052061388406576564	0.07990705083178816	0.10362142535338952	0.13849054463944918	0.23723216648294157	0.4909757942975502	0.8595753264676346	1.0
0.18516156819216809	0.1626940347298159	0.111018812568665	0.07134155718023624	0.042199694328813424	0.031122051744473803	0.0464231760557471	0.03894907910477769	0.012731099850101013	0.0013636124568707634	4.712125386122343e-05	0.0	0.0	0.00017584210515602758	0.0058773017114098665	0.056878815617152204	0.15042073674246673	0.16456466407085873	0.097467259207972	0.027741218259929472	0.003023564337156695	0.000116683121851676	0.0	0.0	0.0	0.0	0.0	0.0	4.398671571196356e-05	0.001570652832277869	0.02295417845142602	0.12011176639603535	0.21650399486146937	0.13116078530250347	0.02856935434641544	0.0024452595125023695	7.69416148482367e-05	0.0	0.0	7.164629606973153e-05	0.0009346677404422692	0.005533818673870049	0.015292193259877218	0.01843564568641228	0.014641674952245177	0.011898852512353158	0.05670209353960914	0.456215093009518	0.9686961255475073	1.0
0.3054206427685094	0.1987152488950172	0.16063289053292745	0.15134451142744693	0.13487531403678213	0.06564142952656826	0.03156858936901332	0.020994069699007387	0.00707564312288639	0.0007868545045156454	2.5562418203533534e-05	0.0	0.0	2.648969625291003e-05	0.0008384777991044181	0.009879714325217294	0.04430593492062766	0.09091627269339643	0.14021873205871158	0.15227613567894288	0.08564246646081992	0.022045432794954245	0.0022195069701534077	0.0007063112728169323	0.008297866261071516	0.04076765104730253	0.0824721764247995	0.09107763910366218	0.08171419919981454	0.09440532305357272	0.13460679908727077	0.15236634024973073	0.15961666104404126	0.09310766779083218	0.020584343068063393	0.001679093823023865	0.00010081540073536418	0.0016364285549810666	0.017596643219458908	0.05479843437957534	0.06151099731929923	0.03787251419564474	0.035297527758893346	0.05183657833787939	0.0692134415309363	0.10474253000713701	0.2389131698219403	0.5669235838900276	0.9220939823811637	1.0
0.336060749376776	0.34134532956552927	0.35400851082656637	0.34924120103909795	0.29130757616918046	0.11079432930920054	0.008386787042090312	0.00015711417723187252	0.0	0.0	0.0	0.0	0.0	0.0	0.0	0.0	0.0	1.566961936414054e-05	0.00040844401538602296	0.004675221306527945	0.023320779021680976	0.04687659572487414	0.03384017970027185	0.015404168192443432	0.03552875219792632	0.06101402896954389	0.0553423204524036	0.042209081442798106	0.03906734731417331	0.025826807982211604	0.007177671374706991	0.0006723567533811739	2.1938668614023243e-05	0.0	2.3459292896710934e-05	0.0007166821376721833	0.006803323983719862	0.022506402047762202	0.04377749165388009	0.08369020387246173	0.10482041576593698	0.07710211651915945	0.060682328865075165	0.06833648839911181	0.08086225018229817	0.09605115996523683	0.15320118815230938	0.3641384460590655	0.708530050928886	1.0
0.8444730873936344	0.8725615637250419	0.8385650405876038	0.7866186265444552	0.6565941294891964	0.29015346793288704	0.05561107986519918	0.023554101150315962	0.04501222766861447	0.07618706342118563	0.058545629766956014	0.025164687671598476	0.02005064743345212	0.03694231470653174	0.051227053076082815	0.04841025943897323	0.0347273312881189	0.04070387819026535	0.04180336190867102	0.022262056205295477	0.007442630728084674	0.012009255845994656	0.02215559971039807	0.014006177667975635	0.009023584148001827	0.023275847869938363	0.03237255792551023	0.022594676564438466	0.02135396999778354	0.03423047870256803	0.025940256276966007	0.006616982307893614	0.0005913318582705222	0.00018358093193556125	0.002239378457966162	0.01187214129252055	0.026507622678336284	0.03261926545803704	0.03291744061660163	0.0361982690603619	0.042595291647177874	0.04728277281827605	0.057350418883085647	0.0737632838517311	0.09398982105465803	0.13625918702162088	0.26544280566863293	0.5236189059520254	0.8250933997772079	1.0
0.37936310051621214	0.2547501219622075	0.21292668524728878	0.21697376839678667	0.2323223657180184	0.19715178284025303	0.15610713829022882	0.11445671502329997	0.08039942250033039	0.06859372614376248	0.07776719871620796	0.11944555491079153	0.1224556041066282	0.08049164489501433	0.06999131036999662	0.07403489627605704	0.05894873255750495	0.04443002750278267	0.05588818864064264	0.06882235503492755	0.07305258946826262	0.06523562250923423	0.04064173901640377	0.04476938143228712	0.08471844101247218	0.09957413758990134	0.15969604885877275	0.38679153990446974	0.6256915795846582	0.5948486678623511	0.364338693669385	0.25968885659215696	0.2640613471187347	0.29775130498121666	0.36166566766742525	0.3939270472259347	0.30676858194892254	0.16611689820828443	0.11018764277946766	0.15776750002952278	0.15623423850756724	0.08871029603475845	0.05172888711575579	0.0467555929694033	0.05614038122032858	0.08095682998150733	0.15635027298090193	0.3445418906794785	0.7166480432509681	1.0
0.2857106364970156	0.22326717947190033	0.19140991252025696	0.1747317317452116	0.15282280028073802	0.09426023176909813	0.0346911077891538	0.006466196911342755	0.0005002055445451427	1.4912892963584819e-05	0.0	0.0	0.0	0.0	0.0	0.0	4.270207261742293e-06	0.00010484503059631201	0.0009936222496753802	0.005549773100197644	0.0191024620088043	0.033023725669741565	0.030743313000371027	0.02424528897235736	0.012426887696358245	0.002761790769077006	0.0026860135800640117	0.011383130561559355	0.022593892194443382	0.023141117517128326	0.012439859173759346	0.002932825636250858	0.00026421036619142627	0.0002683202976427894	0.0032101246706263947	0.014846077886799742	0.02479285439102733	0.014661853701122702	0.006287308972263004	0.012971041012280258	0.022236633454073503	0.043227538412243846	0.07979444998649471	0.10262063422921588	0.1217355328581584	0.18512532842390164	0.3862847715572193	0.6806218164625782	0.8756068419427707	1.0
0.5483483797529379	0.5000250271888451	0.43750721511964097	0.3791996237222335	0.2800436123775276	0.0871926054447102	0.0044894058434050595	0.0	0.0	0.0	0.0	0.0	6.369446518230417e-05	0.0019182699759361403	0.02161724581357504	0.08843177244801541	0.11606842867302651	0.05053865850243093	0.00887616548202624	0.0006845774939887182	2.3008647363830064e-05	0.0	0.0	0.0	0.0	0.0	0.0	0.0	0.0	0.0	0.0	0.0	0.0	0.0	0.0	3.860579874108567e-05	0.0010137073126044764	0.008848912489615805	0.033100538475484914	0.0542598669126167	0.047835855239656264	0.05109700848611486	0.056177917428127826	0.06663496347707722	0.08722520506682413	0.10219516485159051	0.13589661261581465	0.2883501049339247	0.6091362550718928	1.0
0.17676474849433357	0.09642384877839472	0.09730210760742226	0.12522201477788372	0.16036580400285663	0.10445704472821121	0.013030878559150536	0.00045500395247693553	0.0	0.0	0.0002486666282057882	0.008642006689378794	0.10429217883891577	0.42508013609832074	0.6482947113638425	0.3589148963736498	0.06375412581207462	0.003756893951760308	8.929798369902058e-05	0.0	0.0	0.0	0.0	0.0	0.00011454864010944122	0.0030330006196890346	0.031131028963712094	0.1374614159031288	0.2467179650160651	0.18352376297204584	0.05183799513731119	0.004867876751368904	0.00015883641290897557	0.0	0.0	0.00015668798522300463	0.003993698643775313	0.0332726088290552	0.11149501337053681	0.14878139129353188	0.0992809254781649	0.09873019057722929	0.1871556851383707	0.322073730299127	0.4062703879937368	0.3780110927286439	0.25221586859813155	0.30847712266272725	0.6920318377629003	1.0
0.8820021305217832	0.9251990411873112	0.9463782857856733	0.911627542002882	0.6954355559409365	0.21151192741793487	0.015261417153660382	0.00024988811363989006	0.0	0.0	0.0	0.0	0.0	0.0	0.0	0.0	0.0	0.0	0.0	0.0	0.0	0.0	0.0	0.0	2.1746549307148058e-05	0.0007038228904307817	0.008197421393554059	0.0373585027191988	0.07418483502929327	0.07599746170728484	0.04145669104140094	0.018550863593550005	0.046352352041311926	0.08828000493364742	0.10501530444839649	0.13999024916967603	0.13169425248313577	0.059576325376745225	0.030365566595036843	0.06250374920872244	0.0828354880551903	0.13920913469786064	0.2624649807409822	0.3116409497486736	0.2835986080142987	0.27434562411164554	0.35390668241144546	0.5361547667248424	0.7916366293887545	1.0
0.1742004141459635	0.13463651703367896	0.10823964948077185	0.09858938595243195	0.10231207815787678	0.08090018574678558	0.02062136903345963	0.0017717840814978952	5.505546239305249e-05	0.0	0.0	0.0	0.0	0.0	0.0	0.0	0.0	0.0	0.0	0.0	1.427874995909251e-05	0.0005379141446564482	0.007550116960887696	0.03676397232167557	0.06975114774339619	0.07384831625112089	0.062085521357983925	0.029554186086606312	0.0062921921331981065	0.0005656358168914395	1.958095952070552e-05	0.0	0.0	0.0	0.0	0.0	0.0	0.0	0.00026006565489857485	0.006246064333769689	0.03658625573992817	0.10573670279484122	0.19984706171358405	0.25193365434537873	0.26285259360640767	0.25885792151350057	0.24871476161754974	0.33025397524900674	0.646874654114404	1.0
0.1978392474297299	0.1672013437584109	0.15492614312897715	0.1528948341617246	0.16679222094998888	0.2049834198976501	0.2340566851241038	0.26013896773848666	0.2009887266242129	0.15436719711857128	0.17987412405141723	0.21998215465810997	0.13797933339436264	0.08106018440462325	0.0891757238355146	0.0684167333160055	0.08369958125374437	0.09057853919549266	0.05241821924350403	0.05334308366492	0.09683305660783431	0.10699393908531209	0.10756657284403182	0.21095207867512308	0.32255739557011226	0.33617503274564686	0.3442496990917841	0.3839935849463792	0.36917651646122596	0.24365596203444864	0.11187130467022105	0.07012502751290958	0.03935449138705244	0.01794551831995454	0.042688796361539855	0.07891109750916012	0.09369138340764106	0.09918353622471293	0.09996712646020536	0.12168500677732065	0.12245621294317828	0.09624310938204932	0.09367506231695977	0.11210440799523984	0.1266033012348397	0.14478249398598256	0.24207670179679064	0.5412785266257172	0.9012785730267657	1.0
xaxis	Linearised position
yaxis	Sorted Units
title	ratemap_R_CA1
1.0	0.9794988127773099	0.9338264129693337	0.8663601540538414	0.7066531108509874	0.3830577408566205	0.19030872895658274	0.1403171781359059	0.16290916565115987	0.2280943880878646	0.3112663361624118	0.4054822509216864	0.5000583317110486	0.5658021370238916	0.4426954417820986	0.2779665343828836	0.25875498851183837	0.290600789168856	0.3185596937217054	0.33542059334624946	0.3195253429280432	0.25624890791412314	0.2027685597525065	0.1561572595753383	0.12490655568552027	0.10650797058628461	0.08343954730094695	0.12741392270640942	0.2674141690628087	0.4551445862924519	0.6056157169492395	0.5953467493005614	0.4546423387931181	0.2845332697733982	0.19431535534685876	0.18312136452388586	0.19264008685155581	0.21244619938690282	0.19267130831384915	0.15608774877939505	0.17276813791242718	0.20854367810289204	0.252970735303397	0.2926604685712357	0.3164810039922572	0.3012540862390125	0.22508205354894348	0.17702498431435218	0.21405102026231457	0.2498759178172575
1.0	0.8945018749757199	0.8517140049028983	0.8054642436593842	0.5685826307746886	0.09326568632921288	0.006305224831016272	0.00046465142811576664	2.2662031543173297e-05	0.0	0.0	0.0	0.0	0.0	0.0	0.0	0.0	0.0	0.0	0.0	0.0	3.24958675770815e-05	0.00145727777998247	0.021636129520511933	0.122442391416411	0.3075537772867031	0.3917594605848761	0.25813485967007344	0.092622158317747	0.017898568204204424	0.0015638912745271393	5.1619952972570236e-05	0.0	0.0	0.00011560185771803755	0.0039457999708898475	0.04876996621693018	0.23414974468713776	0.4419245532423741	0.373562884221192	0.35177938733361247	0.4755851933989536	0.6409153874872842	0.7309531810876515	0.7669551454544562	0.7655530719194131	0.6394104119480506	0.23385089368872997	0.06754042268366223	0.09674450169446373
1.0	0.9561213954855784	0.9464344884184533	0.9048902865160846	0.6294825627532287	0.12154864736594048	0.05133803764525725	0.052256316767846284	0.034795056735126985	0.008023145337518727	0.000707240796540146	2.3952581744427984e-05	0.0	0.0	0.0	0.0	0.0	0.0	0.0	1.034265658405605e-05	0.00043845534094094245	0.007601393614840125	0.04354226751644286	0.08088661645913728	0.0682910140882014	0.1217612292821015	0.29349783113120465	0.37991936773331697	0.2907315896777432	0.1865906877567318	0.12760810547035523	0.08535023779235437	0.036739602266715285	0.007690086132189429	0.007348800075351709	0.03134448641286068	0.05696856717946948	0.06124865686271846	0.06307866798183996	0.10194750646747144	0.2111641372851115	0.28878710948073405	0.3010468314544749	0.269257557086471	0.2624748930116271	0.276540624120254	0.28562949541478816	0.1786779784759195	0.07692828174287095	0.0549192140259462
1.0	0.4763365606093072	0.2895127305321298	0.21066212620777697	0.13785170437197047	0.038653043713637716	0.0019227308753196686	0.0	0.0	0.0	0.0	0.0	0.0	0.00039317182449422094	0.009662653147728795	0.10553715588547373	0.5290799502858253	0.9880577480946822	0.6810968539859359	0.2475090896385469	0.05303186516045849	0.00519343320644759	0.000179977288027343	0.0	0.0	0.0	0.0	0.0	0.0	0.0	0.0	0.0	0.0	0.0	0.0	0.0	0.0	0.0	0.0	0.0	0.00033966855264601825	0.005823314508165512	0.03427914620317707	0.07215214501206578	0.08753975439552936	0.07581962181365734	0.03612805760678906	0.006232317948918999	0.00032613129872371385	0.0
1.0	0.853618588937577	0.7754566683547919	0.7204995061615125	0.6032643457536842	0.2466967912005541	0.021339013927252536	0.0005317385109713049	0.0	0.0	0.0	0.00015027586504787183	0.004970750293793024	0.05475465077027546	0.2197005273916872	0.3085676250050759	0.13232827526585206	0.018615519100684118	0.0011215828480871258	3.461756461117644e-05	0.0	0.0	0.0	0.0	0.0	0.0	0.0	0.0	0.0	0.0	0.0	0.0	0.0	0.0	0.0	0.0	0.0	0.0	0.0	5.460381439459492e-05	0.0007015690147545722	0.0046030694163211325	0.016665618846214852	0.03182287111126635	0.040149882867860476	0.048001837267434976	0.11090453683001035	0.3434585576280553	0.5653650451638323	0.6135931657283651
1.0	0.9940310941517859	0.9630456250002386	0.9060547227310148	0.7029365239330765	0.28475972569761737	0.1908468957258931	0.13647680220245553	0.058791128385012686	0.04199121099015269	0.03296085854617294	0.01625480988099258	0.01611204739342596	0.031151108221377736	0.03241793978337868	0.024014418354312828	0.02319329652833255	0.028495163762916623	0.038487911257478226	0.040878516657559295	0.03627345900697555	0.034557772075472955	0.036191981452715974	0.03749645505289331	0.06935342779504662	0.15436603271458804	0.19990494983141857	0.13671971647275039	0.04773194056698537	0.015797304053359322	0.039868636670196744	0.07661743659441748	0.07785444872573809	0.09849367253629997	0.15504613236311213	0.1897037501034893	0.16815389256565336	0.14847329759494823	0.14026245923335842	0.109533259930111	0.07160154552948207	0.05700187852246115	0.04700500805653939	0.03535449643593287	0.027160774450493887	0.02047179232595065	0.013542668438052114	0.022233925175482137	0.043602464928668094	0.05120207058795352
1.0	0.3363723742580878	0.1328985775093509	0.06680302504476947	0.03389346686121159	0.006011804190483735	0.00020970002761367312	0.0	0.0	0.0	0.0	0.0	0.0	0.0	0.0	0.0	0.0	0.0	0.0	0.0	0.0	0.0	0.0	0.0	0.0	0.0	0.0	0.0	0.0	0.0	0.0	0.0	0.0	0.0	0.0	0.0	0.0	0.0	0.0010760318695921332	0.02970120577111078	0.20645763086661975	0.47778340311652323	0.42036643448852967	0.16701955102482396	0.08326560989934985	0.05997888723785273	0.03209678837759111	0.00548257399833244	0.00018152659591281808	0.0
1.0	0.780944703864806	0.668892975983203	0.5923942279911422	0.43519141663603444	0.09879063166088373	0.0038997393368933207	3.0077126258191344e-05	0.0	0.0	0.0	0.0	0.0	0.0	0.0	0.0	0.0	0.0	0.0	0.0	0.0	0.0	0.0	0.0	0.0	0.0	0.0	0.0	0.0	0.0	0.0	0.0	0.0	0.0	0.0	0.0	0.0	0.0	8.661657541134413e-06	0.00020302809529064227	0.0011535536208037598	0.0031078856203341308	0.005502221603496932	0.007420397154332441	0.008905834671795548	0.009769085466966101	0.007523903042854902	0.002046989334683389	0.0001895830590305529	6.9738854497885795e-06
1.0	0.8282796188830323	0.6343955074126084	0.4796234337648046	0.2900147676566606	0.06967456491266907	0.003657681149156239	0.0	0.0	0.0	0.0	0.0	0.0	0.0	0.0	0.0	0.0	0.0	0.0	0.0	0.0	0.0	0.0	0.0	0.0	0.0	0.0	0.0	0.0	0.0	0.0	0.0	0.0	0.0	0.0	0.0	0.0	0.0	0.0	0.0	0.0012637255310882993	0.01887406221854834	0.11695368074022429	0.3114938541091072	0.44440669198263916	0.4010876789100418	0.20558399457965976	0.0418426725628546	0.002241980062658684	0.0
1.0	0.8887220332608066	0.8595146532466739	0.8349999168111308	0.7418659036648527	0.4286229075789316	0.23558542033600283	0.2876910748534124	0.3539909522852002	0.3410483187897255	0.32648381924577446	0.2892735064448359	0.3369858534233639	0.5238496800816608	0.556104916117629	0.47650999470361705	0.44352105779232937	0.37928130865388454	0.32368605739566503	0.3936599469629402	0.6436062437935547	0.9897199470787216	0.9803024982056993	0.7024761948914462	0.496161689069831	0.3793348098434429	0.29555556718828285	0.2952045785736587	0.39192662315068233	0.4714587384005291	0.4100482001506165	0.23677261197460603	0.08069080652049578	0.024667095486715314	0.050682425013317906	0.08025404316926565	0.04753720022688486	0.02321405577614863	0.08383195634371761	0.2014734893002075	0.23506425365690542	0.26689752851658277	0.32623471708307233	0.3691907321603908	0.3794237020654956	0.3852659912427186	0.4200173826869739	0.5295154266672192	0.6635291446262038	0.6513649134472981
1.0	0.9328452594798669	0.8129732854697602	0.6658000466454495	0.41151961354930955	0.11958279961055455	0.1016258373597278	0.13561401965416675	0.19909742329856978	0.18162396106438247	0.14022066880089698	0.14323316666555666	0.1849022983018042	0.16712403630989955	0.08568393318414565	0.06749989814329019	0.07973711367606613	0.03999039795545292	0.0075232611497953825	0.0005902351004702189	1.9537990916359776e-05	0.0	4.998453811591599e-05	0.0017934861303118366	0.02193693043337425	0.10187760128445769	0.21872641745979757	0.2779705343236923	0.2879945252904473	0.28200600409747717	0.264913679624434	0.2931644866779864	0.3395187765587706	0.3242837507751988	0.36232596136847023	0.499784679952118	0.5825846357579193	0.6863559529378067	0.9157629549332188	0.8097811799625346	0.6010361999897414	0.5482055343809105	0.4714518210580289	0.4142598445865346	0.4114830443906925	0.41408732638689444	0.43041400860064666	0.5535268943500253	0.7780794524545791	0.8453282122115336
1.0	0.9375942275366417	0.8104483706618234	0.6718142551141665	0.4399518665529762	0.08179081993830979	0.004847352338205278	0.00028331558877544964	1.2515773372107384e-05	0.0	0.0	0.0	0.0	0.0	0.0	0.0	0.0	0.0	0.0	0.0	0.0	0.0	1.6011690067288826e-05	0.0005659671781556931	0.006742053026716068	0.029105005273124936	0.050690759130295575	0.034824287328493776	0.007713178426932167	0.0005688190614360042	1.752484040655853e-05	0.0	0.0	0.0	0.0	0.0	0.0	2.1081518038785056e-05	0.0006248093512541307	0.004925863280546557	0.011501413460454477	0.019914032256073657	0.0535300478343591	0.0911254352932251	0.10465231446310899	0.1031349159460456	0.08509121015289148	0.05479815509732698	0.03358884829106325	0.022723033501431265
1.0	0.8694157011149592	0.608129700499827	0.3832733486794897	0.18578442555635324	0.02211269396486584	0.0005580360993685279	0.0	0.0	0.0	0.0	0.0	0.0	0.0	0.0	0.0	0.0	0.0	0.0	0.0	0.0	0.0	0.0	0.0	0.0	0.0	0.0	0.0	0.0	0.0	0.0	0.0	0.0	0.0	0.0	0.0	0.0	0.0	0.0	0.0	0.0	0.0	0.0	0.0	0.0	0.0	0.0	0.0	0.0	0.0
1.0	0.5906026900300824	0.4482346453875151	0.39373462672029075	0.29231760182967204	0.0688572112371259	0.0027757004605024806	0.0	0.0	0.0	0.0	0.0	0.0	0.0	0.0	0.0	0.0	0.0	0.0	0.0	0.0	0.0	0.0	0.0	0.0	0.0	0.0	0.0	0.0	0.0	0.0	0.0	0.0	0.0	0.0	0.0	0.0	0.0013341917325641866	0.03356980870605729	0.15786692119594573	0.21811275162944974	0.1619309095805844	0.1000878189833128	0.10814079571849157	0.13011423002763933	0.11178916445899244	0.06288903328947387	0.015228348700911144	0.00046558329054078375	0.0
1.0	0.7725985489190915	0.5066681326032676	0.31812308208320816	0.2719501938254806	0.4034123951711086	0.401712704557544	0.3855783758735945	0.2820825993479045	0.0687955611131772	0.005262652418530399	0.0001528304331575948	0.0	0.0	0.0	0.0	0.0	0.0	0.0	0.0	0.0	0.0	0.0	0.0	0.0	0.0	0.0	0.0	0.0	0.0	0.0	0.0	0.0	0.0	0.0	0.0	0.0	0.0	0.0	0.0001060607289608495	0.0022558801600968126	0.02317237580536977	0.11190331831739356	0.19660168586644614	0.22974468493047145	0.2360254007556058	0.19335608186683267	0.11095594689596854	0.07873793199412775	0.1159935569900689
1.0	0.5720964556434719	0.45744714247923923	0.43563653402425045	0.3970532105320945	0.24572474860839036	0.18584392477308642	0.1166122686744829	0.027628470160964324	0.0023023446478841517	7.165524725330938e-05	0.0	0.0	0.0	0.00014510215017969757	0.004972320190289881	0.05622757413255149	0.23306400246990783	0.4957088183010269	0.6628300492666823	0.534580567863575	0.26988772975519887	0.11202035514331934	0.04932192576914699	0.11745814532709552	0.18707761793317904	0.11114552476102353	0.0244796375809892	0.001866547677369685	5.4750489502663714e-05	0.0	0.0	0.0	0.0	0.0	0.0	0.0	0.0006059812831949791	0.021182675296463185	0.1484662243096747	0.23633784796607463	0.2796944244852454	0.3442015160958044	0.4083343127381181	0.44562129170068215	0.4806253378288145	0.5573755535217263	0.6462864035290113	0.7010569073201186	0.7485702204595919
1.0	0.9549594280286844	0.9317760315569075	0.9002729177340815	0.7722394520112471	0.3227850572970739	0.028520425828252274	0.0007296927347477274	0.0	0.0	0.0	0.0	0.0	0.0	0.0	0.0	0.0	0.0	0.0	0.0	0.0	0.0	0.0	8.501623314852364e-05	0.002745402671959402	0.029095039390440107	0.11618398310485648	0.1905005550920365	0.12330635645018093	0.029840255191347562	0.0027908454476962396	9.844663300169838e-05	0.0	0.0	0.0	0.0	0.0	0.0	0.0	0.0004359655550432014	0.005299600164346	0.03221377817882445	0.10170594285282857	0.1636530446840091	0.1729777964739417	0.13231504132888763	0.06905938149208536	0.06274176415677124	0.16638323461221513	0.2494513528706272
1.0	0.9599617092487218	0.8303252006543586	0.6680645195160404	0.39737896405749973	0.05767551980141861	0.0020155421847231104	3.429398449442753e-05	0.0	0.0	0.0	0.0	0.0	0.0	0.0	0.0	0.0	0.0	0.0	0.0	0.0	0.0	0.0	0.0	0.0	0.0	0.0	0.0	0.0	0.0	0.0	0.0	0.0	0.0	0.0	0.0	0.0	0.0	0.0	1.8747250195380217e-05	0.00031981621676384196	0.002529934108446062	0.008329332918649453	0.009956742538301477	0.008955799306507379	0.00801477129475141	0.005817330855759707	0.0023436473633571455	0.00035061150940912813	1.4868625821144897e-05
1.0	0.6340114079816401	0.5035472605115701	0.45102547473651655	0.39381804175895757	0.22950041450919423	0.05543381856319647	0.004994899197504094	0.0001601211827544727	8.337018419686707e-05	0.002777151111990915	0.03490046555230763	0.16312381501376524	0.2663458014062221	0.16229401924373915	0.1351633522661876	0.4618413939841996	0.7697057147839201	0.5892743407539931	0.38432413910275665	0.2542121747086018	0.12106014816750284	0.028080482800483857	0.0023936077828550575	6.9624957426703e-05	6.917471292054709e-05	0.002455529865979859	0.032242580840234646	0.1624495370877596	0.389850558176972	0.5005823383327417	0.2982860864412015	0.06990400180987791	0.005971727581107427	0.00018327331677041352	0.0	0.0	8.97529210011398e-05	0.002561468315278039	0.017988647854104804	0.036945833182992056	0.0468034035802645	0.07707598030025985	0.12118722563723353	0.1390466944645263	0.12432585802741546	0.10015755376327558	0.07821956755126563	0.027146698347678137	0.00250396212913559
1.0	0.8771296498628618	0.7747784577624536	0.7003159541679987	0.5809016965050959	0.27283433067238605	0.07456928116800178	0.050316656322010406	0.055680988424747634	0.047200805462758164	0.049208207935396694	0.07794755346240902	0.09992595333969144	0.08941693281873084	0.05182065732066393	0.028125267591748538	0.03042237649218635	0.05628234415136765	0.07534011606757247	0.07444833551224889	0.06565861219525272	0.05789230128889262	0.04704165222584082	0.02956943351940791	0.017644494145000113	0.007598456761733202	0.0028716088060371852	0.006609251638780104	0.012739844268062418	0.014758874023605189	0.015738526310480887	0.010001631964237156	0.0024611987588968273	0.00021320939790339937	6.5560890596153805e-06	0.0	0.0	0.00011564371924279805	0.0034266824650876714	0.022861421050190962	0.04333073414189369	0.058386409061025324	0.07564047823795053	0.08399932071850853	0.08340353060100868	0.09169511988352418	0.16361626438793384	0.3872072178747815	0.5268197324532852	0.5115584389219844
1.0	0.92448550065115	0.8944916476057634	0.8486931869464607	0.5909353679188767	0.08963576061846881	0.004842485680301885	0.0002767373845945781	1.2788846533243206e-05	0.0	0.0	0.0	0.0	0.0	0.0	0.0	0.0	1.5159351864080109e-05	0.0003534245117920608	0.004061003260897364	0.02331190526410202	0.05527318648583304	0.051814849899246486	0.05830711364527905	0.09176931606663634	0.11970904176105052	0.20408424124135435	0.2328002351612999	0.15073943143045307	0.09065770464344494	0.04796314831991753	0.01183953399064256	0.0010379358927821132	3.173706591587083e-05	0.0	0.0	0.0	0.0002954251287758076	0.009443287072496776	0.08539385000963501	0.20830407796875902	0.23438839254940852	0.12833591371998676	0.049399376024879524	0.03618781146583754	0.03041179339411803	0.01847754150681628	0.0037171256134054414	0.00011938165904473393	0.0
1.0	0.9320878127168439	0.8175287523629934	0.7067466143695167	0.5063710067612084	0.166597979868299	0.03541577943581349	0.04526139468491407	0.031092716228327003	0.007224518502143239	0.0005965279081970218	1.858213384918561e-05	0.0	0.0	0.0	0.0	0.0	0.0	0.0	0.0	0.0	0.0	0.0	0.0	0.0	0.0	0.0	0.0	0.0	0.0	0.0	0.0	0.0	0.0	0.0	0.0	0.00011933248341588802	0.003849834511117237	0.040783631479552634	0.1067691351255753	0.08022033139897917	0.028945736485656706	0.008982189807324693	0.0049289030917288494	0.004239728240569621	0.005364724493689952	0.010930835215570863	0.014674564788505656	0.005717963284907694	0.0005378473229809257
1.0	0.9361195352214281	0.9018845381907279	0.8526751283602753	0.59271764224826	0.09451333724946825	0.009924642761153554	0.002310532188597553	0.0003275764297150025	1.283283389676807e-05	0.0	0.0	0.0	0.0	0.0	0.0	0.0	0.0	0.0	0.0	0.0	0.0	0.0	0.0	0.0	0.0	0.0	3.2190852148473145e-05	0.0010112026120518301	0.013393413760443373	0.07029590442087931	0.134356726158324	0.08846839048010299	0.02973474309827348	0.048123494676398926	0.0867788762817048	0.09248428144930278	0.09624721306851848	0.09065120311647634	0.08072961698942284	0.0669031814694655	0.06364458141448745	0.08192578358601665	0.1070554843317954	0.11703371256318275	0.12205144795687295	0.11159486904968369	0.06758927138884818	0.07936017242187404	0.10366080181060632
1.0	0.6640850964213794	0.4977512153549242	0.41808535760959953	0.3192325742556385	0.08453429103941416	0.0044661713058985215	9.213177454426383e-05	0.0	0.0	0.0	0.0	0.0	0.0	0.0	0.0	0.0	0.0	0.0	0.0	0.0	0.0	0.0	0.0	0.0	0.0	0.0	0.0	0.0	0.0	0.0	0.0	0.0	0.0	0.0	0.0	0.0	0.0	0.0006367740371808295	0.014634224087368745	0.0802119982662617	0.1973960317188169	0.3005025163955806	0.3714996425874924	0.41980786066225034	0.4014801315996058	0.31881653594055165	0.45081947041293197	0.7809319410640558	0.7587887403763859
0.9813908229892795	1.0	0.986700016395548	0.918948952878684	0.6819979893235083	0.20212027735051902	0.054856550496482075	0.07338081354135749	0.08485531698162177	0.06857513575244413	0.0513551476896702	0.057920064646594396	0.09188007594732248	0.15754212393328643	0.19108606478106713	0.17772945661678557	0.1301212517617394	0.08264161386129779	0.0722590786333586	0.1059511600741186	0.18427411923860523	0.30766945552986724	0.417439976088749	0.4905687886232201	0.4474853598799451	0.33466163512266106	0.24525429308120852	0.1661667092586505	0.08570999942143759	0.030043743200842805	0.006320363141124187	0.0006028765904798957	1.885204242846189e-05	0.0	0.0	0.0	3.473509942170871e-05	0.0015726739570736323	0.02593857083702828	0.11697988392454099	0.163603344407894	0.15951068745972158	0.1370677307030624	0.11399865530115298	0.10500116493033367	0.12277023864077412	0.19314547955056371	0.3162198145538049	0.3927161338427137	0.36505478513412143
0.9330486681330834	1.0	0.9678517468690956	0.8740510476684328	0.641945377369997	0.19720576857680516	0.009637504676313993	0.0	0.0	0.0	0.0	0.0	0.0	0.0	0.0	0.0	0.0	0.0	0.0	0.0	0.0	0.0	0.0	0.0	0.0	0.0	0.0	0.0	0.0	0.0	0.0	0.0	0.0	0.0	0.0	0.0	0.0	0.0022700365644977693	0.07858486638701002	0.5383498613256229	0.8076263544423541	0.8435614804307163	0.8753333148632474	0.880672538360657	0.8980516256410253	0.9795992574981126	0.8518317393624039	0.4426467478563349	0.10341319286583472	0.00822932780223949
0.9737241453306199	1.0	0.8734648464570421	0.7349167540011428	0.5219456971650458	0.158172608551899	0.007666058819358073	0.0	0.0	0.0	0.0	0.0	0.0	0.0	0.0	0.0	0.0	0.0	0.0	0.0	0.0	0.0	0.0	0.0	0.0	0.0	0.0	0.0	0.0	0.0	0.0	0.0	0.0	0.0	0.0	0.0	0.0	0.0	0.0	0.0023016530546699334	0.01830732011801939	0.06930762831366681	0.17837663263148462	0.3538308272623025	0.5660281890362673	0.6903740246661894	0.6195757653847664	0.42684977162097415	0.31139221362723485	0.23550703609257653
0.9430920995518458	1.0	0.9916096612581061	0.9337033983415411	0.6896685086847609	0.15455443075310157	0.007107985506614858	7.128786268147217e-05	0.0	0.0	0.0	0.0	0.0	0.0	0.0	1.2200761659034786e-05	0.00037168367462150665	0.0037900957622570087	0.013869632213214071	0.02134448409322149	0.0141153605019629	0.0036755261665977613	0.00034517256684762405	1.0852801097365067e-05	0.0	0.0	0.0	0.0	0.0	0.0	0.0	0.0	0.0	0.0	0.0	0.0	0.0	0.0	0.0	0.0	1.9391462144984903e-05	0.00032898679911473535	0.0020215636339756976	0.004224355728165456	0.004972183209725447	0.00439024261565821	0.002423417873335304	0.00041600536104011555	1.3773829061689589e-05	0.0
0.9590206693936789	1.0	0.9998156926766157	0.9903997084672819	0.9675469547020477	0.8147819283648846	0.6117515337782321	0.5549825517726452	0.5599086576402393	0.48587635604664	0.35705114806432486	0.27397539036197155	0.25505389387646776	0.2517729429702959	0.24830504527995886	0.2891255591807235	0.38682284669961214	0.4709576155588191	0.43039874982142307	0.3074685573907978	0.17174765462924613	0.05458910414741761	0.011297452585484563	0.008143824159754618	0.004702509430816715	0.0010802659985993963	0.0011016929326611062	0.004996325159722877	0.011710824964779517	0.020293844722413752	0.034762815103976955	0.0528272892789808	0.07241411338465706	0.08119376204843791	0.07232867650404809	0.0974303374558836	0.16566060676939873	0.22371788673047613	0.22365065698513054	0.1563271901964988	0.1141459395935857	0.13096120702547281	0.16137682974427028	0.16901350840319682	0.1803056731579201	0.24712057558497266	0.4617935890762296	0.7351557269445008	0.8799484891029238	0.9836757392948035
0.984027664327863	1.0	0.995929941690411	0.9638937089494269	0.7800976816268947	0.29549484413508686	0.03660665683967768	0.09429212095092712	0.47774133873088465	0.8202231646649614	0.5004294425198276	0.1151851877183382	0.009860634389009939	0.00029459038304766597	0.0	0.0	0.0	0.0	0.0	0.0	0.0	0.0	0.0	0.0	0.0	0.0	0.0	0.0	0.0	0.0	0.0	0.0	0.0	0.0	0.0	0.0	0.0	0.0	0.0005105681405202988	0.010499548707947904	0.06162542869235521	0.16762948252160872	0.24224246359098364	0.19820322368128424	0.12168385933459977	0.0976382554986588	0.1339901694523117	0.16449369825879517	0.28773185774075405	0.5842917773163757
0.9717898325886255	1.0	0.9577852108128077	0.867942537009758	0.6481367833407438	0.22420989211677725	0.02122955026127778	0.0009563312679813186	2.7321385687633826e-05	0.0	0.0	0.0	0.0	0.0	0.0	0.0	1.4822443844117458e-05	0.0004742052264870473	0.004690276840307668	0.019271552222853455	0.037910046415463194	0.030387572389388603	0.012264444106617839	0.020844657281650924	0.033208836719308424	0.023406156685076365	0.026540783257066655	0.05248042374445234	0.06697594661666405	0.05404827553800953	0.025658091307732524	0.0055060711232966875	0.00044651617025894035	1.327364477532101e-05	1.3686516179945001e-05	0.00046881403465487686	0.005784133078901487	0.025789494541035848	0.04153045883680393	0.02039336549957469	0.002802068212323309	0.0017719282210668205	0.004870976914707588	0.00664687139835394	0.007366576835589245	0.009779374831183562	0.01520638246261748	0.016093923196251653	0.01869585995819971	0.03437858625449259
0.958242748550351	1.0	0.9843523837622767	0.9219834903558715	0.7422741119570162	0.35361665878094123	0.1297845085799075	0.10284471877485682	0.0984855560982106	0.09073168564136692	0.08611399857084599	0.07277795932605112	0.056568350409049534	0.03773828076020289	0.03362205910735544	0.0579949435712138	0.10230875575547767	0.1680203313555836	0.20235291800810037	0.1755864682099991	0.1574459123074965	0.1774654199124615	0.18152239769319367	0.1495670487351578	0.14386392728540245	0.19588560368525654	0.2911979727030564	0.3640016168581866	0.35287680079123085	0.29682487327937135	0.28542301865427844	0.32226710086822574	0.3839055810260251	0.3792048784774949	0.33999405157392204	0.37818345029999906	0.4179008200576787	0.3961957211782835	0.46057391044340334	0.5248991714300595	0.41298755185499697	0.27378383264982836	0.14706470182389839	0.07640721140449748	0.05364977056286913	0.0455257680463335	0.04711409265469956	0.0791277352676868	0.10893037254619868	0.08568903733868498
0.9340281390014282	1.0	0.9956929335290143	0.9271746443596898	0.7072856270786366	0.250758806611226	0.02402446508129502	0.0010540286375076253	2.861120581647983e-05	0.0	0.0	0.0	0.0	0.0	6.779425382808363e-05	0.0022490720263587775	0.03502243662895622	0.22657219048263844	0.5822111558713797	0.7711012164747395	0.5795561934911636	0.21191828438175508	0.03365173501629461	0.0022489664670041214	5.379079978832771e-05	0.0	0.0	0.0	0.0	0.0	0.0	0.0	0.0	0.0	0.0	0.0	0.0	0.0	1.9452841581777156e-05	0.0005291164749380234	0.0037428322064748908	0.009339992129222737	0.009136590545030234	0.004605812212140433	0.0028488722895975605	0.0028894224605968263	0.0026361118987345837	0.0010789562507457628	0.0001457828893286991	4.940285020033323e-06
0.8779927639924976	0.9806475797274213	1.0	0.9909867699113647	0.9293504413776658	0.7406765492277666	0.49835008251297436	0.22884246548808862	0.046942891236006305	0.006955399390888615	0.04497297301334399	0.24610960154051936	0.5731852456904287	0.5756523454006477	0.2910528678590882	0.2710773097502332	0.438774212281099	0.5131615246982796	0.5563921966923876	0.5593522598406261	0.39241435129757823	0.11645567900594558	0.011040389058436942	0.00045280314291792196	0.0036098465816458694	0.04108741133835451	0.16620301426476175	0.26424992214879384	0.26306030092487137	0.26879695354275696	0.18991106247529543	0.060255433710990826	0.06789308609100529	0.2818268346275991	0.4556093496756359	0.2703773573769055	0.05780219301638975	0.004747541864947143	0.004810501054898289	0.0356140889471207	0.08154450667041421	0.1402225438920279	0.20480434805390868	0.2286407016623908	0.2132880253577939	0.19468292319350458	0.17866555101999312	0.12551224408430586	0.10367249890101086	0.17110429451192466
0.9465177759958965	0.9993599438243431	1.0	0.9650474606491004	0.8410274436093149	0.5445133389896322	0.3652254050862588	0.2962596317977876	0.3046561325738673	0.3450303413218072	0.2996066189697783	0.2143004296769748	0.21961515547488064	0.3079090372911264	0.3252028655982853	0.33205454188902783	0.3980425495552608	0.45598915584858335	0.4586220436197249	0.420115932498593	0.3745983444115297	0.34420225843957947	0.29998620738687215	0.35611746855140386	0.5124175190989387	0.5780234895643762	0.5660895587197579	0.6071452795721074	0.6261823985492544	0.5584349686978015	0.41850236487766057	0.3083956672128211	0.25460956610681557	0.2193905893112825	0.22899063454236662	0.24193237468255416	0.2602981273893807	0.29155957284274897	0.28048076489593093	0.22143839663942727	0.206961285984743	0.2618681242180487	0.35519685958316743	0.4392982341314973	0.4882878386272813	0.48414506311834155	0.3893962549597949	0.27928484117982544	0.2464535395639463	0.2173682840125796
0.9011215977817328	0.9896357632682211	1.0	0.9581612653929449	0.7368021302917906	0.4303136746388222	0.41847608771241135	0.34203094614558416	0.14166952534931418	0.018695865909423088	0.001034990991751982	2.118011135220406e-05	0.0	2.2513832972543242e-05	0.0007651056981843461	0.009574876480486801	0.043098967216361	0.06595793841873769	0.04643574519817811	0.020225035948603982	0.005110917301427043	0.0005683990815572226	2.1277381605014e-05	2.356929886487837e-05	0.0007850839098659423	0.009109822949729063	0.03861088478632271	0.06398430411543599	0.06484956893893477	0.06598806170178032	0.04204103739349977	0.010703696207257507	0.0009430008765860021	2.883422876793848e-05	0.0	0.0	2.976879191267679e-05	0.0012261724627808444	0.019098471134522673	0.10687014867268267	0.2075024917299873	0.250456770348074	0.25239473931911666	0.1972732320295143	0.160916856382545	0.1488089194009071	0.1346390804577826	0.11520192325312346	0.13920081568258147	0.11798221510420662
0.9126226328460962	0.9865525121006888	1.0	0.9577203371126962	0.7361752303323735	0.1760088921038118	0.0076156055654868	0.00012047604087699476	0.0013997413719438916	0.02183764977876773	0.1094487298896547	0.20406558368706054	0.2351495634187239	0.297246877040997	0.2481731607256057	0.09563271860525728	0.018692532919667604	0.025434498506847925	0.08428566043204186	0.13090194809351297	0.10515827610537155	0.03452587504636082	0.003561429278088146	0.00011849733662342908	0.00011824064709423842	0.003725159723749226	0.04293427843589731	0.18038725337125244	0.27918175301667847	0.17256873584155427	0.04375357686573639	0.004180065272807365	0.0001398917083044453	0.0	0.0	0.0	0.0	0.00021690357511617848	0.006893619273959407	0.05827366428568719	0.12133066286222567	0.14349314569258453	0.18145769601072095	0.193745124792658	0.1749706276982779	0.1687963652819167	0.18041612292411713	0.2091197799764984	0.3601864254394023	0.6728477539308285
0.8727312728485326	0.9722548514177034	1.0	0.9447490922182818	0.7052603442954196	0.26721408136686087	0.06227142750213724	0.012284515962754271	0.001082636859364422	3.35378966076101e-05	0.0	0.0	0.0	0.0	0.0	0.0	0.0	0.0	0.0	0.0	0.0	0.0	0.0	0.0	0.0	0.0	0.0	0.0	0.0	2.3772448659254573e-05	0.0008582475589190753	0.012103170206342018	0.06276398597043525	0.13599108042851307	0.20923668220017447	0.2964983157036926	0.30188007675802075	0.2796789255405352	0.2465989431586065	0.18610694024556967	0.128002407767343	0.10246828674918998	0.09556145715978523	0.09230695022156639	0.08565466496875855	0.07466784650448632	0.05138936795411736	0.020463819913961463	0.01689003036180994	0.035416201195348856
0.7856891733296277	0.9507321606471526	1.0	0.9073045630184872	0.6306185188030077	0.6752482369329126	0.907204735858657	0.8371842914306181	0.42181184636917907	0.05340850138521662	0.0017606613858801156	0.0	0.0	0.0	0.0	0.0002682508874755044	0.007812098855608834	0.07955148579458363	0.30076153158757846	0.47394138007302344	0.31511055097184815	0.08017345591963526	0.007382624877071012	0.00023795974756486387	0.0	0.0	0.0	0.0	0.0	0.0	0.0	0.0	0.0	0.00029665923871879664	0.010198691770535943	0.1263053804801667	0.551880692297626	0.8749851365512642	0.4749724157859465	0.06807814556660635	0.0036165643946068546	0.01777014087058617	0.12755065787063374	0.2653876998920433	0.3100997922662839	0.28953138375745413	0.2619381862631306	0.3482275687519814	0.47666832462532804	0.3592342821663033
0.9253845258824823	0.9982196273530906	1.0	0.9546552205808257	0.7455134859846655	0.22948170409561985	0.08956922085121434	0.0805208290595744	0.04720548215894374	0.01142340364862302	0.001293247861966827	0.004465038462197252	0.024980879187885916	0.07086648784444335	0.11357745031128706	0.11618902133957586	0.09146239193008936	0.07198308102536832	0.05510766194703543	0.032835209515884034	0.021165761626350213	0.013067053494987045	0.00372409769398626	0.004075383287223839	0.017121095011549015	0.02992485789012627	0.030249192210313313	0.026540867644853857	0.01355376954576862	0.0030341249782302624	0.00028230284330215896	9.92179549751227e-06	0.0	0.0	0.0	1.123867525183669e-05	0.0003735956072960769	0.004676360979375009	0.022776483409794886	0.051063818863087126	0.08543356529312642	0.16263175372312866	0.30253556686228195	0.37244745142758684	0.36629101359076405	0.33715330936275567	0.2525401388205427	0.12470794094324368	0.06469749975430876	0.06118998243337099
0.9382751819479693	0.9917337611998626	1.0	0.953999291928992	0.6649453457483456	0.13575941511618111	0.05521079768293023	0.06408554680119898	0.0946325167297068	0.11844175869258713	0.14793411120028954	0.16242137487035208	0.13165181469147372	0.12430399949789314	0.1646670715436677	0.1800722039548604	0.12751129662148697	0.07935849237674582	0.07317611392328542	0.06957206616325914	0.05314878679078976	0.031689179066658475	0.01594771411325814	0.021610464786952725	0.06141139401053635	0.12673943688673886	0.24037441368539855	0.37342914653952813	0.4260680841494636	0.4289137835492154	0.4071210644040537	0.33364533485656467	0.3061282762294662	0.3138030357964606	0.24181939073190156	0.1588877472061555	0.1075014769243642	0.04902631947451899	0.01546323848081988	0.02217081928411455	0.02372669904793681	0.02046708955568185	0.027124313321420783	0.03345648252127603	0.03924605123548646	0.05626900201396363	0.13597995614442415	0.426366500107446	0.6624958137504053	0.7331453630363325
0.9551895072676763	0.9738589694394842	1.0	0.9599001265217586	0.7589052543177504	0.26921547263192513	0.017817348768672806	0.00024897050745229096	0.0	0.0	0.0	0.0	0.0	0.0	0.0	0.0	0.0	0.0	0.0	0.0	0.0	0.0	0.0	4.696907881100503e-05	0.001637356437603531	0.01966449566892269	0.08771923347739423	0.1591616805929393	0.1579673907550647	0.14361123937370196	0.08536729457849775	0.021477594420682856	0.0019717020573688107	6.252040300918897e-05	0.0	0.0	0.0	0.0003354683931976716	0.020398987024466273	0.22065679945479125	0.5190554609375084	0.6722375986271264	0.6311386669405834	0.47995386725970063	0.3412452155675336	0.28254446164216696	0.2831793170939227	0.31645320891967715	0.34728172939588386	0.2876120395967481
0.5172872631538779	0.8562852061135862	1.0	0.9963206880749288	0.7515385255834176	0.163980855042754	0.005670991282106001	0.0	0.0	0.0	0.0	0.0	0.0	0.0	0.0	0.0	0.0	0.0	0.0	0.0	0.0	0.0	0.0	0.0	0.0	0.0	0.0	0.0	0.0	0.0	0.0	0.0	0.0	0.0	0.0	0.0	0.0	0.0	0.0	0.0	0.0011933023717318946	0.01909646275764343	0.12644923336759684	0.31037545108956643	0.4392384272941101	0.5839947020614007	0.9527761605016303	0.8223090342492398	0.23808228427360228	0.027352287786212542
0.7794304904645402	0.9364861356748618	1.0	0.9620357328355257	0.7510970249145639	0.257967499826564	0.016070831846376133	0.000184236169167671	0.0	0.0	0.0	0.0	0.0	0.0	0.0	0.0	0.0	0.0	0.0	0.0	0.0	0.0	0.0	0.0	0.0	0.0	0.0	0.0	0.0	0.0	0.0	0.0	0.0	0.0	0.0	0.0	0.0	0.0027306829832669283	0.08706026760384057	0.5195654464949169	0.5713024453667377	0.34079376052961724	0.18742307506158443	0.12939912299059764	0.10429144111044897	0.08361875990729688	0.06444833953884081	0.05392795930437551	0.057227015220106606	0.0439177337255425
0.760450449415022	0.9236221585991518	1.0	0.9509420396698074	0.6718109855387798	0.19368212016757433	0.014190518569965808	0.00023462257591289295	0.0	0.0	0.0	0.0	0.0	0.0	0.0	0.0	0.0	0.0	0.0	0.0	0.0	0.0	0.0	0.0	0.0	0.0	0.0	0.0	0.0	0.0	0.0	0.0	0.0	0.0	0.0	0.0	5.808834073960015e-05	0.0021273928579467953	0.028418264824796848	0.1295402057069857	0.29502364948156246	0.5307814010463694	0.721281037147236	0.7025619656763644	0.5928007828027488	0.5258914001167113	0.5023495149613894	0.4221181707261445	0.25072740281965067	0.21222273603390227
0.7028221462716487	0.8900243337295368	1.0	0.9712430237008334	0.7130878224609459	0.20559122766402013	0.011383171747254109	0.00011536159137918596	0.0	0.0	0.0	0.0	0.0	0.0	0.0	0.0	0.0	0.0	0.0	0.0	0.0	0.0	0.0	0.0	0.0	0.0	0.0	0.0	0.0	0.0	0.0	0.0	0.0	0.0	0.0	0.0	0.0	0.0007168054760399151	0.019993982564472428	0.12379550336946343	0.2808431223232387	0.43955357670272455	0.5006380053586005	0.4008191723989612	0.3161860296787693	0.3317137753524634	0.4184661356142968	0.35061335665311427	0.1184607209902717	0.011820955226496857
0.8488916458216846	0.9727362654910453	1.0	0.9458446935014386	0.7322163863214264	0.311764834473112	0.057666550997361746	0.004683334062991397	0.00014805483828409083	0.0	0.0	0.0	0.0	0.0	0.00015726767775171583	0.0050201582320311385	0.058124939413976305	0.22201530100134698	0.26145371713105786	0.11911256830160512	0.026712825922008812	0.002796555475912871	0.00022066393854367242	0.004174353490950965	0.05194403046321472	0.23129156262311898	0.38548423716427516	0.2295402911798961	0.04634833045669874	0.0036189564325623523	0.00011914083518406222	0.0	0.0	0.0	0.0	0.0	0.0	0.0001659787165664981	0.005452092128092104	0.04732238628890874	0.14540602848809886	0.26916787854650837	0.35440146291377217	0.3568108613305225	0.3322438602798532	0.33767382943457014	0.38486620930994353	0.33584046519332816	0.10926398979654009	0.00960040701882476
0.7733300621854597	0.9366737966990013	1.0	0.9711340181687553	0.7303974959774779	0.21479971118839886	0.053119591336469395	0.013988714927550208	0.0014686333390991487	4.820128059940801e-05	0.0	0.0	0.0	0.0	0.0	0.0	0.0	0.0	0.0	0.0	0.0	0.0	0.0	0.0	0.0	0.0	0.0	0.0	0.0	0.0	0.0	0.0	0.0	0.0	0.0	0.0	0.0	0.0	0.0	2.7516724217203574e-05	0.0006447398783037856	0.0053693561366603615	0.020404675089806777	0.032962796162600526	0.034650089485039816	0.029988195202276722	0.02478738262299127	0.03741873313313466	0.044871277381320865	0.051399621459808
0.8358051770414937	0.9547378930875446	1.0	0.986715735872991	0.8697304592950753	0.6585084786821389	0.655825915055338	0.5292971732399913	0.2731108381083182	0.17425835700884668	0.09258343532005266	0.021884228723915836	0.002021419590269432	6.516880231280877e-05	0.0	0.0	0.0	0.0	0.0	0.0	0.0	0.0	0.0	5.3100455952512816e-05	0.0017145539051568862	0.020091807481955923	0.08958238965501109	0.1837263537343154	0.2706192119437487	0.3249133351980457	0.2215446577669172	0.15862490176621238	0.19664119904990582	0.1169534311304777	0.025997039874718506	0.002263831766588842	0.0023484751509664473	0.028047760893469567	0.12291745255455697	0.19723137602785673	0.1832634935511564	0.24306493830301287	0.29241172653461356	0.2862188855578388	0.2785641810743307	0.2734551987528309	0.2826742447176071	0.29983118024007305	0.25580577525335674	0.1934950843063947
0.8875325384527823	0.9552260087038846	1.0	0.9813744867919523	0.7817970158714126	0.27518157666555637	0.12303231023419593	0.13547454541816756	0.13301315659425747	0.09125312828010546	0.06071059494781186	0.03214244526934464	0.007839087893063834	0.0006835898212902255	4.0167440680758754e-05	0.000626180007954399	0.007035037796556943	0.026836593860864982	0.041059358320760846	0.05018450740611155	0.09936969420191281	0.18774540290901287	0.22405303137107085	0.1865406223103255	0.2076832388093895	0.19873472299964148	0.09438014124206515	0.019627933442207552	0.0021245786040674053	0.006537349309842018	0.03130820737708471	0.057257350066686176	0.03695803844435031	0.008277352391437292	0.0013518946596322388	0.008500808829541276	0.03942471982649227	0.06557216344202553	0.04092460243740531	0.03565224783077302	0.07675166367935808	0.08944616158998153	0.1041484962905997	0.11440622076046396	0.10993064131151578	0.10917264579431757	0.1283311593216556	0.22316721630574934	0.3821226801265194	0.4834966390669787
0.780089404560651	0.9520581447019738	1.0	0.9182411293134513	0.5280757552371799	0.09924097992381281	0.021206565113242364	0.006098766435445983	0.0007773296478898582	3.0392695882788706e-05	0.0	0.0	0.0	4.396264865463643e-06	0.0001485159164831485	0.001678758431572106	0.005945632447289056	0.008418886229947773	0.010215476241075149	0.01262129437962121	0.010272635054881749	0.003569049148569491	0.0017344184661744868	0.006467077159625216	0.010572095732107285	0.006120017439514733	0.0012656043703081392	9.839262035128038e-05	3.027709583639099e-06	3.223779271035795e-06	0.0001239676046955675	0.0017777959334605924	0.008652249331066694	0.014730605125823736	0.009590524547495543	0.008249382207560895	0.02815290671336224	0.047916753423737336	0.04032104499472385	0.027785119542456185	0.014354889513738181	0.008042819850620104	0.0077537444941808515	0.00980644223218818	0.01206463351234877	0.016139866989883456	0.02218388770148066	0.025028613510415746	0.023666250182214993	0.019627624451613736
0.7472165803824319	0.932250505170217	1.0	0.9867988481889757	0.765772161243208	0.4514615740007308	0.5026661546862228	0.45151414224039355	0.339425783428924	0.40103934630203936	0.3510957936652869	0.2415479401760831	0.11805800933960409	0.024898089532038557	0.0020208454945803305	5.9681128827594724e-05	0.0	0.0	0.0	0.0	0.0	0.0	0.0	0.0	0.0	0.0	0.0	0.0	0.0	0.0	0.0	0.0	0.0	0.0	0.0	0.0	0.0	0.0002434444405821061	0.007678664544996066	0.0678917752449168	0.15625985127913555	0.15416721953145	0.07819905983610334	0.05426921116857456	0.05598301355712701	0.049703317067981166	0.030419244603878078	0.0061261786990072006	0.00019675239761993423	0.0
0.658067945873486	0.8878735554881173	1.0	0.9928212980966339	0.8766916091228728	0.7574648051243732	0.5048347475029454	0.19094625634390178	0.061091326734313445	0.04710269765735033	0.0713724282934963	0.08720754794537884	0.13634879541363895	0.22191671210843114	0.33412216474704787	0.3926108590298952	0.36138635898493887	0.30877755977642773	0.21609021327914427	0.16244527905154516	0.15460287344420326	0.22067727648686897	0.35758587201018294	0.4998077600785174	0.5799287617726653	0.5522348095871011	0.4619061421035818	0.3797706521076619	0.28162509836654415	0.2000922643765106	0.173426688121016	0.13726812994529283	0.09144652130333425	0.07555115560123016	0.04162163789972758	0.009306970884366427	0.0007784212640158464	0.0008872533948081704	0.011686709247095988	0.05027213612205964	0.08961912637427667	0.11721521495430574	0.14008111171198906	0.1417701634748827	0.1285637246937584	0.1161079410195186	0.09574836626794984	0.06602135512540959	0.05956550254025653	0.040742298233356386
0.847525821990785	0.9605628912021251	1.0	0.9722642840763923	0.7871123263662462	0.2946005249729054	0.024034841790289547	0.0004963357637255903	0.0	0.0	0.0	0.0	0.0	0.00021895894851271916	0.005301129739647414	0.05645692730832192	0.26522035695912105	0.4269015893451094	0.25430281503342966	0.23314583616295148	0.3790685415335792	0.29799936870486315	0.08087138883546743	0.007281639249687841	0.0002177389223779471	0.0	0.0	0.0	0.0	0.0	0.0	0.0	0.0	0.0	0.00027074547256340754	0.009274038454211101	0.11442121743965335	0.5101655377367353	0.821551924223189	0.40364278425300537	0.0594803014185486	0.05935945734208481	0.14272579596998466	0.16032942709583667	0.16796388882987723	0.23624253256387168	0.30848160590613677	0.21566647891119944	0.061119458495176526	0.005195566003185747
0.7063986337701116	0.9031636077175226	1.0	0.9667182312503524	0.7090676580785755	0.23737392167186	0.034447054319480516	0.037775218819882016	0.06809572614736155	0.042980681788602336	0.00964694141776889	0.000841529573807144	0.0009033601799631608	0.011237800164245894	0.05766473363578739	0.16014274610653303	0.3250278228787761	0.4506023137208695	0.46781526416944336	0.4256976019841732	0.28449059795849996	0.17432055392336593	0.16876638817599293	0.2196891899890239	0.38728226935299215	0.5766765707090443	0.6380153945475272	0.5487854599267247	0.4208860093305352	0.295229014500148	0.2629747028605717	0.2998466618979133	0.29183261989394715	0.2105465813754373	0.17691635893980656	0.24280971821564346	0.29555425983117367	0.35970499789116034	0.45609574266601444	0.4666891156682636	0.43120956114185877	0.5067074171050244	0.6533773290614528	0.7343581610113881	0.7300124719485294	0.6695354331975202	0.5106855124467854	0.28378677579905026	0.1607420151328296	0.13948269993769133
0.8448996960209243	0.925920414629455	0.9827315912418764	1.0	0.9027549101660214	0.4709436696987819	0.10354811801010085	0.015174316652485021	0.0011635862382303518	3.472878384893275e-05	3.488676282364441e-05	0.0011800529450064045	0.01450793458190908	0.05937495421176785	0.09402267345418658	0.08281469160909222	0.04947922953334458	0.06993616784036712	0.1743749823818819	0.31134884598072055	0.4509370542781101	0.5223595680061486	0.4949169136224412	0.34514566759608484	0.14421149547844492	0.08993702700587075	0.17187865512789552	0.2333774569157823	0.17236878366183686	0.06685892067090897	0.013050362262977953	0.0010718788220028255	6.34956019813183e-05	0.0010662240269486754	0.013426492396809495	0.06322495557988628	0.11770067740158846	0.1251470156008216	0.11549076771739587	0.06148615997170122	0.03650794247104976	0.0412894013794419	0.05994225865863639	0.07495066043424384	0.07347665671503496	0.05830940940181388	0.026855608608590664	0.004573874674691283	0.00023755316110179886	0.0
0.451861957017344	0.7441600029617618	0.9437021338424181	1.0	0.8297851083258192	0.22928607390346623	0.012674933585227114	0.0002243992344884931	0.0	0.0	0.0	0.0	0.0	0.0	0.0	0.0	0.0	0.0	0.0	5.560085165391073e-05	0.00243415792970216	0.04612018882109825	0.29687300740973827	0.7517917676015428	0.9589456465141647	0.7368245589374899	0.334715918703	0.06879495867852266	0.004935443979479422	0.00013545654939473392	0.0	0.0	0.0	0.0	0.0	0.0	0.0	0.0019130837551415655	0.04900754014828193	0.2374425490093301	0.35345035565456806	0.30462488383418423	0.19430368655779448	0.11866667481456383	0.09428159339351622	0.09897396644020398	0.10409023565785946	0.05861156823453237	0.004599567880310027	9.043707112575123e-05
0.6759975186003679	0.8819453940469508	0.9885217786614818	1.0	0.8902090434846138	0.6795097215506454	0.5809284183051806	0.5189193553772378	0.3787258535694964	0.22706121802601456	0.11413316291678045	0.07790887333032268	0.09482457742804859	0.09017756812995448	0.046629644998685084	0.0267204042496601	0.029231544568184845	0.015067604102556968	0.004913703687236221	0.01012946358679791	0.024658635622504428	0.047240013779322784	0.06051156156751924	0.04160039025334936	0.048888568481377626	0.10271563142443763	0.1479960087846816	0.21399620448814527	0.3665491477733178	0.5179873088164215	0.5332681783386071	0.40229587740193606	0.3425275916297063	0.30721295990275793	0.2268320669853318	0.17708556176184975	0.1406779397122819	0.0885059341272319	0.09019151329891487	0.18255219195841843	0.1580580051928639	0.08143448114183607	0.043829877896120806	0.03140956745311399	0.02902206612949967	0.04189820526581748	0.07952583007792287	0.12430232291287069	0.16413622874771333	0.2132269206107133
0.5877031718206912	0.8138022842104716	0.9378363345809041	1.0	0.9106418316743515	0.400644850259953	0.19755379685665633	0.14061519455980884	0.11387796132227086	0.06297247749409328	0.015715516793118334	0.0019000608270750838	0.005021279662174796	0.022054470144164486	0.03623350958642418	0.021879354981003796	0.00851963590504688	0.013738894908770945	0.015670875380638945	0.009122998739430146	0.00512441116089	0.01691896279475237	0.039038517518547755	0.046599680314752985	0.048653354586806995	0.04454747955394337	0.03884124732598068	0.02299155857973936	0.02149733804159879	0.031840346550498014	0.02238049665348118	0.0057849175344916026	0.0005109173733191762	3.124473961707033e-05	0.0005317141043132013	0.006577270189050799	0.029161401937495626	0.04850535352452093	0.03855927699971454	0.10005303386538347	0.2256630707443584	0.24909568785943872	0.18184738010031404	0.1331988491456256	0.12394464894124055	0.14102259474883955	0.1851890975665194	0.15786918015259957	0.07775594515309842	0.08421517098915025
0.5301332914875999	0.8294703706858018	0.9979268789329876	1.0	0.7395581633805038	0.22876252240209147	0.01863320108448237	0.00039177250383552205	0.0	0.0	0.0	0.0	0.0	0.0	0.0	0.0	0.0	0.0	0.0	0.0	0.0	0.0	0.0	0.0	0.0	0.0	0.0	0.0	0.0	0.0	0.0	0.0	0.0	0.0	0.0	0.0	0.0	0.0010028922306401767	0.028621649788876557	0.19878914065291803	0.3783131443890077	0.2990832884326578	0.13855284199526	0.0790659565832732	0.05936310882310086	0.0402704572770837	0.018244528901806667	0.0035352638758197473	0.0001838712054889609	0.0
0.38899151704987905	0.769349670100593	0.96821834705454	1.0	0.7652759555826729	0.365128726415534	0.2715221823351834	0.18341185497193688	0.06377331592696171	0.006465505341402657	0.00022391476895417567	0.0	0.0	0.0	0.0	0.0	0.0	0.0	0.0	0.0	0.0	0.0	0.0	0.0	0.0	0.0	0.0	0.0	0.0	0.0	0.0	0.0	0.0	0.0	0.0	0.0	0.0	0.0	0.0	0.0	0.0002659335118488404	0.005238971453553556	0.038689775627560985	0.08358684387311277	0.11175524627817449	0.13962410435191006	0.15184169445182516	0.06691087215867564	0.005320748342051403	0.00012976404676871874
0.8245072911165894	0.9220551748502599	0.9797319512077567	1.0	0.9191205513666466	0.684926273976158	0.6784378191388709	0.6689483809196762	0.3952447935979911	0.24607382966506677	0.28126979793432105	0.1748990870797356	0.11301064513231694	0.13718981080127854	0.09940885753780114	0.10177489696576798	0.17413475753033977	0.259616965567468	0.29840293420714376	0.2636935200779041	0.2966812651661172	0.4231379666905749	0.3820202537530226	0.27589601463927965	0.25631929451552804	0.1424168935094886	0.0926864090479097	0.16226619287072322	0.2979845050913248	0.5543071268921893	0.8123241334398819	0.8508603648273615	0.7020510326710268	0.3764807133224089	0.268552568315506	0.6078351943824175	0.8598694530120059	0.5977708607315488	0.3496924593354357	0.3148630314455216	0.3060634832662865	0.35330268133930454	0.45145535900563316	0.5161133465700851	0.5407737236039306	0.5726438589038829	0.6592769601875272	0.814201602357442	0.9347382233957993	0.8976168850642032
0.9281111700886037	0.9127203204985004	0.8807945592072106	0.8947570863384333	1.0	0.9851852923282193	0.5344787355151721	0.2594514721957452	0.09168610322843308	0.014998170166234922	0.0011001699894631987	3.35292476823294e-05	0.0	0.0	5.422343836741299e-05	0.0015989286228589334	0.014814382004823618	0.05003031375909147	0.08909768838952994	0.1112313612709876	0.1030863869728869	0.07791046752758404	0.09232914827930919	0.09941321877882585	0.0757439968876609	0.06810959920123927	0.07841259967214242	0.09095485957807878	0.055637795494620494	0.013375285727849021	0.0018906105148091105	0.009651829630373206	0.05452583162279069	0.12492142209397285	0.12720556374441933	0.060211234774898176	0.013099509155703518	0.01280314319822145	0.06513766278618938	0.1825420807724553	0.2752211843848054	0.30885118626509567	0.2848413423564383	0.239129998603936	0.20684388968541545	0.1758879262195536	0.13639862127569502	0.11418571230027037	0.12841009823499164	0.11054008428620692
0.34566623234595506	0.5137397398185426	0.6834701290755165	0.846226786435948	1.0	0.7187322188857939	0.14589896395369584	0.010333866534000704	0.00028507728361170455	0.0	0.0	0.0	0.0	0.0	0.0	0.0	0.0	0.0	0.0	0.0	0.0	0.0	0.0	0.0	0.0	0.0	0.0	0.0	0.0	0.0	0.0	0.0	0.0	0.0	0.0	0.0	0.0	2.12616059924502e-05	0.000687706945484082	0.006779050899598622	0.017266448574418395	0.016131070900958305	0.012928761289202504	0.0186192542279946	0.022124217720480243	0.020122516279483547	0.020690034121835406	0.06579879032159835	0.2091542098321497	0.358950075622419
0.5860201813353785	0.47730659319594343	0.5067711659942741	0.6912945159711635	1.0	0.7208364079263986	0.09061058575419775	0.005284439574930547	0.02992958215851488	0.1383245659803259	0.2620575210200973	0.30075041070035513	0.2855729604171261	0.148701439969941	0.03170695670907648	0.002503136084105731	0.0019956910247616974	0.015774354903406354	0.0519271074475765	0.08579614127157248	0.06839389619450853	0.02008601188626417	0.0038638056735288877	0.02648514263074857	0.12471236067525958	0.20433500856213646	0.14690388977453597	0.14500668404046962	0.18358232692842028	0.1070299679136249	0.026080480439947446	0.0024520112673924637	8.301542748401977e-05	0.0	0.0	0.0	0.0	0.00028064096472250676	0.010290210580860808	0.07779292098693809	0.1416024809074423	0.19709629070747767	0.27615499299972524	0.35916602297218697	0.3990936218408871	0.3561464576851939	0.2675319687418918	0.22446890660838933	0.27420445564302964	0.2978005191901795
0.7069192270915167	0.7674692555103542	0.8164128173478323	0.8919394244230339	1.0	0.9004721174378134	0.5846485170081754	0.34766830495705336	0.19381945950906734	0.12003104630897143	0.12520812795511133	0.14936235390516375	0.11125019895978565	0.07976155833635473	0.1076325696449676	0.20240082229284967	0.2738950673482216	0.23322923868645765	0.12853154090333535	0.07266105744737483	0.10192403124492067	0.23051262379973908	0.3452304237042715	0.2679730082781267	0.1666514442376584	0.1646202206406285	0.22955473089492684	0.2160814425887934	0.10680362707801573	0.04652430361239528	0.07209578876596195	0.1006510956022257	0.06626524570895652	0.02546628923778538	0.06146360829049527	0.16932236259344885	0.2315109212398705	0.21382517489655703	0.2611908366302214	0.39820488230164675	0.4363306653750894	0.3703460259270941	0.28759674985689737	0.25115295045667946	0.23958056931024943	0.2295878192056202	0.21229095012812582	0.20412044809630955	0.22306564095014694	0.21557195013019037
0.6603689780687807	0.6888023566950664	0.7481550610893694	0.8546908283963448	1.0	0.5894733192107108	0.13097229944186428	0.03065042932200083	0.006336566138821498	0.0005348278544916781	1.6653970207172548e-05	0.0	0.0	2.165350703551737e-05	0.0006976509607235559	0.008061508639782205	0.03480382155709332	0.06401344306340451	0.0901923802898126	0.10879640984905493	0.06926303867397035	0.017955717585152197	0.0024140649424593827	0.013084185870220307	0.10278547926858865	0.3733722908782751	0.6169740866626218	0.4900659093894895	0.18728337886857474	0.03283177190866183	0.0025876848512346303	8.059326035444473e-05	0.0	0.0	0.0	0.0	0.0	0.0	4.4244899952198286e-05	0.0012581505336920768	0.009405896324861343	0.027749585510287486	0.05039571610355031	0.06427456888304886	0.07040283136882387	0.08039579047246513	0.1225151954453894	0.25894151475887534	0.553104703176123	0.8007500730262983
0.6769574635212678	0.735191875608383	0.7659235580372462	0.847881329860355	1.0	0.7463712960241354	0.16087842499852684	0.0810382667721823	0.3482955455905968	0.594295886271742	0.3646636894590399	0.08340438808984008	0.014066143929054704	0.0851462199612825	0.3525806227225204	0.4882093187833673	0.23010949984415902	0.041289257747729055	0.002826141850527287	7.82229000657909e-05	0.0	0.0	0.0	0.0	0.0	0.0	0.0	0.0	0.0	0.0	0.0	0.0	0.0	0.0	0.0	0.0	0.0007287582224580024	0.025381273901754594	0.28283065011359365	0.7939666538120519	0.9274447214050056	0.8346144810869591	0.7539745592241958	0.6557374914561563	0.5110188456322269	0.40964140233289775	0.3539243616351313	0.27465166321108886	0.2960470358937395	0.592969014496953
0.051905784619211824	0.040559858363407024	0.04012394494325252	0.06512983661771432	0.2978749051403198	1.0	0.9293458748389236	0.5947903531713372	0.27078527494556187	0.05813291273215209	0.004678128034258574	0.00013263184877185307	4.331479683879068e-05	0.0016579089646425525	0.02328682868373928	0.14486484094539318	0.4842708689537879	0.8415156337047957	0.7817689053443417	0.49825877673301067	0.23819488851649806	0.060758405658298126	0.005632075345005736	0.00017547053274472114	0.0	0.0	0.0	0.0	0.0	0.0	0.0	0.0	0.0	0.0	0.0	5.293133429060346e-05	0.0017595413637437316	0.02282745982221152	0.1323806322370401	0.44136818332048044	0.7179303356927046	0.6504979425702632	0.38878728498093806	0.2458425623999663	0.20634952522607428	0.17986936181451876	0.1391855298357991	0.07276921877509723	0.0187886988745205	0.0021167869602130435
0.3634505379093105	0.47324173898389965	0.5704033836554394	0.6745955560360651	0.8578999779062658	1.0	0.5984653720763444	0.18824139722336702	0.031189650867659433	0.002276231552181929	6.244866194106508e-05	0.0	0.0	0.0	0.0	0.0	0.0	0.0	0.0	0.0	0.0	0.0	0.0	0.0	0.0	0.0	0.0	0.0	0.0	0.0	0.0	0.0	0.0	0.0	0.0	0.0	0.0	0.0	0.0	0.0	0.0	0.0	0.0	0.0	0.0	0.0	0.0	0.0	0.0	0.0
0.3961058654307801	0.46342155311294614	0.5269986921244177	0.6589750338119817	0.9246757588185587	1.0	0.6217412021849273	0.43661101960379567	0.5376180518223809	0.5576386647642515	0.4844105608447679	0.3287935710060034	0.1280362038697776	0.022489092803826004	0.001598621686799948	0.00017553134257178361	0.00414338726687328	0.04301999962291069	0.13771358950065704	0.17054305899125305	0.10396586600969804	0.029586177764560427	0.003172935728685557	0.00010946814404583639	0.0	0.0	0.0	0.0	3.3256394801698686e-05	0.0010475899386965285	0.013913471268000768	0.07182570210973006	0.1328019101530281	0.08597089067404658	0.01979009639900588	0.0016554701712101628	4.95664650878179e-05	0.0	0.0	4.715458626805898e-05	0.0007868019765536405	0.005541767488942879	0.02018510928824419	0.039892110448031766	0.04963480176357833	0.04237980049510418	0.021266736703301644	0.0042943139525623555	0.00022903042050364893	0.0
0.14243087405880012	0.1665374638657885	0.21553954330198882	0.32153957269830397	0.643034699424418	1.0	0.5580180852392751	0.1160823512355928	0.009375770182690353	0.00026847875873290387	0.0	0.0	0.0	0.0	0.0	0.0	0.0	0.0	0.0	0.0	0.0	0.0	0.0	0.0	0.0	0.0	0.0	0.0	0.0	0.0	0.0	0.0	0.0	0.0	0.0	0.0	0.0	0.00014451661019566222	0.004373465837739739	0.03330693252224945	0.07829995763642063	0.09181773519986547	0.0720026902321177	0.06997581021870304	0.09359294088239153	0.11774957490662592	0.11974586348142836	0.12570498431947505	0.3473920568893636	0.7205626119635453
0.1767294912116423	0.20094959975687618	0.21266935634434764	0.23231890151788606	0.41162805176266487	1.0	0.7435121689942729	0.22183242198011188	0.023333903969669757	0.0007658303967221606	0.0	0.0	0.0	0.0	0.0	0.0	0.0	0.0	0.0	0.0	0.0	0.0	0.0	0.0	0.0	0.0	0.0	0.0	0.0	0.0	0.0	0.0	0.0	0.0	0.0	0.0	0.0	0.0	0.000161387217530661	0.00458921625061087	0.03427051537581718	0.10054915879812319	0.1794395113223073	0.2233256152876909	0.2332324174155779	0.22116980694358687	0.21832781824910463	0.34925689523584924	0.31425654797182595	0.13787650728300366
0.4210661119359962	0.3809242497089202	0.3407392589529528	0.3255760160836623	0.3974301434413388	0.7846381690738686	1.0	0.8618067863994993	0.5262367271199837	0.28813227393503565	0.13073088145375056	0.05214711953312114	0.0204983057711075	0.0043407006888940905	0.00035123459564018287	1.0027890111918796e-05	0.0	0.0	0.0	0.0	0.0	0.0	0.0	0.0	0.0	0.0	0.0	0.0	0.0	0.0	0.0	0.0	0.0	0.0	0.0	0.0	4.272551524040493e-05	0.0018890408170404802	0.026359801636170167	0.09350139822864516	0.14171928344817739	0.1788065231588184	0.2378801319750236	0.3237339546032779	0.3931581345150942	0.43084326690567526	0.481169600951602	0.5592512868203502	0.3771630948236162	0.2706976351033934
0.20115417211764428	0.25454033181449726	0.2940572291552391	0.32132186225060205	0.4272484758150466	0.8582915656032302	1.0	0.6574100817296051	0.35178835622813237	0.20762529446505823	0.13788259569118638	0.07969738890861705	0.0811391983179146	0.13011535951421035	0.1798694840161482	0.25917935932574854	0.38333669145842986	0.44981298063497105	0.38364842333747434	0.3105579568917523	0.22742756664408062	0.12208227114147704	0.060320801842570444	0.04166535012427491	0.03546485298895977	0.018359895262507454	0.006885170401922306	0.0236043088216845	0.09141865103788646	0.19366880551002483	0.26083979665284984	0.2658702044844232	0.2719401816187031	0.28018960855335984	0.21604701847571714	0.10326608434988181	0.02777560555519335	0.0039204999486719015	0.001144011213552957	0.009183651562441454	0.026359245893435062	0.03383684733888392	0.03325839166585966	0.03265589886628917	0.0316734089691026	0.02820721456646148	0.019744675696051792	0.017520831711158046	0.01968324558624212	0.010339330184892543
0.5620701965755845	0.5754093344214177	0.5834595831748194	0.6122103700221703	0.7292687647529891	0.9624745135437542	1.0	0.8447137356944959	0.6668667434255502	0.6214155039799093	0.6276372712142521	0.5784616150724458	0.5008912305749633	0.44508474722171176	0.5242845959594474	0.7046665004291703	0.7930797334809375	0.7297814860949149	0.5903495492404168	0.5313365076142339	0.6022593757032009	0.7030984679999476	0.6422867034688338	0.4264753768359638	0.29101771709195373	0.2960694052884294	0.3307837049168946	0.33851044076746806	0.33691696495958623	0.3367780542571365	0.3382593959515044	0.3371683123227008	0.4063367137232736	0.44882494151481445	0.4445175903226154	0.5052295691778651	0.4987930765570929	0.5325199428491516	0.6366405763506464	0.4872979056303406	0.37478044799116217	0.4533360726678979	0.6220493732768658	0.7328881039814727	0.7842759891902982	0.7745580593730564	0.6544922692099835	0.4507141493025111	0.33758122070262575	0.26599207111404694
0.24838104692687715	0.20744875245275268	0.1734056296265851	0.18194286471812973	0.3794331254417533	0.972793177441054	1.0	0.5889516253722088	0.5099891459957955	0.48402280090963273	0.22047364824888305	0.04120370771567908	0.0033877958656551178	0.006501643357110267	0.07886741514329856	0.3551961060043832	0.6379074670337637	0.6920873842400752	0.6851123287446295	0.62814289629022	0.6804930276076205	0.7120061803059585	0.3904301844227991	0.1510508514134059	0.3154740711611118	0.4508339675814349	0.23539812150422926	0.04848944138201364	0.00393258216046621	0.00012079419718611938	0.0	0.0	0.0	0.0	0.0	0.0	0.0	0.0007918152438661656	0.023183243693921943	0.14278486447574523	0.2752083246138222	0.37962815809621864	0.45288259525569363	0.5081328795607858	0.5633766376564004	0.5700842477601881	0.46484206806497486	0.2843420157855055	0.16605826301857332	0.08456924977021572
0.28682583527225614	0.129484000682825	0.07349892529003572	0.05584135541157621	0.12088613384880396	0.6286023089840269	1.0	0.8956565601440991	0.35201762285243776	0.037485975373189574	0.0013374252643189876	0.0	0.0	0.0	0.0	0.0	0.0	0.0	0.0	0.0	0.0	0.0	0.0	0.0	0.0	0.0	0.0	0.0	0.0	0.0	0.0	0.0	0.0	0.0	0.0	0.0	0.0	0.0	0.0	0.0	0.0002647333172326382	0.005137753890746865	0.036996725262957414	0.07485805951457325	0.08536318498615926	0.07618776617897789	0.046641056151450755	0.009393114405536194	0.00030167546054559146	0.0
0.8091389609870563	0.6175601850552447	0.5353879450115199	0.5373369601683042	0.5615305733782799	0.7245351843287645	1.0	0.8901641620395262	0.3497622355632915	0.03724580162366856	0.001328856341215406	0.0	0.0	0.0	0.0	0.0	0.0	0.0	0.0	0.0	0.0	0.0	0.0	0.0	0.0	0.0	0.0	0.0	0.0	0.0	0.0	0.0	0.0	0.0	0.0	0.0	0.0	0.0	0.0	0.00038456521081016876	0.007322057391768519	0.06207234964766163	0.2361012352972275	0.32755436957845213	0.3316142753210566	0.33340413197890173	0.3005874162736543	0.20575745898432748	0.5054979374513462	0.9222002439778377
0.3287575823987187	0.3669775221558272	0.37908836528263756	0.41369438134711356	0.5345932191826291	0.7731388588094635	1.0	0.7983247888006145	0.23766606898541898	0.021637990363291015	0.0006839515414952412	0.0	0.0	0.0	0.0	0.0003571413164834359	0.010426086648823262	0.08698426003895672	0.23549645520212273	0.32299059931322466	0.2513962646522677	0.08286832772889437	0.008535276692954688	0.0002821496824619873	0.0	0.0	0.0	0.0	0.0	0.0	0.0	0.0	0.0	0.0	0.0	0.0	0.0003804151867962473	0.013836980233712454	0.15916159019893275	0.46858545655937583	0.6999528355691182	0.8978330817703547	0.8578876491693248	0.5455545695150938	0.3174545117840276	0.26887853800098355	0.2810659678135526	0.30500688736019804	0.27333586299583473	0.13014992668975833
0.0	0.0	4.216838116897605e-05	0.0023660614061894363	0.08879747665964612	0.6247432308015678	1.0	0.8957567132452203	0.35205698577138117	0.0374901670877923	0.0013375748163835849	0.0	0.0	0.0	0.0	0.0	0.0	0.0	0.0	0.0	0.0	0.0	0.0	0.0	0.0	0.0	0.0	0.0	0.0	0.0	0.0	0.0	0.0	0.0	0.0	0.0	0.0	0.0	0.0	0.0015483531975065315	0.02630323126755274	0.18779296406267193	0.4974790800746614	0.37030162783773624	0.1553435354225029	0.05100506820031295	0.011486877419107396	0.0008510375848291501	0.0	0.0
0.3494891153694194	0.4005185120899637	0.41805613584615203	0.4433085874965976	0.572840684885529	0.928484618727095	1.0	0.9660715317309421	0.8799524905113142	0.6317395032885974	0.3111117101098033	0.103874121731724	0.035087391344885366	0.016470633993747406	0.018476467778714062	0.03402133989703122	0.034611048459860294	0.01733891415310427	0.012334055282819802	0.01572447634053058	0.012498090397432755	0.004101141586003084	0.00042304288300770417	1.4075656428820187e-05	0.0	0.0	0.0	0.0	0.0	0.0	0.0	0.0	8.308488947694979e-06	0.0002793978928368643	0.003383935473025933	0.015635015937888342	0.02884982896625159	0.03139084343526054	0.038656098832807115	0.10243819304189337	0.19352265404693483	0.19904535884750404	0.17227928921180813	0.1759537217882975	0.21191459104389612	0.3196664782053598	0.5562185565059472	0.7124380316119794	0.7217352704649882	0.5783592007794783
0.02022265236342559	0.027072174318459017	0.03402309550286725	0.055446640488619	0.18637955728459107	0.686926476457719	1.0	0.9373303085064829	0.7168970089569374	0.44608892851923343	0.2642409046190021	0.19430445937960164	0.1592536355603501	0.13982899121229764	0.17416556027302943	0.27225980370438657	0.36200489505945155	0.38557307911778776	0.3703226846904883	0.3345894929351559	0.2475556420872419	0.12287062814273499	0.031321557609459545	0.0034380123096787022	0.0003601341763658292	0.00238832799841552	0.010424353474089305	0.016753165667328544	0.013383687820164261	0.009495653389050635	0.005133254770886819	0.0012533748088020928	0.00011440683379183645	3.620143119722137e-06	0.0	0.0	1.9164855260710355e-05	0.001040806537361919	0.01733744314911226	0.07697259655356078	0.12560577238817497	0.11335966408939982	0.05452074453699501	0.020940868637102004	0.01140566053272639	0.008301624546413058	0.0076474146935847	0.007416654881157103	0.007498344271661652	0.010200731312290103
0.07692057578253	0.10020736330309117	0.11988076727940293	0.15843966607402354	0.3288440794787811	0.8444490643158123	1.0	0.7343933848834232	0.33940979434193147	0.17812670252333743	0.20221063225565883	0.12269558316564183	0.02816272087250911	0.002568451697081892	0.008618707004763778	0.08881430375324523	0.3236179791087502	0.5037770396598401	0.44996578237443086	0.36440057565946987	0.26003950200165205	0.11988542209006384	0.02641035061174931	0.004237565496034442	0.027112591703398095	0.13812482624045383	0.31101842146545566	0.3856309105178572	0.38056295932547196	0.36731013714907607	0.29824808649843	0.1468773932007021	0.06528993371142165	0.199845404265514	0.5105604251885719	0.6498747821755007	0.4733219030374635	0.39018618131928257	0.4804320379147457	0.35596701125490704	0.17347860668389947	0.1177558240903305	0.09214325527477234	0.07097386912930716	0.06158586485853933	0.05504050768353515	0.047936875167836686	0.061155105058378456	0.058072187192762366	0.017550106192053962
0.5438093994246745	0.5312785209472369	0.5130636516184471	0.507195630834534	0.5157618098154915	0.6019876000297268	0.8868356814080215	1.0	0.7984011129008921	0.5697693400400721	0.40952973091807693	0.2527441403110245	0.15453029816838856	0.06916971657137667	0.026266284895371115	0.051811550282522364	0.06679968885063221	0.049925195730420466	0.05092205084950531	0.06623155919875955	0.11097258744086638	0.2340645403887839	0.38057542359526686	0.39698109823389427	0.3854687273853221	0.3644709866824363	0.2636867712095442	0.21995164641324916	0.17107469303686565	0.1320138508605073	0.15556903796609853	0.15525464586517743	0.17698071866379161	0.20792783800719458	0.16505626072915824	0.07317273522183738	0.018047377460365752	0.04711001485476383	0.25058787111685266	0.5591084476423581	0.6418672067515148	0.5722181201837442	0.4207425932512788	0.32351958559189814	0.2984958776991729	0.2907007113082145	0.273857920656534	0.25480398375028834	0.2848183771394391	0.3131393309029575
0.01161852226795327	0.021425417218670025	0.03440932802136302	0.09303661088416776	0.4021877628055298	0.8410960130090831	0.9720948669951505	1.0	0.7697737615164926	0.36894744309266797	0.17413544310993762	0.24815602889491103	0.4158141730316898	0.4572123778454648	0.4051492123756536	0.39350987601112053	0.3354780009084702	0.16883393358599202	0.052185924492623804	0.020966428389250835	0.029487845829596876	0.04309990511884225	0.10580301687378502	0.1912384293882596	0.16894664071540372	0.1540301634711145	0.20159703144443392	0.16696761897403542	0.0719079878955688	0.014388729649115889	0.0019033774326451688	0.009507813599471228	0.05206596551002673	0.1163121228585269	0.11846777681064825	0.05555077684029892	0.010944926051869596	0.0008218495428644177	2.085756847115247e-05	0.0	0.0	0.0	1.1771013273988394e-05	0.00021587545447008976	0.0020925425284099818	0.011971801498815405	0.030175566210284374	0.03077281118884802	0.017591358042899106	0.005368797510578611
0.26849900369372254	0.2817673369973225	0.29228353871708407	0.30698937471656357	0.3755282668796019	0.6840985119460128	0.9731529125303527	1.0	0.8728509735518686	0.7340898578616614	0.6194768978077526	0.5422417901656781	0.6670534774594312	0.6854174011758212	0.4775439080390703	0.2873410352293981	0.19735172070777118	0.13178632730232714	0.10254250204858664	0.0828153294825292	0.05123370122890412	0.03540464771193194	0.08621925886592346	0.17213900780954725	0.19668517612239797	0.17875757870948547	0.21166182339972264	0.2737566291784812	0.3656973847261479	0.4808786979409346	0.5806044601361712	0.6325533592307907	0.6232328771464456	0.6227423780856545	0.677454637542683	0.6696986081810613	0.5911298148212191	0.5982585596608071	0.7085473789868205	0.8084209145412092	0.8114696271307695	0.7326577900503519	0.5533533809660053	0.3961297882391572	0.32407984851889376	0.3131254914353205	0.34588489875523326	0.41564276015773016	0.5223767697620944	0.6283964612902256
0.16316613593676765	0.2079192692668345	0.23710947708200297	0.2678102930870899	0.4568567268979048	0.7468178208725668	0.6241699148903805	0.6928638324411815	1.0	0.9501296126735442	0.5746020925453583	0.2824509234756306	0.14920683086235376	0.09735103801583037	0.07160144263679585	0.07703435097338783	0.0625163096263927	0.02397108144869847	0.003989978330058763	0.0002980221191878468	1.915194660604628e-05	0.00036159548206242517	0.004941691188280006	0.023652706606181087	0.03853458075172837	0.02725865864953745	0.029630665127404456	0.056300772929184964	0.07935018638161116	0.08369697236580069	0.0507000429630519	0.03594259356992276	0.11598686962685421	0.20209488767804662	0.16839424994811003	0.16501402984418206	0.26079922903752245	0.39838889315177634	0.513790735284376	0.4395945763629963	0.29122479990890904	0.2830103496544365	0.34423872760115803	0.30720745425124246	0.2587054276625772	0.22194139776663618	0.18609323923253562	0.1541805888138734	0.13916756909012953	0.14641061338176134
0.9628828300709068	0.9722594305862177	0.9644463941775525	0.9589650782025468	0.9383968881303089	0.7820564851886869	0.6564923264064473	0.8016882612753622	1.0	0.7529230951384599	0.45069352076214475	0.4442312120272011	0.4817115191177934	0.4442080641760514	0.29957874287982045	0.16762130558041252	0.11936160559528448	0.05335129838438308	0.009558672138658677	0.0007305663435026136	2.405373529205142e-05	0.0	0.0	3.343805523602621e-05	0.0010796771356737732	0.012620868670424426	0.0554747067707839	0.10539554042163424	0.13893214535437842	0.2238525887991407	0.268754332393964	0.1586578075834349	0.10244170772862958	0.33125669229354304	0.6498125693543048	0.6634111934202052	0.5491352749990351	0.5576383176178533	0.524161214864355	0.43099260531056804	0.44283528968511393	0.5224419661356999	0.66308884059296	0.7023947899304473	0.6755379219324636	0.6843357123928384	0.7777932700892739	0.9026453939604242	0.750675099570728	0.615536449340827
0.4070703259220359	0.35470652740401815	0.31244140762934786	0.28053307011984063	0.251289116745648	0.32962643132036445	0.545293025085366	0.8316630550136562	1.0	0.8206728910615886	0.49801367709106115	0.2207395691460242	0.06035583496927838	0.00830449997397105	0.0005077994802254325	0.00021844900212078451	0.0025429303310051366	0.011850774807533609	0.024412598120421614	0.026838415269108497	0.015137886109102638	0.0036916994980881806	0.0003380515288425087	1.0470808281522718e-05	0.0	0.0	0.0	0.0	0.0	0.0	5.389846392520243e-06	0.00019798526838969862	0.0025668115847954005	0.011518204685743326	0.018939339365920935	0.011829151576815813	0.002738127666876293	0.0002469455159646545	0.0007571824795213357	0.009706731096128266	0.04366755776068519	0.11726931308174202	0.24015947952832875	0.30453266335149937	0.31233707545083544	0.32797952747170994	0.3792956502904367	0.2975417042011088	0.08376979628311552	0.015900651705102402
0.35840153663598784	0.32361230862795354	0.31058050494264827	0.32657990120418395	0.46810364588650905	0.6653515200587865	0.6979090372078687	0.8448528020837762	1.0	0.8352710932478046	0.5772792957138787	0.4215512956430423	0.38838165700870564	0.45679546939420473	0.5046626750279211	0.41495515710513625	0.2712531864752715	0.28751301096778353	0.3811897101102639	0.4442423390162929	0.4861516701377122	0.52597748810247	0.6820820561244331	0.8754753836948402	0.7999120638209725	0.6223577163551701	0.6133811976627093	0.7509646403884914	0.8976277220506161	0.8988062233339202	0.7001654410214745	0.5528127756685456	0.5957384390931248	0.6136715899764793	0.486797999828594	0.3421383430483827	0.302922059635503	0.3391784077257158	0.40485468848947126	0.3240388198949257	0.21522266941772147	0.23741699285561785	0.3677786957446201	0.43593414611134546	0.43129720398036653	0.3954868703031967	0.2994645867668114	0.11480424715154125	0.03322798587963366	0.026809605968692633
0.35893021528953106	0.4986131288575281	0.5684701681586288	0.5873411792198923	0.5485972200379036	0.49910437155966475	0.5547652516098406	0.7677602736477067	1.0	0.7199143986143132	0.3538758919896793	0.12660141297156063	0.022850520708635545	0.0016684726468308754	4.7330565806033633e-05	0.0	0.0	0.0	6.8211512609471495e-06	0.00021948723935035535	0.0035954146858579697	0.02591992031491234	0.07168250774394337	0.07940387025830417	0.036882199589870615	0.006917453853097415	0.0005032919561500656	1.3299753605082168e-05	0.0	0.0	0.0	0.0	0.0	0.0	0.0	0.0	0.0	0.00048253015625086273	0.015259812442464837	0.1355865229167944	0.3166581413012685	0.3274222407701321	0.1828458514692001	0.11722028935343705	0.12126881506955653	0.1440253477107452	0.21036391691081782	0.38940241765857714	0.4862184504735884	0.41214150194570737
0.10343181725602375	0.13435209164913386	0.1460554261612118	0.1506235914953408	0.1824569676385666	0.3674462576154642	0.5526872468646931	0.7501803061236356	0.9425102052742717	1.0	0.951532097350179	0.8453027011286791	0.7464490178808454	0.6374643519123805	0.6248305299116816	0.6167845018553042	0.4495043256688115	0.26277778078869063	0.2289751315339718	0.27624120265433455	0.33717840279240724	0.38888967453928464	0.4188606313353228	0.39238269341130455	0.32389340858883847	0.2759986569417248	0.29640796641769135	0.37067089145412846	0.38085300600378563	0.33542148668604693	0.36589844878547584	0.4584065605333772	0.47574190574872355	0.4322108752459448	0.3584904571479731	0.24849401361008544	0.14125767474243253	0.09981278583588994	0.11313419654524087	0.1364174110398106	0.13556864603034627	0.13905170918087995	0.1701319129031166	0.21167739816695594	0.22717925101856662	0.20962440424508377	0.13931433560290785	0.06401189939223595	0.03480799256641068	0.01828063769838756
0.15861653873796064	0.14089526064270105	0.13168993433366372	0.13339565875955586	0.14993920082708354	0.21857891495318496	0.37230144241782515	0.6578985079268412	0.949480097356603	1.0	0.8986288164723231	0.684821727717044	0.4782557757430047	0.41332577967186745	0.36055278073403707	0.2373059476115384	0.17899830184656682	0.20922561133270753	0.3096737646592279	0.41100944731585454	0.47687188697065097	0.5101720871588	0.4289990485996741	0.3083546897654127	0.20582375699955185	0.1020990474182367	0.03331526088306395	0.006009460083257507	0.004501660575310999	0.01734777607116815	0.03093326510341373	0.020757872715544266	0.004964303041208685	0.0004385620344288572	1.3704059590066921e-05	0.0	8.291852412487257e-05	0.003381698616659577	0.043244675313279	0.13711395439618645	0.1814015099423579	0.18158595830044066	0.15613455327971484	0.12379985439470331	0.11021718216301526	0.12264252978511636	0.18770172188067016	0.35042929231153785	0.32254829821229153	0.2595932780887458
0.021927317506773406	0.04465421508194176	0.06112024823744443	0.06480073565977523	0.04955390050114698	0.014911445851467729	0.009160849113236669	0.1185840651884665	0.5787133454870104	1.0	0.6092897281605639	0.13479439223416964	0.010630717493806102	0.0002593442166929258	0.0	0.00016575407544278353	0.00575046098817006	0.06767911985317378	0.24625914167052992	0.37223405065013215	0.26933103355517496	0.07871316131000472	0.007862715572209437	0.00026044279138876675	0.0	0.0	0.0	0.0	0.0	0.0	0.0	0.0	0.0	0.0	0.0	0.0	0.0	0.0	0.0	0.0007923983547050166	0.015586031449378323	0.10647150965050492	0.27931849103318473	0.3232395266556986	0.29108095052929067	0.2773379400145963	0.27194131199113786	0.19697342506956825	0.06332418804474482	0.005822241886985797
0.0	1.635908865360009e-05	0.00041364654942008835	0.008538351051186093	0.11788380295717434	0.3052152684928578	0.18295612900873146	0.11841047813281916	0.47593636904428943	1.0	0.7163718105932212	0.19009909698891111	0.016758676904683533	0.0005008807755308066	0.0	0.0	0.0	0.0	0.0	0.0	0.0	0.0	0.0	0.0	0.0	0.0	0.0	0.0	0.0	0.0	0.0	0.0	0.0	0.0	0.0	0.0	0.0	0.0	0.0	0.0	0.0	0.0	8.150382646242371e-05	0.0012185468824850525	0.01026746550275952	0.0677121877301653	0.306294321558396	0.4557945679444554	0.10816543005070474	0.0078334422115007
0.5590256957546316	0.4588778638205907	0.40578089067876055	0.3961216216575209	0.42521285126764863	0.453056791151706	0.3839039748371248	0.3035183168968347	0.6088599951999939	1.0	0.7741574634503053	0.33592281970321236	0.22659898040690288	0.2675106242633496	0.1436852765854639	0.029520506298808775	0.02087244555383203	0.05453283055045729	0.06595649354681263	0.040888968717284764	0.012620467712298663	0.0014261343787752873	5.074946611509561e-05	5.564980937560308e-05	0.00179708191830733	0.01904499100807046	0.07605155242514801	0.12473942364414248	0.08228131187521061	0.042320702275173365	0.14796087565179347	0.4533807027656185	0.7229673626714886	0.7036503057724715	0.5809729715434852	0.4512526273888687	0.33120464246136844	0.27926055713582393	0.1776444242463202	0.21430826125824484	0.27166687676846	0.2812282759869701	0.3276317021809465	0.3721682391454542	0.3681813138020155	0.3513219777988614	0.3705698253835424	0.39522962516450466	0.3205867239620077	0.32312803620093755
0.6510386223321485	0.5636928558142147	0.49417564112072154	0.45372800358925147	0.4447619977249519	0.5663525536186285	0.8422355867567902	0.9212242038282633	0.6388022260058263	0.6421269839769528	1.0	0.9908588833977519	0.6442494506351755	0.33838341404899686	0.48046731985543933	0.7849313535166367	0.5972174761244554	0.3646315500131569	0.358235103072053	0.3166306416572976	0.2266866608950161	0.1708647934416003	0.1859722414989171	0.10903868860665053	0.022983639529673805	0.0016886172765550023	0.0007595210403441156	0.008055534262263415	0.03566998285980243	0.0598203700513112	0.03958931028352603	0.01073155576870133	0.0011119608278164308	3.897645252777839e-05	4.089717113715981e-05	0.0013546553280464422	0.01611176895952888	0.07059302162195451	0.12253857388736096	0.10259245246774416	0.0801081401659804	0.09062126049669689	0.12628823226040162	0.15206019727495546	0.1657489314333562	0.17810932108492214	0.2124479675936192	0.28604493390804775	0.3318194518363812	0.2931447234866423
0.015857393939176224	0.015327792916394134	0.01568722201131559	0.019498238856176235	0.029197977285761005	0.05245850026288537	0.09232190817725255	0.14417415306638806	0.25879895179004136	0.5358819997351801	0.8411559815487488	1.0	0.9061237816568786	0.6032670728608758	0.2648380735706285	0.09954590715837044	0.09295630876451264	0.10439036720812292	0.09985909234167127	0.08598308380583101	0.05628220958660182	0.02126963965150115	0.02346968898749498	0.037312934422919844	0.022446860475479665	0.004780272978671575	0.00036366668858158396	1.0400964186424307e-05	0.0	0.0	0.0	0.0	0.0	0.0	0.0	0.0	0.0	8.57039283651525e-05	0.0027244076853893827	0.026094539737378394	0.07865838113434304	0.12232016713979882	0.13096558776473843	0.11459404507678339	0.09891761254738539	0.07839110629961575	0.05049354278650564	0.03335002132707255	0.026704554133215642	0.03416073585110899
0.44028431033242843	0.5350704599754544	0.5867443057650774	0.6181029957652339	0.6366700481584993	0.6686148819519315	0.8266111629043296	0.955481664511829	0.9224833803452532	0.8178118389831409	0.7793448789000229	0.8742602357742151	1.0	0.9883929535713405	0.8400539132980527	0.7500751971005757	0.8757656946667706	0.8566554246731862	0.6741852795941176	0.526806323701162	0.43302930482688556	0.3686298273484684	0.4380061843081122	0.5784675518402402	0.6516066449011053	0.5879879409150671	0.5955160009745007	0.6715016821618897	0.6318123208751537	0.5535302098353833	0.482147097656944	0.4222884895389019	0.47840657242734447	0.5923919004821594	0.635817569859409	0.6326351432748636	0.7966510274689607	0.8840474313844857	0.683463433969061	0.43290640070462927	0.23972291370238366	0.17861600281540924	0.19764146258200674	0.21963244797556705	0.2348482801023853	0.2829109247206962	0.4260710226041332	0.5639093357285196	0.5061612831704474	0.4156960747666498
0.25256745015428234	0.26447580653452246	0.2753999573333384	0.308793899193081	0.3751403514474758	0.32454400667673355	0.189680106726851	0.19535442206063447	0.2527733031841004	0.382157945189559	0.5617124068489432	0.839714796703172	1.0	0.8765785292269687	0.7300523639219567	0.717685935438603	0.7506360287231958	0.5554514872003614	0.28090972654370044	0.1548123950503536	0.09689108780889785	0.0759717079973454	0.07443266547490407	0.06507214161798208	0.08549650277479355	0.12811491858576948	0.1892896677170439	0.22269942081031469	0.17265519425294745	0.10235036513849308	0.06548156026464089	0.05403771511810098	0.0759722217006021	0.14804269301677817	0.2618131349099985	0.35588873137772287	0.3962616910134861	0.30171847065804924	0.18562077090516796	0.10371647749343477	0.0923245661350174	0.0826509198370132	0.06929490165252677	0.06658539342779957	0.06792426926305753	0.06697367179424715	0.05805027707006696	0.05057306501676765	0.05240310402506804	0.03559025021739101
0.020321384091607008	0.03794227468928411	0.05498469829508215	0.07889812666291073	0.10457293429920464	0.04846043964651505	0.004690841217434206	0.00017954627772230448	0.0	0.0002502068702436449	0.008544061572843962	0.11237261155635835	0.5681183318403723	1.0	0.5901087083044798	0.1239694420459106	0.009361259793496949	0.00023661599743206004	0.0	0.0	0.0	0.0	0.0	0.0	0.0	0.0	0.0	0.0	0.0	0.0002613945131694318	0.009318789855061188	0.12592777349115264	0.6006039123923748	0.9914811828701174	0.5997496848483665	0.1378047911639008	0.011734644361230616	0.0003569936850767412	0.0	0.00028567180623116363	0.006042335938232161	0.04469546733254738	0.14394922173742053	0.20033193466876908	0.19229174734213247	0.15565480981143087	0.08305196403767631	0.014075531441754423	0.0004625452627300074	0.0
0.06528241323576957	0.05827867771034876	0.05323908901123049	0.05325089720711618	0.05323638453630561	0.043995136007311454	0.06803798544386669	0.17995427811758272	0.37711592622307394	0.5959762872194145	0.7580842819856721	0.8709281383480028	0.9454835419204306	1.0	0.9866990082234469	0.8101965056176738	0.6167936140520566	0.44109393353774773	0.2598002381303221	0.13772995477601963	0.06882048264458958	0.039170510036850174	0.03377064727607921	0.07585077861752806	0.13866925985132428	0.13036831250678735	0.0969057507439017	0.06448341349717775	0.024784487276431684	0.004589558759218502	0.00039012884251686026	1.3172238685752697e-05	0.0	0.0	0.0	0.0	9.861149067984481e-05	0.003786731892068052	0.05162439251974588	0.22087919877302928	0.3640614313838492	0.3709783155229955	0.30159411677260073	0.228720639063657	0.1797982686624545	0.15265053244766985	0.13934386230082896	0.17109216928448778	0.2593829669245394	0.2725041740252582
0.49539574412363596	0.5949849363641694	0.6184030423914642	0.6063619129672754	0.5552796016326197	0.6356250670937716	0.728983286961371	0.6286291658191313	0.5783345860539078	0.36278789373987486	0.09330182792817136	0.09377071553253156	0.3928512152761617	0.776476644722249	1.0	0.9949052712947059	0.6020679319322754	0.56650282004065	0.8047398182244462	0.753214477497014	0.4605841491118125	0.13378238230269407	0.013138253030935276	0.0004243277590153375	0.0	0.0	0.0	0.0	0.0	0.0	0.0	0.0	0.0	0.0	0.0	0.0	0.0	0.0	0.0002484781514044186	0.0066779100101399145	0.0454922648805047	0.1628392357701393	0.3410682145772368	0.3834353734688414	0.34578981107508977	0.3842638494484652	0.714110832928541	0.936858159198378	0.6343584330933426	0.3256126572263053
0.012326574665773457	0.021054952693279935	0.02494713258925389	0.023782563400097965	0.013345469999780873	0.001855219381617218	9.215084218315197e-05	0.0007171789906522097	0.013998166658740784	0.08361895262420985	0.17144444399367675	0.20265998552108644	0.2672786313560312	0.5249705010324218	1.0	0.9655334947588847	0.35396968048649224	0.046277682349428195	0.002573320385187666	7.264588574426104e-05	0.0	0.0	0.0	0.0	4.7697126129994e-05	0.0015075152451132414	0.017020995091982207	0.07228822650193392	0.12273121285333581	0.09588122379277467	0.11133860954592975	0.1786305878918371	0.11642765269453736	0.02678438973655706	0.0022393439675286353	6.866629304920598e-05	0.0	6.58530575870741e-05	0.0018881179460152665	0.015341921463242196	0.03203105691196986	0.025575795660961145	0.01703227135109925	0.025418653914475786	0.035915081111302066	0.05131136455550849	0.0885413901771925	0.11076416524211818	0.09225884993762833	0.040355925840956666
0.022409591811598156	0.026926086079304138	0.02829007783274741	0.02756710871805136	0.02031431561093274	0.010173464500725808	0.015479838575805933	0.03516800136953636	0.0725843514320948	0.1339640526265067	0.21370634947059786	0.39915798565886895	0.6653716743292918	0.8367974265220826	0.9659727928980916	1.0	0.7248918814386821	0.3346756651621293	0.10380137031672171	0.02346932000009503	0.007803530078145695	0.013270004157399479	0.023939122439829232	0.03693777827132313	0.044476374041895424	0.06721211851420057	0.11565539978452045	0.19021549094386608	0.2700214560055181	0.26102757529247067	0.21456026281724536	0.22141971257246723	0.2656620783223296	0.2425384304686744	0.15222700783325666	0.07651160730150815	0.02810197695447519	0.0051081479679714265	0.0006892167980328606	0.0030405317538743934	0.007551738278475175	0.00843280030675586	0.005656609810534227	0.0032869172384602224	0.0030724949162362946	0.005853425721137862	0.011602766011310333	0.01178465717685483	0.007105901197365787	0.002332936740067816
0.20301794829217984	0.16908769146082056	0.1538640052037312	0.1443632153687123	0.151930227926069	0.21323272042097707	0.32070350210694987	0.4447563887694699	0.5302166016737113	0.4804403567949558	0.3627304552060064	0.44172712989804347	0.6370381069719491	0.8047484441873257	0.9285426768577234	1.0	0.9867143487909692	0.8858764193034445	0.886007055340755	0.8913252276786476	0.7426000115889559	0.37681412407395076	0.15785184938899455	0.12017119617252024	0.05957305176455929	0.011858151386482368	0.0008796453743616696	2.47838877925614e-05	0.0	0.0	0.0	0.0	0.0	0.0	0.0	0.0	0.0	0.00020421919601993022	0.00603212288705596	0.051518131200549364	0.12171552582069108	0.12363591617755186	0.07359740961899218	0.03927760249454193	0.031044745020120817	0.03233004083845879	0.040171860408234165	0.04301750930654592	0.04898006511397202	0.08600742373855515
0.09301775782587933	0.13056334475190728	0.1609041786789664	0.20735197419585744	0.36549847449663275	0.7827435718785954	0.9824497333241928	0.659090859222579	0.3990814189200552	0.4075331937682436	0.4156187223033781	0.4058253388563395	0.506025957152331	0.7135937311189904	0.9047950914022294	0.985185295088867	1.0	0.9819631291490144	0.931373068924732	0.7640042204519369	0.6207655250874119	0.4474549696842058	0.19827489662345218	0.03854579579792926	0.002887443714835091	8.092721445896456e-05	0.0	0.0	0.0	2.3044900086520394e-05	0.0008319811529844439	0.011674878098296558	0.058677456247012386	0.1032554216677472	0.06461060832342154	0.014691690208210087	0.0012679449769091452	0.002423118009803654	0.026395886085558647	0.07720662745453126	0.07663489999149309	0.052028447175471615	0.04198806111445444	0.0403283373545173	0.03733269456992541	0.032243981233492	0.027500910082454567	0.031519197544689626	0.04441376992008282	0.032151095762553865
0.09394348162647459	0.09540586980965211	0.09759274451031538	0.1096842186449717	0.17277859083180627	0.22222288869498827	0.20622232942587562	0.27397401722413994	0.45890554005587586	0.5887690185344271	0.6754152508740815	0.8017385103654779	0.8429766503291602	0.832291602717946	0.8905973526823258	0.9664455862614548	1.0	0.9647518122510863	0.9197806608915226	0.9392334762167572	0.9846255125930252	0.958096654713866	0.8920297382251082	0.8620658997370876	0.7511290462097878	0.4782598092892669	0.22528008526835197	0.13782147141608808	0.14747563659459512	0.16782741906551837	0.19405949657617927	0.2253192940457446	0.25882942635385414	0.25760498220622813	0.18915284329646187	0.13853633687982966	0.15127998204839033	0.15765102896435518	0.14234503336519702	0.1151514147486852	0.0799360657569239	0.0708640021930219	0.0755125090483865	0.07122141867405764	0.06611220965899928	0.0657897904358754	0.07929283278632428	0.1062347939774644	0.079633221856917	0.047125715540987434
0.5109102998557894	0.5038855107144735	0.48933703627746283	0.4796245683445883	0.4734878590668111	0.4471751987078956	0.4369712304907577	0.5210093190145677	0.5905945692666486	0.4579151259682672	0.24718740708577885	0.12222036689020935	0.07323417285624839	0.05961908428888726	0.12800257748472643	0.3711062864454609	0.7990553766354928	1.0	0.7496391652103208	0.4827667413888922	0.267789601217997	0.11854947308501965	0.1315417864292654	0.24189014348257282	0.328892858243856	0.3236153719386409	0.2654806021321423	0.1843614019868897	0.13264127464724648	0.12536488309957436	0.14977331934678892	0.2262088028583788	0.33877470391970843	0.4648359466203312	0.5899479556930548	0.6075522188071883	0.6311968253060087	0.7217585100821399	0.7995348634259617	0.7467774719072569	0.6418926253702006	0.5233439059864851	0.40258869933643643	0.35537721570963304	0.35240335505745307	0.3452960481155475	0.30675730181265654	0.2700617560473861	0.2700420285350343	0.27388727281297565
0.18691370397851698	0.1872227787828449	0.18171414119534082	0.1772341028246065	0.16585409873024237	0.10827659765712688	0.058622238756275064	0.049423647852751156	0.029391905535125783	0.03614076200161125	0.15240068123869854	0.33469462923090104	0.5028883328657139	0.7197003627702725	0.8752371796467732	0.8815154738928522	0.8993285122787512	1.0	0.9637413470545086	0.7353264938136471	0.46350272378906676	0.21899693687290378	0.09667230783411927	0.0752487420753963	0.07713373456559892	0.042902872653616426	0.02414698528279127	0.029305241271238347	0.033432185974771364	0.0441940654821136	0.04883237075672883	0.054851202480495624	0.11137889695182591	0.19417709412326087	0.20433372066842007	0.14383378350710035	0.12746936724176125	0.2106908741575759	0.28649030261148367	0.2555655035311397	0.20854308110489786	0.1668082915186937	0.1332223199703668	0.1220012073907301	0.12012754349195721	0.11845575018662492	0.11206857805217275	0.140258171429353	0.1648027237172224	0.1076637629148467
0.9401077690138149	0.9187366148707651	0.907949301436184	0.8991988968850959	0.8291634050611307	0.6675455527066383	0.6278273287597048	0.573796986581822	0.4734486607384379	0.4168237594891308	0.4029080314003317	0.4089932905739621	0.3574692586451145	0.31376899236245104	0.4230293079338545	0.5983166545236237	0.8113195755881831	1.0	0.9674866820426602	0.8409013984915717	0.7047619613703919	0.6265864452406859	0.6438723909662477	0.6162286941769987	0.6218279024846912	0.7213269087074224	0.7908862821501994	0.7035451730531748	0.6023329403408699	0.6094589721306362	0.6062714204700115	0.6199235375590703	0.6602814440070433	0.6707506396673746	0.6778949683528884	0.6385916955071052	0.5736799556516494	0.5928893244824673	0.6330172366977538	0.596613623128983	0.5833437580437673	0.6089150523176075	0.6282951388958228	0.6301356769187045	0.6260499154905329	0.6107517859381857	0.6136314388810411	0.7372426953436889	0.7311464320572206	0.6384466883613126
0.2012349129576066	0.16412873363810784	0.17741599942341932	0.2447150406971585	0.38094243013233015	0.3596212605204804	0.103867719864384	0.02540639335968613	0.03942813304415311	0.10331818782055455	0.1542449214365031	0.14803553744951473	0.15673743717818087	0.2594797298860014	0.39514389889040247	0.5724656835413081	0.8466288011970265	1.0	0.8229879853459434	0.610682793482834	0.39384338257028473	0.16945262073786915	0.04398471970769871	0.0063607907017616825	0.0004128023796338524	1.5588332969335952e-05	0.00016546343562054826	0.00201981127674458	0.009149354944699217	0.015473583754743841	0.010491972109701854	0.005067955343258301	0.012235698508999252	0.022620603620890734	0.02743169124219734	0.036893155241508636	0.03789403517581498	0.036787388611772054	0.08049986963591062	0.18473258586367036	0.23515164689430268	0.23563973460715093	0.21677216152367124	0.15115856084489876	0.09953881994971787	0.06944824981781329	0.059793427191485296	0.12833392388484907	0.2636162335073036	0.2863776813067474
0.6429565167509531	0.6331401506574449	0.6377232796116669	0.6515341464393852	0.6828491009416967	0.7020575053856545	0.6830631219956179	0.726228292937981	0.7941833722598781	0.8482107939692082	0.8666469752941143	0.8445771890413035	0.8256966838107571	0.8182456060614905	0.798265968935956	0.8511202115182707	0.940328229190969	1.0	0.9834203099529977	0.9183847635916492	0.8760627591777465	0.8410651508485232	0.7512258230787834	0.6263148932492604	0.5679204356577475	0.6031929535150117	0.6518151933425906	0.6693945518431597	0.7013415311096491	0.7533991758429871	0.7785858880186703	0.7384137648145427	0.6620537604182851	0.629841225727458	0.6334413654694273	0.6219144414978997	0.6482056335122776	0.6747350993553943	0.6364499297822581	0.4595538284662298	0.3681014768454574	0.36732647476498087	0.39111510408840605	0.4179800345335972	0.4537587607294799	0.49862711143204214	0.577074882643512	0.7083711113454141	0.884493520948833	0.9775510827188745
0.06445056578438739	0.07032978610885368	0.08563522022137579	0.13373911843662092	0.333725323045273	0.7122680297406913	0.6883653613532585	0.6327158721354754	0.6027404417766254	0.5706224055457014	0.611008844598185	0.6575498406707748	0.5934019218064769	0.5461235250851567	0.594630704247754	0.7348120091450542	0.9561352437446872	1.0	0.9053307507674422	0.75717323885593	0.5658737240093599	0.3616338184708706	0.2617868487255606	0.20772298491609317	0.10175162208317931	0.049327735712244955	0.0742524426351092	0.09607143554299152	0.09983574147357406	0.13914993680832358	0.19359564915721167	0.15006584693672	0.05447319287672212	0.014916260165880716	0.02928000941611893	0.05109204297650352	0.04752639832344968	0.0574531539700543	0.12336664030434723	0.3230445997421458	0.5214303030926359	0.5890807081761154	0.5172310958219607	0.38313991420391097	0.3088037500620809	0.2621165816093182	0.20311595944001887	0.19593382771156967	0.2572568768033603	0.2639350901589461
0.389842506223105	0.5584633360582455	0.6546382918688466	0.6495523386709663	0.4887359190332129	0.14777597766823566	0.00894623260796494	0.0001263487629653791	0.0	0.0	0.0	1.3962191715981004e-05	0.0004761588116829456	0.005778893062038345	0.02520720504203748	0.05525038960955023	0.17867499698607178	0.5832243496643521	1.0	0.9079148022962094	0.4773234366304484	0.14137017869669333	0.04534998456373795	0.02291777710595353	0.005137335495686184	0.0004322216071089123	0.00041815375106658175	0.004555911522983286	0.01914202951364896	0.032064562725999	0.021247211903510366	0.005351391227532693	0.0004908913787663915	1.553313721281282e-05	0.0	0.0	1.6446329141327462e-05	0.0015402606027484348	0.03227676505576611	0.16727330560844098	0.30545649118850193	0.3291908882720654	0.24811077581154065	0.18699839076512234	0.17569239644733037	0.20812342511195575	0.2731381445515781	0.2455607445139577	0.09969024659473474	0.01484708099933311
0.011933041974646305	0.0055870140372467755	0.0047292799553927635	0.004418051752986711	0.0029951712155772137	0.0007548815636168908	4.082543678806417e-05	0.0	0.0	0.0	0.0	1.0963059641111413e-05	0.00044722343826705964	0.006924018768488166	0.04941065785926246	0.194579507899814	0.48530319390245213	0.8588220461622542	1.0	0.7643483663837699	0.394301639210041	0.1168269676922147	0.01605420050513592	0.0009090033311310578	1.7646654638653704e-05	0.0	0.0	0.0	0.0	0.0	0.0	0.0	0.0	0.0	0.0	0.0	0.0	2.2748147478364407e-05	0.0006590140895244089	0.0047162027639645375	0.009852661981463682	0.010592744374295509	0.009831438416148421	0.00981433506289889	0.010945570040209152	0.017825844835546917	0.04504677567702316	0.1316967696544842	0.31847225454876693	0.4622300460393979
0.013863884043838206	0.006712893738010538	0.006951277327005044	0.017801767136278034	0.06077327165183229	0.11002775744169098	0.0767978477026621	0.061826119117991934	0.07070418318928949	0.09374035081657403	0.1375399115183978	0.19993897176901348	0.3264646075820137	0.468181210428128	0.49223775164917094	0.5357508672139932	0.7105368318122799	0.9725865984195439	1.0	0.7724825263517383	0.49569486090160875	0.24697703502986487	0.07940189470047597	0.01600575307542931	0.017960148463073717	0.03679655503524834	0.03717361370350842	0.016852748619359963	0.0030104721256581117	0.0002237911647499505	7.151543416203987e-06	0.0	0.0	0.0	0.0	1.036625406463584e-05	0.0003917600954965246	0.00608747308799472	0.04488039697787145	0.1434520242857318	0.20075448966638507	0.14816775804948065	0.06355014019687509	0.023127102162915282	0.011253857917949271	0.009802031034607424	0.01892293850253772	0.03298312254505475	0.028805308229748985	0.023764635251867557
0.0003489455956644557	0.0006579425919583019	0.0008449448193083063	0.001015656145943269	0.0031591117553116136	0.015059757696818764	0.03427359697833566	0.0718279989832946	0.1056039521542515	0.1338050481068983	0.2179481767147739	0.2938664418502905	0.34742153509971013	0.4089236470103036	0.45862854743364473	0.5917403088207043	0.7703155038249073	0.9311905333734837	1.0	0.8432570502443751	0.5103186437959425	0.2008858562984957	0.048196041251065525	0.0102764550614707	0.018544393216624763	0.02974353322441901	0.018230527857781165	0.003993531054736755	0.00029664549041032276	8.521038523473298e-06	0.0	0.0	0.0	0.0	0.0	0.0	0.0	0.0	0.0	1.9052286099417872e-05	0.0002817878383128804	0.0017009726755601146	0.004833956907214791	0.007364193179567162	0.007926077865216086	0.007062247219276937	0.004705065822085129	0.002785910004394827	0.010680152529968708	0.02534695841261681
0.03395733671897784	0.05927063322015099	0.07325478645032468	0.07509015505288882	0.05602580412048519	0.011865655647889576	0.00046388407985012696	0.0	0.0	0.0	0.0	0.0	0.0	0.0	0.0005666963451206049	0.017668734471565847	0.19801473323989213	0.7428133839661061	1.0	0.5661431218649047	0.13773301859439577	0.013193837423456065	0.0004558200240274073	0.0	0.0	0.0	0.0	0.0	0.0	0.0	0.0	0.0	0.0	0.0	0.0	0.0	0.0	0.0	0.0	0.0	0.0011306732239936064	0.019182491862925186	0.11787289965273078	0.24631282957154302	0.28991699429334217	0.25598532669926505	0.14130413062412683	0.024256351545285597	0.0008031214766311539	0.0
0.4093540541818993	0.44568828314552	0.4915616398438593	0.5676029682428894	0.688394296796077	0.5802580061273864	0.37115547176528685	0.34465913541072946	0.3336594161089778	0.3010530493275574	0.2605639482912835	0.2412955637237177	0.2614822174664856	0.25637436789275586	0.23885474871028514	0.31383265531627985	0.5370686196387857	0.8194262312979823	1.0	0.9188122976534395	0.6157882891641084	0.28595200131565335	0.18016012697560102	0.17727170418630284	0.1636462554181852	0.16637714550034638	0.22575057294679696	0.3687870465805725	0.49947013342976626	0.5267551373928534	0.5124475946734551	0.5421211026485958	0.5214804133195456	0.4325512819744774	0.33517174147504236	0.244390470329736	0.2528449494973761	0.3765352073036886	0.4360960015253457	0.24256217322619772	0.1479283112277498	0.16267511137520643	0.21619211030032195	0.2721205477179736	0.32747173842047966	0.41369532640562917	0.5325295888912296	0.614944035335241	0.6753949337997681	0.6749475031016439
0.04825715868805663	0.04349516039349465	0.03840667688451215	0.03784497238610872	0.06206180644515056	0.19258762720062753	0.27267041161566213	0.24887001487605723	0.3097258847873173	0.39936822388239523	0.4086931674167898	0.35219668669032494	0.30163255402413663	0.3282868255023571	0.4623947872029505	0.688364872233717	0.8620389178108879	0.9611499668316222	1.0	0.9504908093219996	0.778829600286663	0.49932998878074425	0.24535525466387073	0.08184236394297625	0.026848676002965317	0.025006649619612787	0.02917503379634559	0.022000756096122065	0.018638253874476436	0.03447320894298041	0.06635248140253223	0.08700433694155292	0.11263669081907261	0.152547153022321	0.1641392612365274	0.1664139944122409	0.1664104742651038	0.18042834687468456	0.2775194184387491	0.3193253856163603	0.2844762163742903	0.2700278734974495	0.2439484605970799	0.19563489191032524	0.1537571700151178	0.1225647369179097	0.09685497027435526	0.07188819181338214	0.05173077417606084	0.041845045772192474
0.0	0.0	0.0	0.0	0.0	0.0	0.0	0.0	3.800886286080316e-05	0.001731505014296058	0.027361517432630395	0.18117374401381453	0.49089132316681894	0.5722424450530413	0.29488708134273	0.06098485527059638	0.025525588683700137	0.18483521557377347	0.599085680979019	1.0	0.9207871665203272	0.41696228104728567	0.07920945037830546	0.005877459806144526	0.00015510554376380026	0.0	0.0	0.0	0.0	0.0	0.0	0.0	0.0	0.0	0.0	0.0	0.0	0.0	0.0	0.0	0.0001729765468168081	0.003357004459076246	0.02417363196447552	0.04891219878025078	0.05577623972132886	0.04978102809683388	0.03047523038393046	0.006137453761806111	0.00019711451497693541	0.0
0.02388262844952753	0.013576671324194232	0.005925203435883209	0.0021630831170627108	0.0006070685292938925	6.94826960082261e-05	0.0	0.0	0.0	0.0	0.0	0.0	0.0	0.0	2.4298611994523387e-05	0.0015944688672199468	0.02952924773258848	0.2028042322508667	0.6220112434779119	1.0	0.7890403452715488	0.23027758082909727	0.022172276279629314	0.0007509844537094281	0.0	0.0	0.0	0.0	0.0	0.0	0.0	0.0	0.0	0.0	0.0	0.0	0.0	0.0	2.7411982855502184e-05	0.0005343328817414566	0.001952431085210973	0.004142315567970567	0.006702212244278905	0.00884481088732888	0.014175773335165082	0.03543359864349653	0.07857285711865052	0.1088715462658874	0.07990104547728911	0.053954842372305675
0.1276232332980249	0.11462712329514567	0.10810987597174869	0.09792952360333057	0.089184711647747	0.11281758038855622	0.09709644767726192	0.08247829288894705	0.13452374982938214	0.10378116982255878	0.02576331616135447	0.0022766612227861564	7.134154015790646e-05	0.0	0.00045662195434376394	0.014697731188164233	0.14730677999061467	0.5210362272012736	0.9054170730953779	1.0	0.7124807116256641	0.2256508081397436	0.021675134595019335	0.0006665539883548619	0.0	0.0	0.0	0.0	0.0	0.0	0.0	0.0	0.0	0.0	0.0	0.0	0.0	8.309065620369118e-05	0.002454289600365822	0.021042751424337734	0.050901392053561235	0.05921639934314535	0.05830090790671113	0.0688093412385806	0.10926961344161903	0.2613723503355667	0.5896799453537328	0.824277354403632	0.8387701380171235	0.764580756988726
0.09947207419307659	0.06662392081400205	0.0332154889999679	0.01294794543043379	0.003642539639904043	0.00039921058861875887	0.0	0.0	0.0	0.0	0.0	0.0	0.0	0.0	0.0	0.0004452953058788758	0.01544850874906927	0.18181872328704904	0.6615707005858855	1.0	0.7235529180760597	0.21146147476977672	0.021123042232371457	0.0006996748173196021	0.0	0.0	0.0	0.0	0.0	0.0	0.0	0.0	0.0	0.0	0.0	0.0	0.0	0.0	0.0	0.0	0.00040127505527573357	0.006879503071299377	0.04049643742504426	0.08523855314964152	0.10341705026928981	0.08957120904261966	0.04268069033837628	0.0073626884501571	0.0003852825170391562	0.0
0.00981788987711533	0.01999378930359816	0.027366405684225534	0.029014332759454402	0.02218760858237701	0.006610019534402895	0.00034071918003474196	0.0	0.0	0.0	0.0	0.0	0.0	0.0	0.0	0.0004452953058788758	0.01544850874906927	0.18181872328704904	0.6615707005858855	1.0	0.7235529180760597	0.21146147476977672	0.021123042232371457	0.0006996748173196021	0.0	0.0	0.0	0.0	0.0	0.0	0.0	0.0	0.0	0.0	0.0	0.0	0.0	0.0	0.0	0.0	0.0	0.0	0.0	0.0	0.0	0.0	0.0	0.0	0.0	0.0
0.8977754579125177	0.8301712616949898	0.8251330168255511	0.8543666137247129	0.8427353209184554	0.43730257702461767	0.04518791778686613	0.0012845111901804767	0.0	0.0	0.0	0.0	0.0	0.0	0.00031082611274603174	0.010311923795415233	0.11148582688545489	0.42621026066891654	0.8197970430855261	1.0	0.6932054132541527	0.19187389966119076	0.018103041051886114	0.0006058178129468395	0.0	0.0	0.0	0.0	0.0	0.0	0.0	0.0	0.0	0.0	0.0	0.00012287677326060814	0.004106955311997783	0.05197637796239119	0.2786521558628686	0.5707530252922862	0.4812121608713746	0.30021109871234936	0.2002145638692519	0.17163181381809273	0.16161528246559698	0.15531973271666405	0.1574110974433385	0.13283617932900024	0.054163496507155816	0.006631513584657741
0.2494003809323567	0.2734620258977204	0.28718903538047386	0.2969121668858035	0.30663105568423105	0.33823997022590874	0.3990823722979352	0.39967853468241377	0.3246204792439888	0.24599110123715992	0.19156954561755685	0.13549036668747544	0.1187276867310653	0.16531621739039504	0.2225526976761964	0.2646407651369292	0.3443089693393193	0.5083758039026686	0.744060467812801	0.9263985556355541	1.0	0.9545801153804852	0.8518641527353317	0.7176282303636546	0.5500451722571447	0.40858051028983655	0.32215825250694563	0.24965731415510642	0.1655989348074479	0.10988429956086596	0.0927693357587012	0.08180767177795134	0.061481422439258665	0.0593077862078403	0.06763925290242757	0.07044652172944281	0.05095022373436822	0.035273275633777516	0.05255039753271937	0.15519646809085078	0.283100080027602	0.3075042562778395	0.280969362210393	0.25610728089755114	0.24337656463325133	0.24096724160235083	0.2410699075209124	0.22331360406381667	0.20827615407890013	0.19236284401991466
0.50416175624518	0.32253256453636847	0.2343920752459886	0.19739427914889232	0.1830791506285628	0.14466881429899334	0.06369505706198919	0.013073042437440294	0.0010949298393101883	3.3637555222793905e-05	0.0	0.0	0.0	0.0	0.0	0.00014958464109322703	0.005485505657300387	0.07054692121988033	0.3159019172402473	0.720778159140275	1.0	0.6723721203148555	0.1703775737498852	0.014936894560475594	0.0004396217173985114	0.0	0.0	0.0	0.0	0.0	0.0	0.0	0.0	0.0	0.0	0.0	0.0	6.702342967899e-05	0.002757050818643023	0.03811044182211629	0.18312895199350487	0.45196386741509287	0.7031201750929528	0.7894857621798846	0.8431954290232995	0.912369993209782	0.8050982752412732	0.47113099256308266	0.4236883893756044	0.6447772038216962
0.0	0.0	0.0	3.091536732177854e-06	0.0003460978652709395	0.011207615631849015	0.05752431699390019	0.11565749591909517	0.09844710759284069	0.028061310836187656	0.002534497119569173	7.691980825565804e-05	0.0	0.0	6.629708077845754e-05	0.0020091240488282216	0.02441463552007946	0.1266251586934482	0.3370673390523955	0.6620445356392837	1.0	0.7661793254897743	0.2025675689023688	0.017921279777186862	0.0005331041659478679	0.0	0.0	0.0	0.0	0.0	0.0	0.0	0.0	0.0	0.0	0.0	0.0	0.0	0.0	0.0	5.355800207051946e-05	0.0008570907224705115	0.005668291072953512	0.013803910600803639	0.01846452378187386	0.017473967036414132	0.009109044164281715	0.001304177445209128	5.271283223799743e-05	0.0
0.47928185910958776	0.5051374440019702	0.5142174202438253	0.5253521515003765	0.5342475748010299	0.42255226201034773	0.23931066305229667	0.13495808020346825	0.11152025415511492	0.15025767234550946	0.17090949853761336	0.14520021824319426	0.11923710107382776	0.13803688604865438	0.18019228361539286	0.24384201247020046	0.3503957852530581	0.44526160696555883	0.5633590133401972	0.735836778504928	0.9587915576679307	1.0	0.7856467025332712	0.5420321958099704	0.3367287778653166	0.2472719348771494	0.2943350812964553	0.45217006294315665	0.5874244587365693	0.6871607230389193	0.790258987294194	0.8714429232729785	0.8363083963081737	0.7138891695661277	0.6581780682108667	0.6321264661307163	0.5512966634495247	0.5309250372756231	0.507123991614143	0.35246825747357186	0.26213303140307403	0.30566751377184426	0.44070092710975833	0.5531802698317045	0.5758213225515787	0.5087084981267662	0.33677933597401283	0.19979238601857377	0.19522535334873747	0.21440832409828936
0.6290029384169683	0.6442574328963423	0.6573958422720586	0.6585008385329284	0.600528078789249	0.4403264938811272	0.45121125053103445	0.423388000530327	0.34619132254428	0.3613933210487493	0.4025813558857437	0.3747798722608298	0.42615184780415916	0.5663117183964769	0.6361025270813084	0.6257892868490436	0.6124182275975488	0.5740383220090177	0.6130772519086942	0.7576438984423728	0.9134728130585674	1.0	0.9546163014071263	0.8761663627076348	0.8489246028469768	0.7508708364719414	0.5132622310547198	0.24815829120436841	0.10774201124333459	0.08305104175944246	0.10681001107464558	0.1253375772030778	0.10620091517903514	0.11851166775592406	0.20301984227683942	0.3021058722465631	0.40987816335446686	0.5736879975990014	0.7289825276914159	0.8499458503422846	0.9514375945323362	0.8755365311358188	0.5682678961110232	0.29314349993185734	0.19834917204710284	0.2154197474421295	0.3670239582975466	0.5264276924303058	0.5085466294286146	0.4250086991295918
0.3672385204784178	0.342995070443511	0.30287730024274107	0.2779910898058211	0.23532412501744948	0.07619021330709161	0.005400003317271455	0.0001565643007011808	0.0	0.0	0.0	0.0	0.0	0.0	0.0	0.00012786711998001273	0.004183735160049509	0.04152278991208815	0.16265581412686145	0.42749774464657053	0.8636094507904941	1.0	0.4856597360456459	0.09498909455731738	0.007122694522016328	0.00019801353493231378	0.0	0.0	0.0	0.0	0.0	0.0	0.0	0.0	0.0	0.0	0.0	0.0009343366731731031	0.025740138363936915	0.13905970941027151	0.25896818915316905	0.31335301203707006	0.26773767060507414	0.162122900769428	0.09769319247077175	0.0715842337048403	0.06916524106340201	0.144508323956781	0.2437119565852582	0.24868287184983168
0.2689791785618872	0.19170657307457376	0.15448878850485895	0.13394064079578885	0.10097082448961775	0.03250852783313653	0.02015240045579295	0.02788393593156736	0.035101632614560736	0.05016634359126468	0.09442797434668523	0.14190740071068345	0.15975696991194446	0.18842336412979968	0.18703448355666136	0.1355402947138566	0.10926007586315849	0.18128171212651895	0.35706549664201914	0.5787725555398366	0.8422178240040658	1.0	0.8454299837048082	0.5391672633952639	0.2680465159643332	0.113708514565848	0.037099759155912564	0.008860856627417674	0.0046382216242363584	0.002657210376186189	0.001373326611052223	0.004390588473448215	0.011924978526299394	0.020047357441567194	0.029682167852103182	0.046466149980913383	0.06876478988470933	0.07706715157452879	0.055793225434371485	0.019527384657356237	0.004716237899645468	0.0030938974016705423	0.003495662771402608	0.003153199238240227	0.0027447916228945587	0.0045510474978143495	0.010180930838477015	0.011155169439275213	0.00926392112904688	0.009860478596472445
0.4442589114355864	0.4350548041956827	0.4338769914829184	0.42826293660433207	0.3794988865596673	0.18054815593415519	0.11443872325213822	0.2852744187569331	0.44700846050307136	0.4757997859248189	0.5036690324116981	0.4239105710376064	0.2746884602228151	0.32348184906148064	0.5287645779864669	0.7299548945537077	0.8536637999533282	0.8807240964113621	0.872699815823979	0.9046433454799709	0.9822527819545185	1.0	0.9475521002944294	0.9031564948723745	0.8817790600472438	0.9089282785918882	0.8971185226519016	0.8248903228636985	0.7658493181501324	0.7044412312580636	0.5382707369657265	0.3269535362546624	0.18119048700391802	0.10331114129763268	0.08403568362709911	0.11450120732733872	0.14636636839739675	0.1209594493479595	0.13532542259888214	0.18117529262368234	0.19894440145697548	0.2612613474239643	0.3652815323318189	0.42687038898575125	0.44475380006847565	0.4676639362409133	0.5448122207195918	0.6947487218402292	0.7392172643807253	0.6814662466797667
0.010584557527828758	0.011554316713510586	0.016034207525363397	0.03445346679962689	0.12625677403239755	0.18895086178033565	0.12521937338274552	0.10283306036711964	0.08962350120508647	0.0566210411958216	0.04229481756008298	0.046569154654639976	0.07371535963652506	0.11319009091183667	0.1577868785456513	0.19786523601617234	0.22020015375728527	0.28643443703699684	0.41582845381333305	0.598785355558186	0.8212193719451703	0.9935297657721891	1.0	0.8608305962652387	0.5949314352044567	0.3466339091105122	0.17933419776641477	0.062304591003820235	0.018521983074845712	0.02362814950429309	0.039293082423255875	0.048418219825524376	0.05275136429126676	0.0510073730102589	0.04458416802087816	0.03561497874598018	0.04955658849648918	0.0733263402355384	0.07018635385744895	0.07378902259435455	0.10921829128725795	0.11567599632235047	0.0761260058525834	0.04833335076160614	0.05042861718263361	0.08057923434511535	0.20666289005345753	0.4499862724691814	0.3537683424889087	0.1711110715608796
0.09434607033222724	0.08493341597431733	0.07972427153322224	0.0801010710591537	0.10454139111132182	0.18698536044755912	0.3402458809670594	0.5390257369216367	0.6314738094854417	0.6540572387598809	0.6914717601718484	0.5682322032828346	0.34945262619261674	0.31471799683850216	0.36992163947647005	0.19880622732991896	0.0469059345521242	0.057232701861993376	0.12528738922632543	0.2294076669560018	0.4241391158476135	0.7522891893424973	1.0	0.8810562979470076	0.5569331529855004	0.30300244900622647	0.1575590040807577	0.0593773795829677	0.011629415175829338	0.0009632669744783409	3.278745944226262e-05	0.0	0.0	0.0	0.0	0.0	0.0	0.0	0.0	2.4766014699428455e-05	0.0004037991095595775	0.0024602333248013135	0.006862566969465197	0.009777593599657484	0.011295418439426523	0.020457215499768696	0.04439631252889237	0.0580537121535036	0.0600518670795075	0.08445690474850645
0.09283157490372033	0.045114386028387694	0.028517552437643104	0.02873377590613921	0.06541354916525867	0.12171492579813031	0.1337370112270479	0.09507049679309047	0.029618535595161675	0.00303024217651261	9.898539967786414e-05	0.0	0.0	0.0	0.00011796191313111234	0.0035977743406785095	0.03315892168065192	0.09743371184361525	0.12946698431138567	0.17264074500561077	0.4577044533157159	0.9828556715177581	1.0	0.7364098836047683	0.49372850747123265	0.20010594237165877	0.036103769291890526	0.00266613701041936	7.963678337139975e-05	0.0	0.0	0.0	0.0	0.0	0.0	0.0	0.0	0.0002575837453946318	0.007496868578619799	0.06247276445630788	0.13887558134153488	0.12327277501322102	0.05824138576319861	0.027051396936577644	0.02229451540170984	0.01919140185412197	0.027818146320222222	0.056848615453016886	0.067598785785546	0.035322369592292915
0.32707923981161435	0.28613495700784414	0.2439973960069617	0.20986703353148453	0.1648486409640886	0.25873133076199967	0.48969174274653493	0.39827298070758993	0.11394258436349325	0.010165429700143799	0.0003165406624720516	0.0	0.0	0.0	0.0	0.0	0.0	0.0	0.0	0.00022125161167223833	0.007988600124544097	0.11357327646968224	0.5823322412016557	1.0	0.6020211019654209	0.2525233462629562	0.5557519277133717	0.913449159374561	0.569583683623172	0.12937762748042173	0.011432872029469956	0.00038295739253201233	0.0	0.0	0.0	0.0	0.0	0.0	0.0	0.001051439914581158	0.02044176173416296	0.13400860579877022	0.342419469821411	0.3457429853947719	0.24682706376573801	0.16592729464325073	0.08103008955358705	0.013242683693500264	0.0004256095114451166	0.0
0.21103897992958315	0.22655481408354097	0.23281854393665255	0.22704953771367473	0.189832239169421	0.0826019847962407	0.01070182172414623	0.0007465616204442134	0.0020850715465614103	0.009721524378059229	0.01610099473553786	0.009682670614721476	0.002075775550966242	0.0001418108001401627	0.00011887254989967271	0.0015382571059461823	0.011609921123923676	0.04457655768037415	0.09110926669126042	0.15583256738301157	0.2979873725676277	0.5539877158282802	0.8342988887349462	1.0	0.9920960379988396	0.9382480933693161	0.8439847252534747	0.6794962810662453	0.4781310288992858	0.3416592016842349	0.26198790471862216	0.1435455379459834	0.04128336976365005	0.005887768979855284	0.00039696096290492997	1.0633192610880099e-05	0.0	0.0	2.6160415997034726e-05	0.0007179125313421577	0.00516310118109237	0.013493411316602432	0.014971117910627928	0.009607161968591195	0.006941945878939669	0.007295752968035015	0.010834428185618347	0.013999144762557798	0.020896874530714763	0.03169584992420207
0.6270858198111469	0.5165918422516808	0.4578673507209297	0.4288147180327519	0.4133156634652515	0.5116735549430552	0.5907693967482555	0.5808865129949295	0.5306100941285817	0.48784818566940363	0.3697473475931497	0.24710928694616635	0.24423203697028797	0.30709250950874745	0.3288151754663737	0.31313742135698314	0.2882111563237815	0.23434459849013803	0.24946825269946202	0.3669129827485205	0.5665391679293417	0.7961141061051298	0.9672922810367709	1.0	0.8284295005521866	0.5329493381531432	0.2349146002794705	0.07136483443158398	0.05354741827095992	0.11680394584807394	0.21229861624673715	0.2777965931034662	0.3244590792667663	0.3861126325484004	0.4300405048136022	0.4634676071715939	0.5173512199374186	0.6272932339310554	0.7674519888263056	0.8435137042693654	0.8488241294559015	0.7476802786564053	0.4294112898153932	0.21365672587356427	0.18231536211158497	0.21626126388600192	0.35527114910116814	0.5977948667600083	0.5312026589061856	0.3999859312269957
0.12979422775010305	0.09519083077521626	0.06181459025375398	0.040110649043416643	0.022067881277223193	0.0050723229676354	0.0002586969710053542	0.0	0.0	0.0	0.0	0.0	0.0	0.0	0.0	0.0	0.0	0.0	0.0	0.0	0.00017251558461266206	0.007286162125744019	0.11596946478810388	0.5938032117713103	1.0	0.6026084009789281	0.13592303142899154	0.010953587762076493	0.00029932472692716696	0.0	0.0	0.0	0.0	0.0	0.0	0.0	0.0	0.0	0.00037268121579837025	0.008300604538057319	0.05417487930204988	0.17579800749557245	0.31665785165533983	0.3284969652750728	0.24861915490603173	0.18035218766569125	0.1740277337106263	0.21296444569399725	0.4152753584609952	0.852812441360827
0.0018732821956123353	0.0016768312834331554	0.0013856796999308486	0.0011715078613000148	0.0017259667353781787	0.008364533090941527	0.017689181110726857	0.016230948870827273	0.00917679146896565	0.010816296931416386	0.02361143150236454	0.027659987913344123	0.016396397062584476	0.013059220863792395	0.020275394571837555	0.04600178253454241	0.12110546964032101	0.23914573780181025	0.330569468114257	0.4101573027570506	0.5484537212188166	0.7085334006492079	0.8063511293193129	0.9167115031635238	1.0	0.9256417183486872	0.6976688472424845	0.40246326321012793	0.17440579995828678	0.07090579906736456	0.026743576972674543	0.005491419492723941	0.00044204456516598747	1.3140716784057105e-05	0.0	0.0	0.0	0.0	1.034429748613627e-05	0.0002827594731512616	0.00202036772712687	0.005197824396845118	0.005593769136083403	0.003451185165892061	0.0022848578409648593	0.001585259115966102	0.0007000637008600181	0.00011754590326495975	6.059574205488187e-06	0.0
0.7384048873295673	0.637762778757734	0.5229973584064422	0.43936202049000567	0.277692399688862	0.03463822351465591	0.0009960292085878298	0.0	0.0	0.0	0.0	0.0	0.0	0.0	0.0	0.0	0.0	0.0	0.0	0.0	0.0	0.00021855179594455505	0.009242745834597015	0.125037670067552	0.5725699602459196	1.0	0.9947397601440836	0.8393161740603137	0.43312340515733894	0.10343787522981772	0.00991893910821327	0.00034717132576836764	0.0	0.0	0.0	0.0	0.0	0.0	0.0	0.0	0.001248532737528722	0.024311925903157044	0.17607498902344978	0.36179763697837114	0.4297204355030631	0.4251395643642987	0.32950461847123774	0.10426427472373404	0.006657792773087783	0.0001353844336825936
0.0001353411326834532	0.0002676752576184434	0.00033678671235450383	0.0003461115589993822	0.00023791005039930173	3.0657433567936986e-05	1.3481790313244053e-06	2.197831090871902e-05	0.00047162317207128025	0.002742063275272457	0.005341412362178015	0.0038529391933391456	0.0009233073892847561	7.501280890529858e-05	1.3538696710373631e-05	0.00038525464758100344	0.004571063447557734	0.01832196187996001	0.037415886355229404	0.06820722571456454	0.13548125978486497	0.2572934248568993	0.4105669386104865	0.6087456321424484	0.8703558901317933	1.0	0.8201423071099796	0.4665805428582497	0.20455293721347828	0.07179498926123407	0.01669319635578907	0.002209672341298801	0.0012851150240243152	0.005344295784354196	0.010091232478789345	0.01094798336075714	0.010136697865623302	0.005527498542395048	0.0012533441999948486	0.0009741716750606603	0.002359492357629954	0.003090216311162968	0.00252091080468288	0.001939538427620178	0.0019738542301483133	0.0020417666709384896	0.0017779501912983037	0.0006487058221046974	4.6216073165944765e-05	1.0384172480227775e-06
0.09718386064746062	0.09283821192756488	0.08587991478635983	0.08546685812695062	0.08502038530223792	0.04467592417213663	0.00507270882834697	0.00015422530147859482	0.0	0.0	0.0	0.0	0.0	0.0	0.0	8.696818373971008e-05	0.0030171635084763875	0.03559803810008117	0.13164572998577342	0.22390574401859872	0.314157529638211	0.531758547372122	0.6091004255460489	0.41711544055786814	0.602971722005662	1.0	0.8129927848678135	0.3228488155337256	0.058609142427457774	0.004621496779089475	0.004794214264408746	0.06241156513103243	0.29091962431681495	0.4864345208996266	0.3042144726146151	0.07021261545115254	0.005836875278711906	0.00017535274056644702	0.0	0.00013858572410751574	0.002987139607586919	0.02308636470407077	0.07501158330232853	0.11099853294003355	0.1161975341359412	0.11276869623347438	0.14131424088128494	0.21518515485508302	0.16685897650666964	0.040944462866599654
0.30591249502709034	0.2930032490100454	0.26924388906197394	0.2736975760144779	0.4210807422805835	0.6494954055644676	0.5955763408194161	0.6055323920874128	0.5972512184755439	0.3204117763347336	0.1016849725160395	0.04656842437656421	0.05778661405387849	0.0590525421908222	0.0588514117836295	0.05918957268105111	0.08675700639599072	0.14997206523621348	0.24398710418196853	0.3811511414970897	0.5433091270104119	0.613946867209279	0.6400745254803059	0.7218118965567495	0.8740538235545567	1.0	0.9548731166277548	0.8131106050303795	0.7554227059439911	0.8414037527256364	0.9444652338917915	0.912259838125892	0.7496288394683924	0.5726955818305467	0.4500024393102586	0.3105352944482465	0.17350629952505844	0.1136983399153796	0.06353123428209735	0.07537896921846825	0.13657142941418698	0.17902544682038077	0.27096343872790224	0.37215744956243096	0.38563453331192105	0.31909791542950905	0.199048301694974	0.10578168597022679	0.07684700837507563	0.1124017164146023
8.355842356525018e-05	0.00014584655789045176	0.00018025720111840475	0.00018487566661372294	0.00014917845040610388	0.0003848982516537648	0.002064975171626204	0.004573470434993611	0.003556686439190487	0.0008625409775794315	7.30092663273817e-05	4.760331455049552e-06	9.428488291941593e-05	0.0013778294660572751	0.008411875498547395	0.03232365970218908	0.10691752014088254	0.2519063463649091	0.38041365544506583	0.4090383342911543	0.3494981898808706	0.3362315559946174	0.46783698815163344	0.6480327772433419	0.8382020633711816	1.0	0.9403851076539358	0.6714047837142387	0.33362510046556487	0.10153506099632213	0.017335222761523796	0.0025183385228453345	0.006319900498754669	0.013710710625330072	0.014905622888528333	0.014087429714858053	0.021297553982176264	0.02381564980581403	0.012077210800202914	0.005347713250494242	0.01026365863739986	0.014018192388077519	0.012596051678372841	0.007836607194823791	0.004789348969090426	0.003105395949421185	0.0015067110743259022	0.00024595889246632285	7.904926711309549e-06	0.0
0.008998478638803153	0.008796853327704189	0.0088660894372033	0.00881368177268957	0.007523675435786473	0.0023258034504574396	0.0001539068457050705	4.0087566287139195e-06	0.0	0.0	0.0	0.0	0.0	0.0	0.0	0.0	5.772399437738087e-06	0.00015067478769639883	0.0013850773221522914	0.00836230050855738	0.04367970180049889	0.169990135857958	0.4011421540804447	0.6247522215273107	0.8121666437969904	0.9769985336375967	1.0	0.9315780280770573	0.7561413556613449	0.527413665048553	0.3817330310546231	0.30679508963377006	0.19711294431223847	0.08456391022033552	0.023207458780373568	0.003565310824636037	0.0003704626764736298	0.004456306342385129	0.05139627411092755	0.14112680589116222	0.16182941787103322	0.1475981801854015	0.1250461010958554	0.09400593623764014	0.06373608873212401	0.04905840118036857	0.04332286923624747	0.023646479373072467	0.0052843572876622264	0.0051925503638827674
0.0057659655370011055	0.009377956832631798	0.012025042416881813	0.01221829554539247	0.013315621010313503	0.043161741600432166	0.0641565356849721	0.06492123817771982	0.05361719836012654	0.026766967169005083	0.011591388481201923	0.03265080420136176	0.07075348397227058	0.06841719516051276	0.030064289610645948	0.005448618602369003	0.0003854360036276559	0.0003405282378580386	0.003914606691537254	0.023077838027206338	0.07854938398526942	0.15866632791068036	0.21595232113961216	0.30018994246291797	0.5304346344011411	0.8435238999288174	1.0	0.8371811909707848	0.4956104334638603	0.22075941535877538	0.07099483320453927	0.012708914054792759	0.0009674042930970342	2.7606086676431877e-05	0.0	0.0	0.0	4.09716117666152e-05	0.0012143075332923354	0.00951837970238157	0.0209613111599291	0.022321771988890547	0.014566701591148238	0.009657348400794493	0.00729179653106434	0.004723058896190175	0.001916862207463603	0.0003494785808889748	2.0908271664678997e-05	0.0
0.20505453864367953	0.2710841028043461	0.30862402304300507	0.3155322425572825	0.2544748874309383	0.09120004669458186	0.06073445384416924	0.046567428631185445	0.013672881195152479	0.006423463113566502	0.028109878705314784	0.07531411197950931	0.13965699423839575	0.20868618803334194	0.24734388497014387	0.23050828081567365	0.16874837073891635	0.16137520598636673	0.2487466715419433	0.4216783047545364	0.6560284724740074	0.7719529118243378	0.7108893227416114	0.7112650171327496	0.7153263571206756	0.7984625491258772	0.9965241829264584	1.0	0.8834242900060395	0.8852364165854634	0.9414272395161584	0.8332355037098768	0.6588759076560968	0.6480340577397246	0.8041173622694493	0.9148411444373092	0.7387612544994588	0.46121112618632576	0.29684463646595743	0.29347219457196844	0.5339660852799379	0.7648918542805784	0.6411656394937996	0.3568289209689408	0.24129368838527995	0.19803372957084012	0.14722757106425433	0.06448119875940594	0.033210058392415025	0.047224739628599
0.11901614217378487	0.11383284590803931	0.11638978680314004	0.14822623081126424	0.2875735365976664	0.5815407071147061	0.600410759080498	0.3877249077306593	0.19672575768766506	0.08517960707091408	0.03699789841213304	0.012606182297846068	0.002278516679712248	0.0001722428048479723	0.00015501783835224206	0.0017670330979259272	0.007547352937231786	0.011177629453938916	0.010079904266229315	0.02234769561608536	0.059234411774121136	0.16237763272949157	0.3792542183722828	0.5909953472744143	0.7106154938274738	0.8164747906817845	0.9508115147856536	1.0	0.9092239119608994	0.716199237022378	0.5253263935962834	0.37977371230263884	0.24461437365385394	0.12912392969447234	0.0496155198288532	0.01813478943170489	0.01742870162009477	0.01755287764625985	0.016658099189489052	0.016170625586132137	0.021504042863256745	0.026527292945405	0.03302796250855631	0.04152375741461373	0.05086829997545726	0.0671296788379093	0.10084783483505584	0.13854274224957813	0.1253257888251712	0.08811178933777981
0.002525663990980751	0.006184271289484583	0.00923479127813247	0.012064477514207323	0.01594604802404779	0.028656119813258482	0.04985058273730738	0.042117465522723524	0.0126377217015496	0.0011520105289984197	3.641370404083032e-05	0.0	0.0	0.0	0.0	0.0	0.0	2.2958489060559387e-05	0.00045927834378798373	0.004666009470528155	0.027273857821519823	0.07479181906857867	0.11224128204372001	0.18433875208087042	0.3073367205810038	0.5061598382060501	0.7846593268407381	1.0	0.9321243359090814	0.6393143871499566	0.2977449140082289	0.12085293007834753	0.11247422936733475	0.07033893032053536	0.016204781674020206	0.001337226280486699	8.10134939931683e-05	0.0014733666714098052	0.016495158107463992	0.04408401196265025	0.05267608293114158	0.05341750673804729	0.04661025833674026	0.03331575123591229	0.023839200671865117	0.018502866460022395	0.013258553315046807	0.005482702266821915	0.00036123707913332217	6.255288412509982e-06
0.0877068081235446	0.08137803479684734	0.08558360662128266	0.0993410891640662	0.14283902405519447	0.2801287744029608	0.4447578476131939	0.4552634548210379	0.29327203894641435	0.1721537661120507	0.18073265415360185	0.24364004897294445	0.2553145203266	0.20888864947108074	0.27311766139050664	0.35473028535081413	0.32135246422136154	0.34613850733524465	0.5189344593806037	0.7723091939741988	0.9255884824595235	0.9059034239565845	0.8224596697321288	0.6074689668512264	0.5009421678031953	0.6536304775116814	0.8933691177375634	0.9946051862382831	1.0	0.8989132384517183	0.666555619638911	0.3875334717129629	0.22721224028553152	0.2282010532053897	0.2743116475448106	0.22051155040924367	0.09966813706134922	0.07820130871331435	0.20669070466880687	0.32012128833061304	0.28741740231182505	0.2824920527813116	0.33434404997571066	0.3812314278790465	0.3941273889209309	0.423307123457218	0.49269826641990355	0.498502239846583	0.47794885671576565	0.5110500495825766
0.006932878609956223	0.009175287949674305	0.01244480230705551	0.025907262549806465	0.10595017384399034	0.2118510106860119	0.21887199479260908	0.2999901704642321	0.47386476849200265	0.5677111246663273	0.6271470639573685	0.7310746235002704	0.750638319547452	0.6634274680301935	0.5608993127248775	0.4857292308145305	0.46428638005486644	0.40758747379591703	0.3461905244666604	0.3020332292351481	0.27729036087496234	0.2976814167993958	0.3807274645762727	0.36266910091824944	0.32839733135497584	0.41757261915141064	0.6308529116592625	0.8742918536693367	1.0	0.9626668451325355	0.8166628222936282	0.6398013347560951	0.3815269767711673	0.16736425445175857	0.10034793285411084	0.06948290502207301	0.035808427794379434	0.013172194179579148	0.004129067997740813	0.016129630802284838	0.03849270765716446	0.04345923209207035	0.03226808809029929	0.02785689324616019	0.028656354036135034	0.028106134741497268	0.025391399479661163	0.024559678454834147	0.020462783558022397	0.015257415650665102
0.00913065796927843	0.011202051128645692	0.010903473913785771	0.009875112135221933	0.007306181915679434	0.0017150066426733384	6.892790838254942e-05	0.0	0.0	0.0	0.0	0.0	0.0	0.0	0.0	0.0	0.0	0.0	8.681428724968655e-05	0.00241562670338863	0.03844191706314833	0.26759962703544216	0.6445450675903477	0.720307870036878	0.7719207575331373	0.9426155588287188	0.9388710325288911	0.8669258525189626	0.9358563020647593	1.0	0.8907725098507592	0.5529072120297237	0.20441477009724557	0.038282530863722714	0.002943060727069643	8.425562116611422e-05	0.0	0.0003313147323191034	0.008776795546767835	0.044972486149031765	0.07660644800391302	0.08752979012228747	0.08759398746899093	0.08485306945969359	0.08404000403305259	0.08679037709956826	0.0844575518469843	0.06907613460045263	0.1312245729557639	0.18758117487448514
0.19315716560550195	0.21884342645730304	0.22780986886180504	0.22148807389033637	0.18816359936864654	0.12306667300509319	0.06970720657655563	0.04503305224378378	0.04033537638592271	0.038264366875549564	0.021290827421933268	0.00948994676246809	0.023309811907158078	0.045820731613309254	0.0628636688589584	0.07517056999870807	0.05799340456607872	0.039257964174252334	0.038129953080315825	0.07424918075215102	0.15108861394959255	0.243041524439976	0.2872505108913204	0.279344649879317	0.24089316119087834	0.1898379173908784	0.21953020746384017	0.4518996278140211	0.8068027836697768	1.0	0.9231678451287468	0.6857139888719783	0.4759820718933249	0.2691143452282909	0.12830941836746057	0.09927945487976671	0.09761517972780194	0.11766621907239738	0.15223529462305355	0.22530807954195778	0.3163968282675338	0.43769963950035634	0.552344342458707	0.5824425085515667	0.5454307905688417	0.4708006774675068	0.36512263541185236	0.27003108559664285	0.16183470320338655	0.08414954455986462
0.12135254840402304	0.10448265689278291	0.09729557500103195	0.09497381871437371	0.09137906116856848	0.07914246103169115	0.09008125204409088	0.10395389052746808	0.09209589044962774	0.04509500196861523	0.009592608451818085	0.0007971784998925577	3.6770606839620704e-05	0.0004165983180291551	0.005090079027958549	0.022247736167905142	0.039636224207175094	0.03887733782965412	0.027698996920691603	0.014597915354526352	0.012241862741284248	0.023584924110209904	0.03217161664286003	0.048451125697711046	0.10546262732926459	0.2113832567656923	0.32073632090646104	0.5187860827469727	0.8392502764027342	1.0	0.8601937205794641	0.5216787815803933	0.23508692192137357	0.09693384413867012	0.05302472849648502	0.04315072715698293	0.023304145772406415	0.005520649990506138	0.006877022136685068	0.02186812741006385	0.03338235779650984	0.041931064232291586	0.04516557408629767	0.0399988033741484	0.033260163145437775	0.03151844384552773	0.03415696833677902	0.03977798994698652	0.06312639054322147	0.07927670596443698
0.3106704054659861	0.2838271267448745	0.2761381429714003	0.2935663938438836	0.3356188143484632	0.315982069316583	0.27169629020008274	0.19684180092480433	0.07138539267018204	0.008816854780047352	0.021094596768963515	0.11118006335672356	0.20101729326614806	0.17073181275436358	0.2614289860668092	0.3815255048401155	0.21016251104000203	0.08321460335538151	0.1770785855619542	0.33315069984132956	0.38662637846842224	0.23485073320582536	0.08285575596471624	0.15589247586626964	0.32946718266689706	0.3150035407046604	0.15915334829829944	0.12686227661178634	0.2039416715022079	0.3752569586489932	0.7829636338666525	1.0	0.6973696060632295	0.5099772179466956	0.4549716855802673	0.35120730873316314	0.3007571883745598	0.22919483315888828	0.33409485794143096	0.38662412157553333	0.19601923384177822	0.20308124500472605	0.5231020606282399	0.8699165597979484	0.9826193496785335	0.9440128016645427	0.7376008517057143	0.48362893689187597	0.39176053313646503	0.2118828692414651
0.05171174522669147	0.044952548128052466	0.03408802060751981	0.02666587994417172	0.01621590927869072	0.0019894057967779774	5.6613949059000484e-05	0.0	0.0	0.0	0.0	0.0	0.0	0.0	0.0	0.0	0.0	0.0	0.0	0.0	0.0	0.0	0.0	0.0	0.0	0.0	0.0	0.00023963259959506326	0.007527514634457781	0.09970219309710221	0.5232912207345961	1.0	0.6525930768873895	0.14744419183058002	0.012439188368560377	0.00038141050911933875	0.0	0.0	0.0	0.0	0.0005361887691447434	0.010405966138471922	0.07493287504760546	0.15161692230982435	0.17289392044214083	0.15431009968229745	0.09446642663220492	0.01902473970480387	0.0006110110943420462	0.0
0.5262718723781868	0.46891857522638497	0.44910121214024673	0.44919888588036994	0.478224716166748	0.530429973162099	0.46532415561675117	0.3425998032911112	0.20712455241817226	0.1447594549608019	0.18002049668604905	0.23840690593555594	0.20522448019450873	0.18180055298911363	0.1867588179859293	0.20059845469577617	0.19405537882632573	0.16706036398824742	0.17463283127173784	0.22712375725739067	0.30767569319396704	0.36447532392750215	0.38347239798403726	0.44404133832606174	0.541487769053864	0.6875117026991947	0.9053244902731775	0.9199357898981153	0.7606700624065329	0.7473019354989567	0.8950295923649949	1.0	0.915422416746517	0.7371164393550562	0.6022256683150414	0.6119268472570631	0.7385663460493377	0.809002712135448	0.7168396302654226	0.49658975502861075	0.3830892540900214	0.37181324031191415	0.3665574795806245	0.3519651613533601	0.3426328207928373	0.33408494396076044	0.3222035912521906	0.34547898690570145	0.4154227767686213	0.46073158391220553
0.0439062800360503	0.04361268442234592	0.04365610069708364	0.04215339588114763	0.03279190371589144	0.019233613333276826	0.021139315076336682	0.027176428651606792	0.04023373452965029	0.06392143638288371	0.11580310630063285	0.18894028691195872	0.2451218990155034	0.2927534738511229	0.350641909770123	0.38920919330869164	0.4326379592684652	0.4998861996620038	0.5281365906393393	0.5081232044703058	0.4358655652679049	0.33242309169766987	0.285096045875762	0.30343836823680775	0.29650334961209635	0.23013635558454149	0.14154082034491183	0.11711885942082996	0.20282146931111814	0.3798439401604428	0.6080282074805266	0.8517872104043918	1.0	0.9266928430572065	0.7348935412427234	0.5084085820402983	0.32863106392234775	0.20259904514374452	0.1237258263121642	0.06650940711782255	0.021683641345141565	0.01037235536090208	0.008996664249930906	0.009568222038569782	0.010122757069771603	0.009797113180938951	0.010006307960024047	0.011580077336999733	0.00719105739889293	0.005266879906937742
0.5272116853179366	0.5233903635454642	0.5419562285782539	0.567251590757642	0.5420299855334553	0.3471682033100981	0.2646829567313582	0.27384054375461886	0.2457880184974428	0.2168652947548814	0.26736889907999745	0.3185326900895125	0.3094233131550006	0.3123197702132776	0.28854409957326654	0.18658439244748848	0.11261069954283386	0.10427746813500342	0.09211405663183429	0.08242555846899893	0.07906873568370265	0.09746175374802286	0.09698456795706593	0.06482702274166821	0.06560253252137878	0.14426016846325726	0.2240284560359347	0.26412878840736526	0.34141668859264135	0.4391297797475184	0.5753776756145775	0.7992338105560114	1.0	0.9879705264924743	0.8793627972197435	0.8737798045891206	0.7668560474589966	0.5091483763931995	0.38178281778199	0.3291327377042509	0.27348734082734694	0.2594882012198758	0.2662860593419759	0.2731191565197347	0.2710944745640964	0.2613936163907748	0.2460049810057635	0.21875232442637269	0.2286911138862323	0.29719041144630964
0.0975229275553212	0.12990724526977188	0.1532571541825813	0.18482396977984128	0.28721970092843585	0.40257702820554797	0.18221117271086076	0.0389052029885179	0.027009805662948173	0.041805399535610105	0.02831153094770021	0.019073449054223323	0.02584677836688261	0.030047265844984388	0.040845795466505845	0.048255790376137954	0.03646992533589758	0.015922780768221883	0.007893064843999285	0.00832479788701769	0.0055917496716573955	0.0016813706769007268	0.00018403967255410466	6.409036281038502e-06	6.566926897881929e-06	0.0002490276460009872	0.0037167025843025453	0.026080773853306895	0.11188109903082097	0.33911331263172917	0.6948289780235369	0.9384041095911843	0.991799669199092	1.0	0.8552578448205239	0.5985456630551638	0.424797666318491	0.336647005954247	0.14810141724596682	0.020723935499707014	0.0067044567730777434	0.00935844424983941	0.013137730939594906	0.013176877702309391	0.01068424298825163	0.008297477632926918	0.008516090503359884	0.014555908277249122	0.013448284560701356	0.0038651581249899442
0.34599838080556883	0.42437323536842403	0.4777709733119212	0.47587873996181745	0.3725682715368929	0.1404948116798667	0.036101090189494055	0.028257539189091997	0.04681460915088402	0.06577470102802863	0.05811755600371774	0.03681919442444502	0.014320546590843605	0.002231615224862074	0.00026439925090676977	0.001768127917998854	0.012587180081348157	0.04592412636336529	0.09359187122514148	0.16206616742230692	0.2780730957405636	0.42130897094137	0.5232565395672794	0.5118551990857362	0.40643423575601395	0.2592107461312526	0.1770791371688196	0.22977276444447237	0.3769723509385078	0.5268583298856158	0.7226244093320408	0.884827185739296	0.955354095200969	1.0	0.9097002809356386	0.8394112384746508	0.8195234446843099	0.8069643331932859	0.8947966332775973	0.8475637280796792	0.5729408787356992	0.4729142594574793	0.6124763305185212	0.7404073230117931	0.7573449710449692	0.6702296052002651	0.41339246890962156	0.16151481315144472	0.07856711350384425	0.0718119155386139
0.15761539410012412	0.16697203024770718	0.16785503224453469	0.15642643225114036	0.11595200091609896	0.036027293257635325	0.00214148179624107	2.1121342591011586e-05	0.00015692714951536486	0.002104575382777244	0.010709978658470062	0.022995448298345607	0.02209371958445971	0.008242328718219621	0.0011976951415331159	0.00032029874354711266	0.003105451067392163	0.014049677089960902	0.02104366136917331	0.015083232949785924	0.006461545458147391	0.0014125677207795235	0.00023622940426332875	0.0015137232548022557	0.006712288790936239	0.010839134639071662	0.011117939925216744	0.03193800377935757	0.09821049566685018	0.21090897194330804	0.40679345193992	0.6821167359100248	0.8985297551147252	1.0	0.9290517553430973	0.6756297999836063	0.4292448714829789	0.2511806750673447	0.13064728306500176	0.140664028979132	0.2164471831714464	0.19229724888571026	0.08292245591135244	0.0214513828917015	0.008171196207241641	0.007359488847742261	0.008733588876452354	0.00642419065177726	0.0019462847688854453	0.00017211039661234055
0.007415671148425147	0.014666580999517847	0.018453366367352685	0.01896429748531257	0.013035672612500404	0.0016797956473901016	4.9246680824360426e-05	0.0	0.0	0.0	0.0	0.0	0.0	0.0	0.0	0.0	0.0	0.0	0.0	0.0	0.0	0.0	0.0	0.0	0.0	0.0	0.0	0.0	0.00019773085162900516	0.007119049646888542	0.10156761179416014	0.5278936150325013	0.9463269161788227	0.7030651684150021	0.7225970135246896	1.0	0.5937668029419582	0.13265368982691736	0.010371421321170337	0.00022730178976342278	0.000233206812230668	0.004525910147659611	0.03259086711011233	0.06594337883745215	0.07519747216020119	0.06711473367729338	0.04108667597208057	0.008274509194126463	0.00026574959743443457	0.0
0.07314619609198926	0.08295391278826286	0.0881628488812243	0.0879141685310773	0.07648039252689853	0.04618241591451742	0.02651155104935096	0.01212300381359246	0.0025618914574752133	0.0002093529764372373	6.164517759861787e-06	0.0	0.0	9.488344166941968e-06	0.00023665550221288868	0.0026533836777128984	0.01426961792343103	0.032180294169717676	0.036064031316928986	0.03826649464608343	0.05122209438048856	0.07571359209087114	0.1107413183198697	0.13555198938557542	0.15269340628928102	0.17110984425773	0.17718885152557892	0.1939029860740142	0.2158913629004503	0.26572857839587155	0.3852843096693415	0.5075097960832412	0.5701314851796061	0.6983199006865873	0.8894974476729856	1.0	0.9813978892554096	0.9055717083576984	0.769593117562574	0.4525784679361975	0.16119992029161195	0.06643396401120542	0.03477434719539254	0.02156307308847518	0.016512989949268943	0.013788647248497805	0.010971615208834206	0.010609306843812316	0.0176236672984316	0.03048389457976157
0.13505261868586538	0.10183051188030046	0.06333291149649682	0.04096523753842966	0.022064403223097304	0.0025543492445277505	6.995682938702318e-05	0.0	0.0	0.0	0.0	0.0	0.0	0.0	0.0	0.00068705897067869	0.02021647171134291	0.17405166928311117	0.5491680497153755	0.853990363212313	0.6630836239639631	0.21055144765330025	0.02207181113433302	0.000738304924881388	0.0	0.0	0.0	0.0	0.0	0.00010179424683268455	0.003947761746838409	0.056020134502919795	0.27864559646279413	0.5702102459542538	0.8392215748669289	1.0	0.5671484657296924	0.12578218931636972	0.009822005459328952	0.0002152607006152993	0.0005521322757872136	0.010747743915519118	0.07779437082181144	0.1596088575345763	0.18883326227315086	0.1850964236475545	0.14087117223262416	0.043456477226038986	0.002712735564093976	5.388333193486047e-05
0.014197857803450654	0.01833339123932271	0.020176658552046547	0.019803304771066593	0.016282643864757106	0.023780115301058728	0.04436909210503956	0.036073915332012	0.010320446879767353	0.0009207424758390576	2.8670940812677043e-05	0.0	0.0	0.0	0.0	0.0	6.28263556350066e-05	0.0017677519109354281	0.018055415066872832	0.08127502429390898	0.18084704090511064	0.24858467440541518	0.36961106287658724	0.5757668277732657	0.6161654488438031	0.47855532237209053	0.3407955382393282	0.1654757017658135	0.03653817132669481	0.014691367264510194	0.0587348524629759	0.13257014760866515	0.21656066387263365	0.32442039622375946	0.40285640630346303	0.659881859597111	1.0	0.9737988497937936	0.7160593453529112	0.3763310471699643	0.13851895230906186	0.03753238809647846	0.020919201160887652	0.03649287663730927	0.044564787980506684	0.04361479135067255	0.030480383846284567	0.008220984647751846	0.0005411827848161138	1.1347684924258958e-05
0.026549052981984417	0.02789404189038373	0.030028315641623882	0.03248530468426706	0.037402602804149386	0.06385206242826924	0.1280221149295132	0.23012480514784456	0.3555333666689951	0.4273958288767357	0.4667488026949293	0.49472264442355623	0.4885592803544966	0.48346775600580805	0.5030479526168287	0.5679278285614356	0.5684747914249346	0.5577425968593495	0.5966758597981997	0.6564707152470957	0.7323657476308918	0.7538389552200365	0.6738284483221821	0.5828351087817383	0.43943300401886554	0.28543305474299313	0.23629569848269585	0.2915398065620863	0.402382025684258	0.499760836665785	0.5763546309414858	0.6798858272587835	0.7197561220194796	0.7542910922409845	0.845512707449356	0.8936700931001978	0.930487831609979	1.0	0.924182554255448	0.564349575773067	0.2989675158562812	0.21765013691963167	0.1775575388650292	0.14564361988584115	0.12707828769380308	0.11582234662449313	0.1010475391091529	0.07016789830687511	0.04617940631437907	0.042531899561753087
0.07745268887048104	0.0658357878527126	0.055836967645678165	0.056520550146569364	0.08376907515737454	0.10999916913227566	0.0355718404272769	0.0046638001551158464	0.015775230453127023	0.06698674624287876	0.1104291303031871	0.08678925823349044	0.08932287388165987	0.13889777480145493	0.21250616570045405	0.3412349736760518	0.32045644560801356	0.19451796814204866	0.1651989469251034	0.24308203205914364	0.38955069793445163	0.509607366523546	0.6095681332033458	0.6843733908452065	0.3651285668998541	0.06980116798010591	0.011834842577041836	0.03148095818946145	0.06812549998441415	0.11272877213201941	0.18165162885896086	0.19572238673497616	0.23987180391722243	0.5007305145349972	0.7431042402079326	0.7900694807094036	0.8810444885158165	1.0	0.9539115765296841	0.5721255115450348	0.27053977553953495	0.16572778817421985	0.12172836263991849	0.0930039197762993	0.07224910765181661	0.05826732455983178	0.0535445729954089	0.06914901688927677	0.07246482578564374	0.05600092176045633
0.05701000568432741	0.05933670750586525	0.06478168284911419	0.07005546121082305	0.0684006456418675	0.033644902107013666	0.0036146757570583673	0.00010441777238593372	1.4212807608919952e-05	0.000493287176176814	0.006051768466057022	0.027316242232258838	0.048243285241890546	0.041654339830217574	0.028773017937932275	0.016535311662384415	0.017570516317503518	0.02846308716522256	0.032810939790369774	0.035294510942489185	0.024137955205331848	0.006999068848527739	0.0006982767072336012	4.625911572751256e-05	0.0007813687838921097	0.009500695830347185	0.04716878454419022	0.11307236539196847	0.16272139561428786	0.16508967215046555	0.12161282591729253	0.11244324080867169	0.23371625990642705	0.4563131834012824	0.6688021663796129	0.7540929366357544	0.8427026654401185	1.0	0.9932591409578005	0.8258553033656733	0.6249495583484127	0.5158352859168662	0.4889346481656631	0.4185427849589513	0.33967157840826956	0.2622007137646122	0.14753808880960564	0.07953041953518934	0.08600182822977644	0.05559035533070812
0.13151828488581851	0.1221596476210788	0.11455197610944363	0.10318238155412995	0.07583539233345561	0.02330811623540688	0.001139511179525986	4.3159384150792005e-05	0.0015234857830921926	0.018888587807276452	0.08862511248459652	0.1750350594261511	0.19141850785911563	0.1901788009171531	0.17785223397226566	0.1544610650236168	0.0681591602263687	0.0196367068832226	0.03287196592178025	0.05335345571073894	0.04251737837858999	0.012455686595087037	0.001200976234308762	4.071077607458075e-05	0.0	0.0	0.0	0.0	0.0	3.677949645552592e-05	0.001330848182695706	0.018661884491559425	0.09672547353376751	0.20547846546977463	0.3081160658773917	0.46514127485797413	0.6857948877665793	1.0	0.9701440237580375	0.5132474951181514	0.3930500182983527	0.43750550041970965	0.44217662057121443	0.40848557368253163	0.36662866772542335	0.3269675361032144	0.28713236533350656	0.24628424928275217	0.1974465704180753	0.11675314340373094
0.5765516473348375	0.48066561872716307	0.45065408963176207	0.4254957506289702	0.3632674257813118	0.2740445602040736	0.2877614539564459	0.3007300737726738	0.23777050107261383	0.1089571543546464	0.022551202024212295	0.019823855467529544	0.08159257789275635	0.14312935143643052	0.1458332121908064	0.3260591317918908	0.6501255050210881	0.6701801837177689	0.5004899372958568	0.3843061101046802	0.26658801599793186	0.16522446521361883	0.08398955294486303	0.05386062192016368	0.16797414358858379	0.29785656180301556	0.27631465963226215	0.22623504075309753	0.21480134770280332	0.22739506138900753	0.2808677357795903	0.33481774085601046	0.34637731998407495	0.5699751099313566	0.9065015330106564	0.9861869928328687	0.9849032546775358	1.0	0.8907120640330676	0.618301217182266	0.486257748082574	0.43966629639517757	0.38465707257343673	0.35029796006364405	0.33839624386362094	0.3301017595661957	0.3459797655303819	0.47999016121048954	0.4827977717111889	0.3615917026352237
0.28206146519671216	0.14646053116375463	0.08507053826707393	0.08267560534914423	0.18505049632343942	0.3108525196912788	0.10913306839292132	0.010098198383917139	0.00032711494328058714	0.0	0.0	0.0	0.0	0.0	0.0	0.0	0.0	0.0	0.0	0.0	0.0	0.0	0.0	0.0	0.00013178483684210302	0.00413265010483711	0.04841252936819045	0.21740626074331643	0.3622907520118805	0.22532923122431822	0.05521442097356926	0.004989398465485312	0.00015670531397522018	0.0	0.00032773330131186947	0.011226083340618049	0.13850515385012974	0.6177184485488788	1.0	0.5426494328147892	0.20356321379105283	0.1612912866012572	0.21669896495287316	0.3456339600349007	0.4097581821721247	0.3836985306045893	0.2276804048558396	0.06077284593897184	0.006246086585300831	0.00016944840400826182
0.17949918874684279	0.21436250870825496	0.23216022520314297	0.2292409877219793	0.17280990609939545	0.04980824824011007	0.025566398514333757	0.02207409819678789	0.011091271132684759	0.0014043421842054034	4.6295458441329674e-05	0.0	0.0	0.0	0.0	1.4106969020353832e-05	0.0004108282271762434	0.004183510280948415	0.01581666196354179	0.02493232842862537	0.01687477161576494	0.008432437779101676	0.02158557828787067	0.037316213146925695	0.022124291508157524	0.004802266652169034	0.0020616223615273063	0.02281451115299157	0.10266306274096497	0.16604666474176683	0.17364565253206574	0.21413830311401155	0.24804659072977736	0.2634336268903463	0.3003659842940228	0.4043560741078914	0.5462641811017842	0.7021587926949308	1.0	0.9531668418113537	0.7108847989186238	0.702254289850677	0.7353860088929759	0.6160495012715971	0.5332297389067733	0.46823659769527576	0.37151904031017563	0.26176541841387985	0.19072759607419124	0.1457541896851676
0.2660768214809464	0.3093716215048875	0.346354334305726	0.3880359714762575	0.3794168622869739	0.16305262191278957	0.017842401144256642	0.0006342470600111406	0.0	0.0	0.0	0.0	0.0	0.0	0.0	0.0	0.0	0.0	0.0	0.0	0.0	0.0	0.0	0.0	0.0	0.0	0.0	0.0	0.0	0.0	0.0	0.0	0.0	0.0	0.0003689205649001186	0.0122199212065736	0.14498073612069018	0.6259093131339651	1.0	0.724963426054517	0.5513492005598134	0.4196464317163042	0.33487046819698935	0.3109924123821364	0.2885945081553332	0.2554072379853599	0.2766891607595991	0.4577841944276661	0.44403499957036696	0.24982813600992873
0.062046889408251066	0.05811678938125098	0.05514256820029425	0.05253909037601192	0.04773145624638546	0.030553673665697424	0.020142401711449764	0.02979806129682897	0.031601006098347525	0.06013676745563702	0.11124168777063902	0.1135361186129991	0.10483004732981846	0.1229287264442462	0.149519538891898	0.17875100449779963	0.224024393234836	0.2246493348477736	0.17386303594931732	0.1312953281146342	0.10723630042198147	0.08114300945996943	0.06347162696822244	0.10207217853608183	0.1703041158639984	0.21933027295745625	0.26743749571424047	0.31613929067565166	0.27085608655326193	0.13742208254287197	0.04409839857588955	0.036817254299751696	0.12041465034476063	0.2966369206252994	0.4858287230954511	0.60976784295494	0.7040937495697609	0.8676872760893124	1.0	0.5765856095774154	0.29920894888271	0.2935241113977271	0.3635371183394365	0.4149517585270576	0.4447770079355287	0.4302379359199862	0.31830507468049907	0.14886883452586339	0.07974920483003924	0.04360005946105708
0.33000223158615705	0.5178126107262857	0.6168388473176101	0.5978329541799624	0.4048870702027975	0.10182554435109922	0.005496036913755239	0.0	0.0	0.0	0.0	0.0	0.0	0.0	0.0	0.0	0.0	0.0	0.0	0.0	0.0	0.0	0.0	0.0	0.0	0.0	0.0	0.0	0.0	0.0	0.0	0.0	0.0	0.0	0.0	0.0	0.001087631751509346	0.035214045979506586	0.3754042297227545	1.0	0.7883685180828733	0.31924302013604905	0.11059003155816838	0.05884746279385956	0.05599195763021237	0.06479555794812873	0.06102467417559948	0.028236289124000592	0.0038233645593580986	0.00012316414359007209
0.48802078909875085	0.4784698846948837	0.46627932108225173	0.4546070664894296	0.4445871216862951	0.43753854146698945	0.38219864231240086	0.34751938947353755	0.32039771772466014	0.21349049729958913	0.10463641628591225	0.03847462817113991	0.019154206556593084	0.046414514544512	0.06529049201751527	0.07745573334371093	0.13415450293509545	0.27121262761849657	0.43013345535912006	0.4519973388742736	0.30264699093668607	0.10436793948114688	0.016019694155568958	0.0014707874167295334	0.005458452831783389	0.027759760412973206	0.07820489311364787	0.18060472605266656	0.33121948031251525	0.4612114576539711	0.5754520110928993	0.623159399606753	0.5995783127436879	0.5500673086137343	0.485044496068546	0.4404867942131147	0.4759840890216279	0.7025527935941056	0.9628645559583837	1.0	0.8501340494699405	0.8385812142847096	0.7804320285574764	0.6363408589893861	0.556246716144851	0.5047254787302937	0.4194610014903054	0.29966903789279026	0.14844761693872882	0.06158834283353203
0.046406145093855634	0.04153738436931585	0.03426593169465057	0.027653515673638728	0.018708413555534573	0.005306256932070058	0.0002654982552527001	0.0	0.0	0.0	0.0	0.0	0.0	0.0	0.0	0.0	0.0	0.0	0.0	0.0	0.0	0.0	0.0	0.0	0.0	0.00025562389065562224	0.008140012262588795	0.0993650863053531	0.45010464798653177	0.7609712801970113	0.5068713397795713	0.12450531297684472	0.010629623962275021	0.0003255302437329173	0.0	0.0	0.0007032383285875203	0.023168400430517155	0.2756823191075378	1.0	0.9375913278917375	0.3306988492038701	0.13386318789055132	0.12299946838279911	0.11050443662054356	0.11248157123653278	0.1574957488606364	0.16244464728981045	0.060859584821440056	0.005920550728840937
0.4106180801115879	0.4442372824924213	0.46576446514473296	0.46122198263442704	0.4129631268882804	0.32491052450708624	0.182546054367694	0.047553401934121164	0.007034327831676089	0.032169087691984954	0.14351458740927453	0.22421698398797107	0.1352314018466776	0.03364240861466733	0.033955923742611444	0.14026739266244334	0.2376171279791957	0.20119554702038062	0.13107675563972307	0.07181916317912077	0.09846793123958887	0.26092019332447525	0.32701026078776224	0.16071098018561475	0.05964401253337458	0.1373307641786993	0.2711338048784311	0.3353082561947883	0.33285903709544346	0.27251937269413445	0.23406962066898201	0.33351932509975746	0.3910980251750545	0.24454056103358865	0.22016947332465003	0.29601346155572317	0.17912080877473194	0.12464461993653192	0.4937069415088667	1.0	0.9903496380431878	0.6814961988415136	0.3870393200321829	0.3033167216511443	0.29991805956098805	0.3014081008752919	0.2770244317525706	0.24142231130337288	0.3271966597524181	0.4033489004022793
0.0	0.0	0.0	0.0	0.0	0.0	0.0	3.494266144563554e-05	0.001321134969781679	0.016801595959519598	0.07694095287030503	0.14589554366388602	0.1625717472471581	0.15053269912800926	0.07802331513295278	0.01656132979851617	0.0025712849121404787	0.013381668202191627	0.0427308446051872	0.052917427965333365	0.03225933824550354	0.009180229555434285	0.0009845231981558513	3.396662790797829e-05	0.0	0.0	0.0	0.0	0.0	2.9447373545747924e-05	0.0010952308459025546	0.016180024525473884	0.09316602700092047	0.23284611029966204	0.3411105781228283	0.4475877160990282	0.5507654225082014	0.5250917929558645	0.6385841047256842	1.0	0.9341977551780871	0.7805214216593527	0.7458257346340763	0.7487739955334827	0.7378910507558185	0.6735305522090618	0.5025011842934066	0.2698606427291854	0.0986105452199837	0.018404753473284702
0.48218106880385037	0.4208494040872087	0.40792649377547713	0.4202357054209534	0.40652488121628655	0.20712722341478815	0.11655949552073723	0.1697783846323621	0.11493218399515841	0.025781379754712272	0.0022127617099392213	0.0018278080841381366	0.02301631314334665	0.10299607759845576	0.15817457584837677	0.11447828020975033	0.13593923369230268	0.15963918110362052	0.1182243487042468	0.058784577894919074	0.017173989535099046	0.001967849467792743	0.00012000468262868407	0.0017872674304917815	0.020966906709405514	0.08762436319343543	0.1297499382567325	0.08315807445852383	0.08645951149320813	0.16658928954383234	0.24485846794403823	0.36598406235789	0.56300162149944	0.6072051309124505	0.5151237801650081	0.4653328227025594	0.4633091735885536	0.5249504719391247	0.7985214770652411	1.0	0.8018589327848887	0.7155510992113461	0.697422978963409	0.6696558507379501	0.620616585400452	0.5280293658634518	0.3549417655199178	0.24281490774051104	0.27873596660013267	0.31506908840601017
0.1914474236545195	0.18577822180131992	0.1743045794284776	0.16314988639047362	0.12762220988183373	0.03333108348937474	0.002010820162105717	4.610893051717639e-05	0.0	0.0	0.0	0.0	0.0	0.0	0.0	0.0	0.0	0.0	0.0	0.0	0.0	0.0	0.0	0.0	0.00010266555624182263	0.0032869195713307767	0.03937593251494176	0.19008155842306107	0.3966221188893722	0.49350318695469786	0.593209601291947	0.6377343621222888	0.5431025155417147	0.37359288511924826	0.3627527765188472	0.4996245510929505	0.4804731276086018	0.6132478137369385	0.9833507944888865	1.0	0.7418235694315415	0.5818423720693887	0.5741912130677824	0.5845201892230687	0.5440200360270336	0.48592852594579244	0.4172645922996263	0.34694234187336676	0.3226680894038506	0.30755723352093595
0.5747409080036833	0.438932254290339	0.4006990573949009	0.41008644486585555	0.43242731956459146	0.38168307497718496	0.35765277492695235	0.33975028218885	0.32972402908938503	0.3456047487324642	0.3256752387211179	0.36522074184203723	0.4956217638816101	0.6014656915104345	0.7555755628548853	0.911588955206564	0.9674290008788741	0.8077211815650518	0.5494823591946616	0.3840037352472698	0.2589476890617298	0.14248133134777058	0.08789409615844138	0.046462693234432355	0.020174896928417212	0.048175848818903896	0.09336500453185093	0.107991025818689	0.12247936046648747	0.16960774376403628	0.294146292357818	0.4095886437776032	0.3521065452958217	0.3494401212414526	0.45839912520547366	0.5162283164039165	0.4539975678399417	0.5042073531601092	0.7614477867811695	1.0	0.9679962609981629	0.8141871517595916	0.4938490321760406	0.30027947394992016	0.2697070621185966	0.2633216869261042	0.25186545469450294	0.22804472787065125	0.24275055129180087	0.26798591565026747
0.21716833792279414	0.21165726919549843	0.2006038820789753	0.2159197432818419	0.3433114042019355	0.6989267077633949	0.7448414342312195	0.39946948565840007	0.33685853209660205	0.46409119583494085	0.2800065758504902	0.06441423847006499	0.005514296304772939	0.0001647418002306131	0.0	0.0	0.0	0.0	0.0	0.0	0.0	0.0	0.0	0.0	0.0	0.0	0.0	0.0	0.0	0.0001090685436365452	0.003937659627439439	0.05525569416810919	0.2777128420227867	0.48885854893470754	0.3115636229813832	0.14477544278290266	0.38426998155616376	0.8165800955395628	0.9472926447335411	1.0	0.8716411068177219	0.47113856380821095	0.16580506147768162	0.08023263900170036	0.07738908750976586	0.07492121816761556	0.05375394166475052	0.03445729375422865	0.13664427106999014	0.3244388383017567
0.7369361469129669	0.7106609387388556	0.7231750147693503	0.6979583986345177	0.5485254638784101	0.24200264266101118	0.0820726258670891	0.078312287675332	0.14587216821541701	0.17470221891669768	0.1635245617540436	0.08443574080067724	0.022923509783038847	0.05832918228474725	0.25632981161802443	0.4160330017575396	0.24905759039634073	0.10219785688668077	0.07189505413051031	0.03476062759949576	0.009243919150854705	0.001123664736696849	0.0014174308252525036	0.01766224442352206	0.07785023806443163	0.13889740497815412	0.17137780632748795	0.1884596003755872	0.139996465317927	0.18355418701169113	0.3008977166714036	0.2809490149411152	0.20551731622511724	0.11042309854334366	0.048355396927420885	0.10995935386596688	0.17306880771277147	0.10530687165844575	0.15528052079402524	0.6976702333159995	1.0	0.764224438530124	0.4162070243532868	0.2947750018987453	0.2774459641703985	0.2785717204551907	0.3127086359103155	0.42059535762023825	0.5254962746222146	0.6293804670746069
0.5942635095419789	0.4966592154141331	0.4573701449457664	0.43658759310312517	0.3630882198825334	0.12245501132042778	0.04300280251731071	0.05562462173999619	0.0856022491613763	0.1325988554757172	0.202028105606124	0.20811999691780192	0.15237995650455927	0.10649625306960823	0.08895064932150115	0.04530603360252538	0.008768429483801176	0.0004916924856879158	8.969430367908738e-06	0.0	0.0	0.0	0.0	0.0	1.9506815439724905e-05	0.0006306173021056931	0.008073253084907564	0.038149156322249474	0.057872552648380954	0.03286626165141403	0.007935667004094624	0.0007206950727849304	2.3325879579784053e-05	0.0	0.0	0.0	0.0010216721523619557	0.03641713818212128	0.3929820745792	0.9684308082289618	1.0	0.863039075055769	0.705033147642865	0.5184611531027813	0.36678393957100636	0.28475914795971347	0.23501616805015424	0.1812678778552161	0.15785996178336767	0.15718612591699102
0.05828871257220345	0.04219919351650452	0.042046275487998205	0.04524735494242235	0.042934010280317854	0.019494112540969732	0.002334574743507165	7.999315755360535e-05	0.0	0.0	0.0	0.0	0.0	0.0	0.0	0.0	0.0	0.0	0.0	0.0	0.0	0.0	0.0	0.0	0.0	0.0	0.0	0.0	0.0	0.0	0.0	0.0	0.0	0.0	0.0	0.0	0.0	0.002354892003494255	0.06817712923692067	0.4863099535955927	1.0	0.9954944309094321	0.756341250905377	0.6093757559574686	0.5002329876379409	0.39061244829007347	0.24398755596363336	0.11828223535340329	0.12211962247891421	0.09283231660952246
0.22027888125393405	0.17551211233997702	0.1659210333646933	0.17541796684071692	0.186344787808163	0.10426018918058712	0.011880723070804495	0.0003957369619782561	0.0	0.0	0.0	0.0	0.0	0.00010100959324901387	0.0032660591038705267	0.039040764482013296	0.17162165260880863	0.3440586530127418	0.4532871366734753	0.4573380420201691	0.30205429750066565	0.0840937344832837	0.007831695870028138	0.0002535894263791031	0.0	0.0	0.0	0.0	5.085646182131223e-05	0.0018265670521291613	0.025353696242447304	0.13280637055257982	0.24788415462595179	0.1924186944097154	0.1960255988249857	0.2767041736179966	0.20919692021843506	0.2521902298534369	0.556516545073476	0.9106577543008102	1.0	0.9293255624489574	0.909992158645486	0.9696418681746016	0.9671204693371579	0.8765980889814539	0.7506289955220556	0.724667182194754	0.8312590816361363	0.9269391131768522
0.04603702615392979	0.04333353915834806	0.041160020757143284	0.04259398466727404	0.055379686895696494	0.08897967009327055	0.08119381334993903	0.032073588867304596	0.0055948755379034215	0.00040126986070190845	1.0875265082911442e-05	0.0	0.0	0.0	0.0	1.0630505968462675e-05	0.00033457502935417094	0.0034738287081510144	0.011120256273901353	0.013771208263428224	0.008395156047838083	0.0023890589164081303	0.00026394881418342626	0.00030156218530032474	0.0036515566045221977	0.01651617287830799	0.03069007679017418	0.032192606430245053	0.027265559225760072	0.014109476880066167	0.0033788578740546944	0.00031868469354110536	1.0792143686592602e-05	0.0	3.5650163451318194e-05	0.0012031003884196685	0.015144708066685391	0.08430222177331609	0.33988627625235773	0.8693145622236358	1.0	0.6755610900679363	0.32971608855530776	0.16830475087225236	0.11170505591727058	0.08397229683041976	0.06801946276270913	0.06787787202466532	0.09558133649846409	0.13840858158435643
0.03372122050996228	0.034539863913851186	0.04096467768895645	0.07447379975324525	0.18829756193818836	0.2689710904197431	0.0801472590984962	0.007538280194799408	0.0002511418097992411	0.0	0.0	0.0	0.0	0.0	1.8179487742967532e-05	0.0005361425646444938	0.00557238408982916	0.024949226455939243	0.05248611018035448	0.05666102432757469	0.033156324408266186	0.0093475076730842	0.000997662439031119	3.422603829548541e-05	0.0	0.0	0.0	0.0	0.0	0.0	0.0	0.0	2.0411727850055585e-05	0.0007296848994233713	0.00953288806105932	0.04987516374228868	0.1099948852769288	0.14100225580995757	0.3777266644417308	0.8895266662064216	1.0	0.8312656249749999	0.6349826853453	0.5486047813141778	0.4831631102888531	0.3995515535561602	0.25484674387227346	0.1137906514814087	0.06069674607809318	0.03149336685910482
0.10726613078259237	0.12135085674179608	0.12801502958468675	0.13423562365387104	0.1531327802643576	0.2113423467360011	0.18641363226515786	0.10853947140389708	0.059244642271190306	0.02770598453494294	0.007072618265862045	0.014609694787061547	0.08148121032241179	0.20122990999178597	0.2499432876396676	0.1986134305145875	0.13232278723836643	0.09342737453593461	0.04110911814118361	0.008424164906272005	0.0007520886449842492	2.6503767461560208e-05	0.0	0.0	0.0	0.0	1.4208829512257862e-05	0.0005063484394917961	0.007009158027036561	0.041064721531685326	0.13022349266390257	0.285751329418755	0.514217565930004	0.7483572488010022	0.8387255370134217	0.76993075169013	0.6644921501674174	0.5659168376065087	0.46101474681145604	0.6248209067770285	1.0	0.8811300326127068	0.48216791881652715	0.26859768547582125	0.2196441104153831	0.24928542330781497	0.40375594124994224	0.5243734034107866	0.33679694319314574	0.16598495357199947
0.062059797269309415	0.051568894348569386	0.04188159036750111	0.03481535053981008	0.02375060224200435	0.004856715245944067	0.00018592643809845906	0.0	0.0	0.0	0.0	0.0	0.0	0.0	0.0	0.0	0.0	0.0	0.0	0.0	0.0	0.0	0.0	0.0	0.0	0.0	0.0	0.0	0.0	0.0	0.0	0.0	1.2495869982642218e-05	0.0004393532452234382	0.00586045942281871	0.03363856295371979	0.08926205604091496	0.1217113832132978	0.15743281177581092	0.4717428290583002	1.0	0.8904834016759615	0.33368485623411037	0.05608809978875207	0.00991311281149558	0.004837284766355805	0.004357050536099051	0.0017398354262058784	0.0001483994633302832	3.841368427753069e-06
0.17639981651646822	0.1787267659575385	0.18811373113201174	0.18678712638572476	0.1650160178737866	0.12440742356787439	0.06809374413521785	0.016543437445029063	0.0014660028187309044	4.4748207520277844e-05	0.0	0.0	0.0	0.0	0.0	0.0	0.0	0.0	0.0	0.0	0.0	0.0	0.0	0.00010975918232881156	0.003712630827219696	0.044936619077174306	0.20358309368833258	0.32956194423172025	0.18200407739569466	0.05223512941113525	0.07990746844122652	0.19095122103764403	0.2169653393497258	0.14705815057468175	0.23906383492557118	0.4834554344163348	0.49650682107110755	0.31476506043338576	0.34690818495769976	0.7619106461885498	1.0	0.7651011239584329	0.4490605195274189	0.3349912881166671	0.32776175257845747	0.3479137184906078	0.3581851879493839	0.2881167315068024	0.1774072874664385	0.09293025273835526
0.05281716181850247	0.06003199881519715	0.06210487162214246	0.060747423161178704	0.05057788577652692	0.01932584208670393	0.0016217521372576312	4.2582172066494326e-05	0.0	0.0	0.0	0.0	0.0	0.0	0.0	0.0	0.0	0.0	0.0	0.0	0.0	0.0	1.331735163477766e-05	0.0005085814534865308	0.0063484276589399966	0.028322549254622527	0.04565275010445044	0.030861563624077777	0.028932695969595426	0.040063745003046686	0.026270620517139007	0.006612945584574813	0.0006066157075224265	3.8389938906942944e-05	0.0006489781992773282	0.008161627958781439	0.03757890296442631	0.08730754029933677	0.3480153982002455	0.8878023549478468	1.0	0.7829872988729729	0.46539272357134803	0.28433524291786066	0.19974998032468022	0.14973464238425171	0.11625830021012502	0.11944883275051033	0.1614746941328071	0.14993039457755408
0.39850938071004893	0.16265182163630112	0.06321473036090831	0.022423920255762383	0.006091899149122815	0.0006544768273145382	0.0	0.0	0.0	0.0	0.0	0.0	0.0	0.0	0.0	0.0	0.0	0.0	0.0	0.0	0.0	0.0	0.0	0.0	0.0	0.0	0.0	0.0	0.0	0.0	0.0	0.0	0.0	0.0	0.0	0.0	0.0	0.0004906493662270753	0.01730776358634088	0.19535022699408477	0.6691424317032721	1.0	0.6889291016346967	0.22693478623480512	0.057851243462031056	0.013638528961686174	0.002087990727401033	0.0001215001194344555	0.0	0.0
[truncated: 659 more rows]
