# Supplementary material for: Distinct manifold encoding of navigational information in the subiculum and hippocampus
Source: Sci Adv. 2024 Jan 31;10(5):eadi4471. doi: 10.1126/sciadv.adi4471 (PMC10830115; doi:10.1126/sciadv.adi4471)
Supplement: Supplementary file 2 — Data S1 [file sciadv.adi4471_data_s1.zip › fig1/fig1G/fig1g_sourcedata.csv]

title	CA1
-1.7093125316748647	-0.8844512407611167	0.21658244964081316
-1.8346778227576048	-0.534882065307531	-0.27234412705414235
-1.7090518891320396	-0.17206051463131716	-0.9578688022628326
-1.368158092509918	0.7431485128495889	-1.4771589112569452
-1.0186322789176971	1.1335727690602617	-1.8003699704103675
-0.7079507062957362	1.5046985042025744	-2.0178594875506852
-0.610795559917326	1.663012844758195	-2.1560487040229757
-0.6135770737202222	1.999390342716483	-1.9254989017910915
-0.563465245423144	1.8312414505390529	-1.5631183395859731
-0.28713758035666015	1.5490196899381707	-1.2063112963120488
0.34679800304818104	1.6121888149125512	-1.1848074957434716
0.5755485848118354	1.3150652127810456	-1.003652043875346
0.8484677807575979	0.8910224122589253	-1.1412313685636426
1.2827295751091672	-0.16691149086699866	-1.2397690669574248
1.8559827373637714	-0.5864438661544774	-1.5100636759667156
1.8233484107700109	-1.3709687543381484	-0.9910592859752849
1.447181704021408	-1.7401929069168554	-0.7866094460673437
1.2849316580193166	-2.096189264346738	-0.35035519404281323
1.198029951223886	-2.463706196038063	0.2711430901307335
1.1661019205916898	-2.4462992583021714	0.7660776540797947
1.1920055974283703	-2.184323738996239	1.0901239318745963
0.9452503316508245	-2.156007247169354	1.2140446031475254
0.7968582812635784	-2.2146123996880878	1.3973568094313578
0.7079494885052494	-2.8119460627043322	1.1545898159802253
0.6985637803728362	-3.471746966942076	0.6605168617335905
1.0584424496219405	-4.232466998343097	0.06306901640036859
1.100261788883256	-4.0914159812593125	-0.15552023993227235
0.9420005884923037	-3.7728064829210464	-0.21988808036863136
0.7811280639284058	-3.3763909267921126	-0.2119088188414581
0.5096509182978023	-3.076393656721916	-0.23198916259308258
0.5951393346141887	-3.46431779334561	-0.06530186565712648
0.9952211842844796	-3.739204131016228	0.12786987742696812
1.0948349183594248	-4.163593049803444	0.1485672458582009
1.0012506547829918	-4.258038735836471	0.2916154544097048
0.6706363293221854	-3.676151208273943	0.5373577507231715
0.5167054731443195	-3.7663267913236727	0.9789593606687198
-0.01275095326029125	-4.68968841955752	1.630989970964245
-0.5559993229691376	-4.355862469333297	2.5950800204254185
-1.0574732144896228	-3.487437053272457	2.7584804412554798
-1.304390135487776	-2.6486128829847178	2.189359891670729
-1.4489320794537417	-1.837877585447741	1.9529082484175793
-1.5952708592066243	-1.385866789529754	1.6347578637542388
-1.6144079754865455	-1.376660290211665	1.6575858492117526
-1.568781198312945	-1.8061744665055501	2.077816428219186
-1.1937826940819956	-2.903623732170014	2.8837681598673592
-1.167213124645963	-4.203332874117351	2.821209917695133
-0.8681367835886876	-4.916935835921726	2.693308504147612
-0.7665213104080056	-5.458885094013016	2.686812174196725
-0.6540834878490139	-5.7193705282691125	2.751086063738678
-0.47443630107646084	-5.665396143306379	2.668640596457325
-0.8497520891118566	-5.177301626865124	2.3890489127296815
-0.8179622970618666	-4.493077771706022	2.1219492245519307
-0.6558002585029022	-3.2134064128863096	1.4646084817319027
-0.5201602801226908	-2.2601421095083727	0.36087359382638473
-0.26185215802660505	-1.4430258002245138	-0.27145224069758067
-0.6812848220850339	-0.7400223467508785	-0.7945100961676521
-1.5933229830091755	0.07952821378676361	-0.6578237137450305
-2.3021317128225434	0.5123281204494964	-0.29828314812566276
-2.8135727963505492	0.8657870643188776	-0.20617989677755108
-3.026614576871879	1.006735465340854	-0.39164223452455066
-3.4493846292092236	1.9042817294431726	-0.35805334119359106
-3.6523118967709607	2.2815014901903914	-0.4518753700721386
-3.6033224403606257	2.6017154995994747	-0.8085459390304596
-3.6458895990391333	2.717156136840338	-1.1296903058593706
-3.6057407706636253	2.7162992042300194	-0.7181137676524851
-3.7555360172380587	2.490280928159804	-0.2984558799129932
-4.157682158077925	1.1973382484949644	1.3490747468904574
-3.7809406801647714	0.044404874695387044	2.6616644718803784
-3.5182124184225967	-0.9392399699756644	2.9291419988472946
-3.2689610952557433	-1.7782230869646578	3.116241587199288
-2.655806127071246	-2.8667561918060973	3.071689397484309
-1.8111836390232339	-3.518569443652577	2.5973870797020537
-1.0569607023096894	-3.757033055764955	1.5812414584736019
-0.26425095295605106	-4.22044565867724	0.9410449750510058
0.4494595200219775	-4.428856797524788	0.5628727064323062
0.9916253085518096	-4.556789612427087	0.3448888460076459
1.4706265271473213	-4.471018140837447	0.15328343915346987
2.2410264970428346	-4.0196848381213295	0.16734574398098842
3.1505717082722007	-2.907240641390788	0.2727564503885486
3.0704866030526907	-2.260850471890067	0.23849239463910432
3.0164370637933513	-1.9567623224823352	0.1392725885156711
3.238474728718373	-1.6910181810430096	0.18409254401149855
3.2373345294923923	-1.7412524058698937	0.1997399466424049
3.3592929057370022	-1.4854703565260958	-0.03761116276761894
3.242454173085393	-1.3028214048529225	-0.45249117708112424
3.407783719485375	-1.4801410717330583	-1.0633464790409874
3.83029436934617	-1.454196377549678	-1.4286561446676929
3.8675625776216602	-0.9504576640175761	-1.6422436108915839
3.8684361760756087	-0.7735433416860843	-1.5582473433266786
3.6866734274041955	-0.7335208040032458	-1.3845609881254481
3.4897054379803567	-1.1094085242195295	-1.0018051084328883
3.4279508164099846	-1.0039729463805918	-0.6561243925785987
3.433644084869797	-0.7648930540394873	-0.31877001361209706
3.4762525488113325	-0.4438073421717815	0.17260878684932643
3.7156876393262226	0.07482156713619255	0.4326814864233492
3.681122085689512	0.7118557921524499	0.4158709753862238
3.545027220319741	1.128233097047039	-0.06117994437446483
2.861313250852808	2.1039530477735138	-1.2092686109933353
2.4838931857260693	2.086022730135778	-2.0796241287788146
1.828840321964631	2.109350055530211	-2.4316411393767803
1.235660945865918	1.8105962110720846	-2.6510251489300205
0.5175221857043525	1.522676331677864	-2.8169793219471524
0.4202378803038627	1.5799797029427114	-2.583267785255312
0.5872219510992759	2.1169866247968634	-2.382938034563245
0.9725936584340049	2.053936704372695	-1.7262121088763627
0.9336039146573976	1.5223398886064294	-1.0644164791018038
0.8364289656326152	1.1000366319243415	-0.770675924946094
0.9346880392281526	0.6826811606002332	-0.46021700566107965
1.18120612567855	0.6962453159246641	0.04369146162839315
1.51579955541292	0.9277633779130354	0.48648193118085825
1.8162732485230701	1.2885621318944898	0.7235835727641894
2.130365340166885	1.7446436659086246	0.6902615306132047
2.530348737394642	2.1974180343385554	0.10580256581060135
2.412817702099752	2.6436440055784733	-0.285437595981926
2.2287064609135174	3.0603594149302937	-0.4467003179029369
2.2716857619703736	3.2040618420553995	-0.5070830180661964
2.4830692688560747	3.041232953974478	-0.4884165975470811
2.93392443855303	2.586082161221398	-0.46776989717060596
3.1382393207245425	1.948994094128555	-0.29688759152920124
3.1992150821885375	0.749206897291864	0.17004360365341786
2.902473732061965	-0.556707836290053	0.49965980403521015
2.904630069558833	-1.2892930498892168	-0.3129586096166631
3.0364717333611493	-1.4340074556783315	-0.4601489772532927
2.6230241997222747	-1.4773302643953496	-0.5475508311164784
2.4165881443859454	-1.4690310803317956	-0.5803604286920208
2.3210428444654436	-1.415917318129611	-0.7132948181434791
2.328557964939834	-1.5462112052349244	-0.9362460295916514
2.609860542229152	-1.4303811753015807	-0.8620632250529534
2.996832030908447	-1.5885139734599611	-0.541179413747912
3.4292293082007723	-2.519399507371868	-0.09626589719138158
3.3907786432568194	-3.4095252390992075	0.33334639971667945
3.0487425000790305	-4.300665485735581	0.3712126710150137
2.576395045847642	-4.85016318180062	0.4057891921158499
2.4498451291449115	-4.725133465834227	-0.039414443889657994
2.3524228709176405	-4.143824980149835	-0.22140120627540935
3.0100731412271093	-3.384025812148806	-0.17779319059956367
3.4631555342124103	-2.65718502278087	0.2177490108667566
3.872498099836665	-2.172112482852988	0.34209682455997575
3.9370359951420726	-2.257593547937914	0.47685282023390557
3.885454008893477	-2.87663095483819	0.9004001882628319
3.4646407955232705	-3.22914334304622	1.7014728011758637
2.249508493004269	-4.169196856117063	2.1602296796251492
0.795738290391978	-4.854341703199527	2.165030482608668
-0.05465803003271525	-4.566091771695473	2.721983227952019
-1.67589849622708	-3.939775521108184	2.696778320102284
-2.673702631955528	-2.1884526581151835	2.172264265304313
-3.1765942839000014	-0.9995240062437607	1.4085639395333112
-3.458764374512998	-0.16633444684893242	0.8897803008474945
-3.5227179790378083	0.5689069936295701	0.5769650308940589
-3.6172245693936564	1.1125548033577406	-0.1806976508522072
-3.7898508954383527	1.1687083871906696	-0.4016300696474466
-4.010783545157296	1.1360919840275752	-0.4961724623021221
-4.327285076582308	0.8661854343621291	-0.4216339061220881
-4.474734315642078	0.6003761788338677	-0.4179263839961077
-4.377867726686933	0.6251697273874073	-0.4470285251890317
-4.320005012609561	0.7193262107045738	-0.5178780504860214
-4.551721605305706	0.4288294678252077	-0.606302578116121
-4.694988149624336	0.550273666982841	-0.9121572394084562
-4.734891860522874	0.5722592513557528	-1.0299759617964814
-4.852219578432253	0.6564952994518354	-1.0757907922957237
-4.934519186042641	0.8292899098591332	-0.7578558188628739
-4.919935465329222	1.0538814073542084	-0.2625786087261543
-4.763175416672586	1.4561679087992343	-0.02559216148164556
-4.2744768541706755	1.8233682735651553	-0.11223836687525046
-3.9530029990519227	2.1254463073803778	-0.8448778092171727
-3.900640378378244	2.226704957424842	-1.2110491455266796
-3.8586445736603574	2.1671909487685412	-1.5028478839290709
-3.9381158699043475	1.7236353942591418	-2.248012575513751
-4.463341231339238	0.5629331108922976	-2.706383476053968
-4.85495168139141	-0.04069097635683443	-2.8421482596694934
-5.154924756012788	-0.07236912506036164	-3.3189849674725176
-5.2898982641022325	-0.24055436643104625	-3.513695874714047
-5.354778318508635	-0.08680760780667503	-3.796407704136504
-5.3173664222358195	0.054399922982803	-3.8743698412985803
-5.19429453846118	-0.06847405783730491	-3.62339525840038
-5.2303973592801185	-0.14799400455407144	-3.589973216330066
-5.121286490087288	-0.31240410292787074	-3.623472456313268
-5.120431853418021	-0.4400186892674788	-3.6743988210340177
-4.930771059069274	-0.7853577001018389	-3.753660879236048
-4.648153045465559	-0.8376415492629605	-3.8605143222502036
-4.5249745335967715	-0.8925925141285357	-3.6879277049932955
-4.154190982239097	-0.9827576283476221	-3.3915631452750628
-4.264664823725894	-1.2490739704899347	-2.780102941195156
-3.9385578616345267	-1.1929450135621333	-2.3392581999463107
-3.703049083871796	-1.3113038842474711	-1.562613840423194
-3.723376650951991	-1.2530383395441307	-1.2732841448768457
-3.8965708002138553	-1.3741311783306207	-1.1426995153153388
-4.284781558609485	-1.4794582026662197	-0.9365714535419377
-4.0702836899594255	-1.9911535462355034	-0.7957208312382433
-3.83816123323224	-2.0436005104439023	-0.7543888587741306
-3.5234632991883337	-1.959850565927186	-0.6112695239090506
-3.2698078030693916	-1.5600965910160762	-0.6433225390817745
-2.974307872849393	-1.3090581396536787	-0.49798960587896196
-2.6350929689543534	-1.1547549929930423	-0.44322613596328503
-2.2587843664913563	-1.1433914009950532	-0.1359517033903563
-2.0313461795894328	-1.2012532585463969	0.09375984074172995
-2.0120573577866967	-1.2646332394675341	0.13757314372283905
-2.2179657136307553	-1.368765050450193	0.14609822973415482
-2.343057154915389	-1.2635513591465612	0.29885846738775396
-2.8785010781189118	-1.2337459669090842	0.1750762655456416
-3.50516174530483	-0.8276635471515283	0.3175405791756264
-3.8545875209562914	-0.16449883570625645	-0.0965468141468705
-4.021917210916614	0.45934426149303315	-0.2975190684860948
-4.173729918528733	0.8542615289756391	-0.5905154218548604
-4.227857343762223	1.0123479792775167	-0.7717250026642372
-4.1472993532304905	1.1135402150957023	-0.9729649139563319
-3.85458989074269	1.1625905203373086	-1.504318082039461
-3.856096893234733	0.43154679835663107	-1.5417021826577708
-4.200375852989124	0.3313873746462388	-1.952592573833264
-4.4790013489603355	0.30119156414146314	-2.375632233503555
-4.687208250734505	0.27881606333259557	-2.593575982639292
-4.815633148271712	0.25541427469904826	-2.7100312803113784
-4.796303659483675	0.15668531070812838	-2.814280850714468
-4.693765771352032	0.21020626392928057	-2.8799056867732125
-4.710897437624858	0.29878833011399963	-2.922130231128153
-4.727762559231257	0.35306436789910456	-2.928932612030424
-4.843573399273639	0.3711171311091112	-2.9465112999157093
-4.949787540466622	0.47172594503857085	-2.8005991075084067
-4.925156534236518	0.5013947533014789	-2.760607140923168
-4.780020931720432	0.5313859837892211	-2.8176387932289173
-4.548322158132311	0.6366379565776293	-2.875429631181469
-4.2860379144066405	0.7573570625403814	-2.9170087625138557
-3.923943653537976	0.5035732392643455	-2.935651140718339
-4.013558745685712	-0.08689007668092158	-2.828856087710145
-4.208976615482509	-0.3026747304331448	-2.791096834299062
-4.454564695339038	-0.2653226530176028	-2.618184425600194
-4.962095470388371	0.0731676223224779	-2.1442381973955587
-5.4216118091872465	-0.027426459856047667	-2.306498283981484
-5.66734529555588	-0.20177798209487655	-2.48799924932632
-5.7556748728789495	-0.4840096817930237	-2.517946799242001
-5.676678912592121	-0.8062547662318122	-2.5212272755367766
-5.757212835146274	-1.0063554936497823	-2.1370006117407536
-5.234221324262725	-1.2114023108765428	-1.5912075142981499
-4.723402132029358	-1.7491737925538633	-0.8925698691763801
-4.847022242021728	-2.14288424773939	-0.34890414029097533
-4.972467833277319	-2.042502346798218	-0.4741890152592331
-5.35505513652496	-1.5353182341050813	-1.088967058567651
-5.715234915034479	-1.0287412967627727	-1.8300239863777097
-5.940177506238598	-1.013731998773523	-2.4158343333909507
-5.846427137003017	-0.9595598049618271	-2.9352826349133605
-5.9541344939037355	-0.8611307207325671	-3.133895228545426
-5.83101615797872	-0.6429639403287243	-3.287622700361462
-5.529004752103638	-0.6328212027354317	-3.2442851512028055
-5.02537373679185	-0.6606356748899335	-3.2019737520725715
-4.539259270438257	-0.5866107136815579	-2.9939282437588752
-4.174420008765227	-0.42499753877202573	-2.85821702807131
-3.779065587966784	-0.4366695359776247	-2.6878872155483466
-3.224867780601291	-0.06155013993627791	-2.9778762932088543
-2.412078560698139	0.5039883197872428	-2.7275015348679315
-3.0412859946529096	0.25563439788557074	-2.647612846325013
-3.6233803872084756	-0.11151956619180883	-2.567815485624697
-4.174086155015203	-0.2245439447739363	-2.3706063143839557
-4.53505020178749	0.010802312986412018	-2.0085474690056997
-4.9932777973323255	-0.10298908676674112	-2.220977908631058
-5.31337275721181	0.19405752803406925	-2.5542226294004053
-5.806085487238221	0.4353568380382209	-2.951224727517548
-6.181372121643363	0.556885996208653	-3.207142685725779
-6.331874092207174	0.5978852747768167	-3.3385421726977142
-6.384230175545418	0.5982279812356084	-3.395413692619603
-6.404400212306834	0.7460347634545077	-3.4462030624311653
-6.442656651911895	0.9169887017037581	-3.5016158705613685
-6.309799996393407	1.170415847767756	-3.6139685825717036
-6.2791971309150245	1.2685441856805733	-3.628920229555293
-6.356584305396137	1.1124024922512181	-3.4838047172365627
-6.155191727172907	1.133830193077074	-3.3925540289291676
-5.745476522893317	1.1627526285403222	-3.3447072206025057
-5.205822291111179	1.1784416753280271	-3.3238480375915906
-4.702099564724641	1.0926405135499149	-3.2539865464711086
-4.375132932043236	0.7662245744922387	-3.083121180218416
-4.627580724757995	0.6282200939272836	-2.754485413309369
-5.364829603478723	0.5356915501049255	-3.1397142153413973
-5.6449335449075635	0.20369444330753306	-3.056546201736975
-5.697235714946407	0.06753845627332357	-2.9023387513402197
-5.702287138502211	0.2965437121032496	-2.957555734972226
-5.575854226334883	0.7226510892395465	-3.3841660233687887
-4.728869448352355	1.047868401257062	-3.3405617323191863
-3.9741567627985015	1.052677578625343	-2.9101378674214295
-3.553280962780459	1.969211270080564	-2.490294487365607
-3.0205609270754725	2.3300583272140885	-2.0434824513234897
-2.104087548094971	2.79734250808119	-1.7946429641531911
-1.4692441860288958	2.8502501450377524	-1.3784577682754953
-1.5020323811179173	2.753066403536959	-1.0522224661457513
-1.5652519853035534	2.6202024423615238	-0.5267828711882724
-1.683728050577175	2.7254590046804132	-0.4004581221858119
-1.990429819863746	2.1122361111549592	-0.4589681254762763
-2.137155365131943	1.8142363521671026	-0.20561459620637645
-2.279264369169302	1.7336189569894371	-0.045801598331406686
-2.093045488063263	1.4056135453581025	-0.03821792833145997
-1.8044279389002058	1.3593480626875334	-0.3957191013840798
-1.4882393517757975	1.1826771576436435	-0.7406057134972778
-1.501834849573245	0.7594436961362262	-1.0181195009291497
-1.5788642861774316	0.35365994830008685	-1.114289151030213
-1.7651865755367862	-0.4551371588568462	-1.0177586644885876
-0.7431325989692256	-0.6001008152903896	-0.4427746222707763
-0.6733903686114132	-0.30341204404349026	-0.36143532422296576
-0.08968053953854918	-0.16693557701851644	-0.47915926287623195
-0.1011522676760386	-0.17721412686567065	-0.5831909152812752
-0.5248886649675784	-0.3653731649441506	-0.7222536630744604
-0.6251139683993537	-0.4119268499002016	-0.8054680059409389
-0.6806519915953174	-0.504864011399835	-0.8544544166579813
-0.5716485522706712	-0.2519153326408772	-1.032774878519032
-0.3775109251622875	-0.035347302099394975	-1.152148178676043
0.29173993356974404	0.40313582148151117	-1.4130455800468757
0.3958312584520473	0.7105183389487906	-1.6850516410593572
0.46955294742282	1.0389699537400894	-2.0591575362860635
0.38937303033193255	1.1851388575430375	-2.2909875796224712
0.2993975940499433	1.4864399199968097	-2.3481339188643138
0.3291942215692254	1.6934350427202152	-2.2043797379636474
0.3629893022144766	1.6676450202858821	-2.1306911124154206
0.4363371219713493	1.7765635639166084	-2.328448088776188
0.5926377550299683	1.905643430110159	-2.317182764168783
0.6636241065252394	2.2264779246530395	-2.190618721509498
0.7301677523701128	2.4233945377068418	-1.9770155177423323
0.745247717299286	2.402689026501971	-1.802566689900884
0.6935919057753939	2.0401116173545897	-1.5914795946238858
0.7043083343958465	1.7019566106400275	-1.595806891550104
0.727670229697299	1.5260118165194838	-1.557497183843376
0.9298281318272422	1.5386599636972806	-1.5611670920615197
1.047149874513564	1.554485886292363	-1.6056003929207256
1.1027642907149997	1.6695486807601776	-1.7408498696239483
1.1070780709646375	1.892276080658688	-1.8906991606686352
1.2269773236112198	2.0524533331297725	-1.795888165232107
0.793099818276937	2.707965981953364	-2.0510059575698794
0.3653792985421085	2.875258777325179	-1.9589463318751466
0.5468958220482837	3.3886349003514478	-1.9668218553597776
0.6792072795099555	3.4596957273837936	-2.0818258285651674
0.7265652825943004	2.842991242850805	-2.1077925672984144
1.04505202349674	2.161534960908356	-2.1470087965599554
1.1164015667654654	1.776834115419096	-2.1543225360496914
1.2210445730187067	1.382594358106842	-2.0315249216322826
1.0818674726553392	1.0191086097648383	-1.7279610750355727
1.0829793656031907	0.567304565830093	-1.4550580644341764
1.1100969054226566	0.41336287862477483	-1.2667111073207349
1.3458059553936141	0.3016930918960823	-1.321621987829072
1.310501666512888	0.5143168855570618	-1.326779382707081
0.8669010141898862	0.9746271341409561	-1.5730295040887758
0.47650860249041505	1.5229905797724854	-1.6590901848800936
0.6202601720301331	1.7873322751271306	-1.814716478163019
0.744335592903146	2.223958283695714	-1.9477295293222587
0.8205956194934161	2.6796666648758047	-2.2575731456285157
0.8186471861714162	2.7780386115890683	-2.3574469760465147
0.713205154397254	2.4115701862574532	-2.1080714831467633
0.5683770878101343	1.7657780416714792	-1.7011860787307078
0.2061541327861286	1.0677899243677296	-1.4270765104539103
-0.3954892021365422	0.25214964335360235	-1.2073914281624678
-1.0494436443815252	-0.25476524250927374	-1.1974059888673945
-1.7590581385191215	-0.9164443504639944	-1.1573707128095079
-2.084060198857453	-0.9436544056439216	-0.8466987824771895
-2.1497625800546514	-0.8351515460504946	-0.7737061602859582
-2.072919970333082	-0.7760920405030697	-0.6842005931490148
-1.9443349177008433	-0.5980703015764652	-0.4385358029897215
-1.7027670139723996	-0.2668223275434168	-0.0791787609146635
-1.6436043025051803	0.0931837412891788	0.39941160686890653
-1.7702223775284114	0.5589897079188487	0.12056818618612684
-2.1808063212451536	1.1562696291523653	-0.5466238570044947
-2.684274780470676	1.6515946380221396	-0.6628156611084615
-3.761891385497249	1.3921792497263628	0.37811205145704685
-3.9908211446204027	0.5517235324318902	0.4956406740204955
-3.8043188750490557	-0.28489782930111285	1.5366936138306038
-3.568082490464622	-1.1545094710258905	2.7384962339458396
-2.9923607240804566	-2.232158047743705	2.8238941549194623
-2.320735089623051	-2.8791824498169976	2.5023579562443583
-1.7422970606350336	-3.282609919424967	2.5213806812639734
-0.7765956250059382	-3.886622855755503	2.1304170209689697
1.143360168043501	-3.6023105063823855	2.061460561234199
2.4587476590319643	-3.06662722305463	0.8770169893211633
3.628024108531482	-2.920836045245509	0.9443276789453343
4.231085976677965	-2.646941917333006	0.6524593261710862
4.639317223445591	-2.7912538135491958	0.6813643512499924
4.69959964087063	-2.7412993192711648	0.9187793426575823
4.480272850478878	-2.693892472835297	0.7599236953184755
4.218924686129776	-2.687925766810639	0.31300632101352427
3.7601294217075845	-2.59762892826368	0.07832804170918971
3.358352454140311	-2.3528602811092933	0.10748833470368159
2.826303014283416	-2.3202270645369265	0.32441891312048743
2.196759782813487	-2.635828302652577	0.10153116560354863
1.2833653636240139	-3.207154153245541	-0.10327171184544666
0.4468780999719437	-3.5697278460634814	-0.06164949760747962
0.0887595704091011	-3.195088278176704	0.1787029777674953
-0.09133621859413295	-2.983876950318425	0.3466366436736526
-0.041013337326804025	-2.8298347851932517	0.3182829746914844
-0.1119632218320692	-2.8433042270643334	0.019672837764716653
-0.12810864696451393	-2.6574665905735593	-0.037234442278109486
-0.14171002985249204	-2.479195737945271	-0.10332120119254794
-0.13595039546061685	-2.219798616934909	-0.14025608143552826
-0.12812478931911148	-2.0038320431204233	-0.23609882318513925
-0.4790736642813487	-1.8292497612391054	-0.35444128789687934
-0.7696527756655865	-1.7201462186353949	-0.4031902252623628
-0.9978451204628705	-1.7703032412078856	-0.5911375175220425
-1.210040621284304	-1.7144981668676533	-0.6965725641389808
-1.268824525609982	-1.4744769905336035	-0.7789832641564539
-1.102392104441528	-1.2595276883787865	-0.5903981730289677
-0.9521896957872297	-1.4132723736964008	-0.382345084513116
-0.6504852617027105	-1.7013502558221134	-0.3231023717286777
-0.38495988337845105	-2.0591978567017515	-0.2517611591720593
-0.15350565770620386	-2.5424177151533454	-0.2716704537286024
0.3561623354032206	-3.0652723599155234	-0.33783329806013623
0.8517041356680496	-3.5201455019838472	-0.40186452070480805
1.502099237437609	-3.854455133924213	-0.6220858258401676
2.1839508796797955	-4.557880836743354	-0.89969864973419
3.5835691306903388	-4.374222980615835	-1.6876167729804568
4.886256239200996	-3.7126305846631107	-2.15323834532064
6.046658747439319	-2.3526405168041515	-1.8640365322635402
5.669124934857932	-0.5038196662905001	-1.0299437644523735
5.153844504015489	0.5778261767114957	-1.1417561235437939
4.842637455161232	1.7704755627015767	-0.5733419495074423
4.121230323909629	1.837909488295197	-0.7927731620743558
2.2778316327237476	1.525012945715568	-0.954592850113013
0.15281774681023735	0.9321811051026273	-2.0658162505259643
-0.688802519987968	0.5952143877489894	-2.5067350343980666
-0.9195751260695526	0.4222457502664689	-3.100039217505099
-0.9602908172019614	0.6038581919539994	-3.2152963738785854
-0.8696647192184367	0.4771426260887756	-3.4456267214541763
-0.058176262408912466	0.4428384230118732	-3.2607900266099508
0.43679004785889664	0.7679940181424424	-3.0355567171563504
0.785808436626765	0.4654270573507014	-2.6690603927012835
0.7990040541668756	0.09106545674067139	-2.352106641872914
0.6956380770203903	-0.24751375216056903	-2.109832137949685
0.6231800234771855	-0.487308075501313	-2.0570341562042365
0.6929211017552751	0.16556019571976768	-2.530629744744317
0.4487194902221367	1.0151224534204606	-2.9075011664878865
-0.008118100478592792	1.8636358831189892	-2.9197024998872547
-0.03892063174266403	2.8042589119120667	-2.676136330129867
-0.304178088764943	2.8585522813946307	-2.4425999865871275
0.9755069188603518	3.824393739490611	-1.6107447025737838
1.3045350247846792	4.4710634070859285	-1.117904934497219
1.181153668121976	4.907483336132043	-0.9927401721715091
1.170308912037882	4.874539255732377	-1.0138725878482706
1.1360351975684089	4.7256990923219995	-1.1098487689996066
1.0839876808903788	4.493684067652128	-1.0332615583231262
1.0904771232270918	4.312412474659001	-0.7362763619984373
1.2960787568192935	3.9790491234503467	-0.6856559416046555
1.5375285133925476	3.580710614854623	-0.38108805026699827
1.7950337265740546	2.8946335659835176	-0.04725192234732451
2.1587334615783744	2.133176295208668	0.3754902572350386
2.2312392138654955	1.6603121511467804	0.7533191188919185
2.3095593164553407	1.5055911933564787	0.862481448977603
2.5579687636105253	1.5879750359234157	0.7682693569501828
2.9054924926270362	1.8162158611126638	0.5568645783827605
3.5161035704104564	2.002740010259563	0.16160403425145367
4.08269142333945	2.0936665444972986	-0.16640204807191744
4.436072194470925	2.0776406055501795	-0.5100672476627945
4.475784409021301	1.9924805612542689	-1.0095948483232025
4.588593562889112	1.8687341229976284	-1.2336252764539692
4.648381869738178	1.8379912115291976	-1.425493684484923
4.603766380415787	1.8082929450037313	-1.6333456753384377
4.493933283767821	1.7812116575555934	-1.8275630271297565
4.258827167637897	1.6915691712768863	-1.966219596848915
3.693392734136857	1.5424710193101463	-2.261744718008115
2.823468940130342	1.2799630791063945	-2.308830051315851
2.0489674922492416	1.2311026675921193	-2.087386754454345
1.815256089741339	0.5070562090313901	-1.5594448732750203
1.6335065341047605	0.026368501801545437	-1.4347047768599144
1.6677442480457232	-0.7494009679348734	-1.3297424174044283
1.6999316931348245	-1.012116443090679	-1.1243347117387743
1.6661370723672186	-1.072053005765736	-0.9914274547796723
1.6286530179966319	-1.0407441613992385	-0.7539126552043903
1.6503502551578628	-1.0658515266479576	-0.5747174562682154
1.8198573868502863	-1.194015531902597	-0.30263675450522914
1.8523982171148623	-1.300475214392509	-0.19681254037136992
1.9573637173080298	-1.3797498149018084	-0.18802645645544475
1.884881446752979	-1.2334997447570133	-0.3533808033421876
1.5743551725268083	-0.923433004938306	-0.6789786932120319
1.43585680082246	-0.30052213432401603	-0.9702633584705981
1.5237963713983267	-0.11541632680383415	-0.9741089735215173
1.7000006257247442	-0.4355851931819689	-0.9483419117805958
2.205675797757937	-0.8616077781605619	-0.744215041718309
2.493518357066485	-1.1470831987439911	-0.33601968015344924
2.4936674058528894	-1.3016847700735432	-0.06701113937019847
2.11482880512202	-1.3169529137258569	-0.031287105846093885
1.388816156085266	-1.0908668565710233	-0.17862606773227485
0.5176333903433947	-0.8998098077585001	0.018676812524551188
-0.0016943779033023068	-0.34591858789440816	0.09668573175574613
-0.004902676999148517	0.6471455231312292	0.06438506292514193
0.08019844086071645	1.4355976266135821	-0.8580086721552287
0.021741269598613635	2.0295445977716944	-1.5274166057029654
0.24486415780294768	2.4462784188876374	-2.0200103660370967
0.552840726172964	2.4508693816725273	-2.308267304071284
0.6259531126145785	2.50136264263822	-2.456851933150127
0.6083403317539016	2.460773436292825	-2.4934117355046816
0.42625781308786825	2.4118189695482424	-2.4217054849421937
-0.0668216782426297	2.207709517832009	-2.2295444965957913
-0.06927279699474122	2.2290728826028383	-1.8701120091048031
-0.7966621662769559	1.4934577988727282	-0.9776211157636444
-1.1982750315157853	1.3307776907188624	0.345064620755947
-1.3496847973884185	1.574418387525071	1.4203297615940667
-1.9677481504940295	2.2350682761303546	2.3445550214004895
-1.5279901158496942	3.3751828000003585	2.8539447016287443
-1.71930147555497	3.605499354364107	2.7087084830139023
-1.8605108882761356	2.94436758632536	2.3638976692687113
-1.9249766763373686	2.4823173554695805	2.08824361831606
-1.8109042172834264	1.988323611645775	1.5670954277444766
-1.5442821974259342	1.4173265148400755	0.8481176588589738
-0.8367784635005802	1.222289470805363	0.34418319543873555
-0.3938571244937015	1.1750186092280475	-0.19816172020218792
-0.29911087377872125	1.4548935642471335	-0.6475005858374104
-0.15805662015890043	1.8315234605506172	-0.7814653127247081
-0.19691567152675343	2.223921690779601	-1.3889589628709462
-0.17734579251289034	2.6416862985697898	-1.7115715395182916
0.02214637022705771	3.2058294954241036	-1.6726643881193897
0.96560322369363	3.8263309480388283	-1.5959004290185534
1.4593708676006025	3.7603240475920425	-1.897010880102254
1.8728933489076451	3.4182443108940257	-2.2455021345323702
2.970234193768032	2.9656328510038885	-2.267261718533834
4.000037481027343	2.5995749394052616	-2.186869663318988
4.8525263807516685	2.214735142872481	-2.08582593175962
5.181632482601259	1.5250451707534052	-2.1866974223094124
5.371683944612621	0.875542951465861	-2.4044214273924855
4.664278826623633	-0.11941379337374151	-2.8799827984056368
4.271325107666302	-1.0943010913077489	-2.945608100157696
3.9797913945129983	-2.2447611934202434	-2.3357978835026207
3.70903431380333	-2.5717589268437018	-1.8476466719018736
3.6251415424591746	-2.5331874211156817	-1.437720414319989
3.518338213758738	-2.3672071655845985	-1.191162808534564
3.3940672877339813	-2.766154257830292	-1.273727662712917
3.5883547487074865	-3.185696671948697	-1.689471803003229
3.805848058025514	-3.9269775176084742	-2.002930900290327
3.983287351246032	-4.302947346854782	-1.5939494391568385
4.199159332054789	-4.414513195599256	-1.5536299030211138
4.385385629362877	-4.56941867734247	-1.785451600382594
4.544718218571709	-4.377635076797893	-1.8103543620920501
4.845821287249155	-4.6652575758082415	-1.9331304497690154
4.808246581966687	-4.549238846238937	-2.027823932576122
4.463627690309495	-4.697794163299521	-1.5007312435447544
3.6104566861915224	-5.06485158796015	-0.8987036210147469
2.9040920091290188	-4.8624264013249885	-0.22656214679347378
2.5273390765795036	-4.796756925443798	-0.06269872078245525
2.3703434122103566	-4.735604481145091	-0.020215351480770832
2.5807647604823956	-4.495941361621952	0.1710063517161018
2.364738771589816	-4.495320524169582	0.315800327967736
2.169123644078102	-4.47037410762663	0.38749983748069616
1.4001544191132813	-4.448934331860732	0.37900921201856697
0.5387429023807094	-4.394612838714289	0.4930129531978686
-0.21383742503071515	-3.969781738849513	0.9303660273887835
-0.7246049128181716	-3.482987940720429	1.0169820086170052
-0.6734735595885456	-3.2059823957111813	0.9676908663166126
-0.6588402125810918	-3.066736024750099	0.9233247347123622
-0.6479011954089687	-2.9498912423104744	0.775530738845136
-0.614621745083969	-2.803870430370964	0.4367036744039114
-0.4172072315231233	-2.617269718414096	0.3357482491772244
-0.18180853846265124	-2.4122639928322154	0.39103177882462375
-0.06156812620954304	-2.147637451103437	0.4156208903330887
-0.09301663684523144	-1.828312220866432	0.3618519525611544
-0.17333213438699685	-1.54330196499528	0.2080317199383197
-0.24782434961959512	-1.5259153528489446	0.14018396272119163
-0.410611061574433	-1.5777698794339317	-0.11728763859484179
-0.623887088075885	-1.7065846342766298	-0.208202082253423
-0.6461551718829284	-1.9233039347467107	-0.15251736255217943
-0.5655444159850512	-2.1263459866484373	0.04949960410897013
-0.4520128063843095	-2.1636131086970476	0.12720599773342528
-0.3379273780738059	-2.3008292700137676	0.24479242781377894
-0.38761048337064374	-2.4214430810917853	0.24391290039960706
-0.681306382500992	-2.4709387063725052	0.3064890660316538
-1.4445745602741078	-2.4059995185385064	0.42416636578510086
-2.290363128499444	-2.2449623951076525	0.9419143780883934
-2.6827010985108037	-1.5884548638217	1.752676754579402
-2.947659525995165	-1.6660726553260878	2.5452305919248435
-3.6365369904203027	-1.327678271891275	2.728626926925912
-3.953494013184713	-0.6490242604772413	2.195883545441909
-4.298614479149033	-0.06844510238679906	1.5018676699400133
-4.345751748850963	0.3674908835209352	1.0770361954916168
-3.989864282508642	0.6244352817144598	1.0504504412195736
-3.7916782985944453	0.000194895186084617	1.4281374203393848
-3.2024811618792777	-1.179738058588908	2.008330252312183
-2.8729295751711406	-2.394382918156083	2.7100834749793115
-2.1427083453264224	-2.8779572408018934	3.176535367288902
-2.0996517264989008	-3.225348773733421	2.641845914681889
-1.8808522602295392	-3.1805059006407506	2.3174859000535317
-1.803311965196924	-2.9009196316283243	1.8993333688678116
-1.7053358971221517	-2.6597732874476803	1.2445606107834488
-1.479719982424555	-2.455502472432653	0.312665609362845
-1.5112247027672476	-2.225424700178505	-0.35748243199216584
-1.5772369173331524	-1.6251058745657745	-0.377970437572437
-1.6113420666427656	-0.9274167312171052	-0.3388552514012626
-1.8548514506370808	-0.12957139203009352	-0.7258718809752464
-2.0678394127723987	0.6039900435101565	-0.17270747643997306
-2.8239327683454936	1.1162318653712286	0.6498909358974934
-3.1783318917988117	1.7426623221846105	1.4550130818785327
-3.313275505707027	2.360206860486102	2.2461206348608758
-3.7047970306105835	3.011137226086164	3.370325337830613
-3.813873990788988	3.5153502871882005	4.255766288862531
-3.780622920684655	4.285053341025414	4.90677967449401
-3.637456410245448	5.45928303625103	5.41118421455958
-2.8790518266186096	4.891166961378021	5.210264748849273
-2.5772612876973287	5.217590004644841	4.232171443698347
-1.6954254814526997	4.898839277342589	3.4747758287249884
-0.3997627432828329	4.968353056006305	2.89320223038152
0.3324839928727189	4.573995870619987	1.8383250284911983
0.6136757834860053	3.15839683109298	0.6567835233936875
0.7902564150805753	2.2269029317123006	-0.5338316149003808
1.4928709792628954	1.6184642096079471	-1.1227426341709466
1.7589074946124403	1.3441670115426563	-1.2634870819107764
2.614674397763453	1.2646256007533312	-1.3766601789960535
3.688741519015628	1.4650005987146157	-1.6113534775273715
4.486280915799377	1.4369456329103247	-1.6312397639421021
4.894911811384849	1.3442064962953562	-1.7048832946814945
4.904948547471343	1.1655241122443076	-1.8424241568380266
4.498591233279099	0.932751293904532	-1.984616996400214
3.510454872291914	0.5701177686889631	-1.9868220078104086
2.5526529329674084	-0.027918972596864426	-1.8045804167060306
2.4733770482254487	-0.5703728745624841	-1.8828324604347464
2.7773720243426907	-1.168157173438353	-2.2200789925171707
2.8362707325980465	-1.8079128180618256	-2.3858616020229304
3.0330753886486046	-2.321680924232027	-2.794302063984709
2.479473651757724	-3.133603653262629	-2.8610893152914736
1.4775084312081697	-3.308537181472059	-2.9527997710584573
0.7291124337172153	-3.1964025480774736	-2.976690662740299
-0.1210605449680573	-3.1728413036997027	-2.87229348947019
-0.8705744429383097	-2.7124133741868843	-2.4775680250955063
-0.9225439926206885	-2.1875620132601497	-2.4035310861237615
-1.1110236983839419	-2.6068986351089345	-2.3953433453598203
-1.1001238588688182	-2.793447853629697	-2.4402589861269357
-0.5123898265974296	-3.3404935925266788	-2.502320125658749
0.6760232527299125	-3.447588240408004	-2.4922091935692405
1.809730329907927	-3.1735173130700542	-2.192811401628252
2.469470035364645	-2.887214989975997	-1.6969612027061034
2.724299802815228	-2.6837882041860524	-1.388470427832763
2.7597791841338006	-2.458507943838418	-1.0844668202888812
2.666488194387044	-2.344830318046694	-1.1781348022228402
2.8617669441797755	-2.53346473314571	-1.3805545780490787
3.3945729908161213	-2.936424220273473	-1.6713445769058584
3.6913341882354476	-3.450721019894967	-1.7989002297748622
3.6758964687128066	-3.9838165768735516	-1.7206590619517088
3.3171085210566655	-4.681667040307203	-1.3019335392768285
2.536904303826576	-4.584430614819625	-0.3646154213802801
1.6750215765655059	-4.551124480334704	-0.3851847232659083
0.6459207592951177	-3.7800214234780474	-0.2958353576180637
0.12444536750932286	-3.443565742454218	-0.30645691718539503
-0.30249805600967195	-3.260852236926769	-0.06841082691108029
-0.25060997723255235	-2.8538910261983643	0.07525734003392986
-0.4192287662539312	-2.5069544751345183	-0.12071282299677293
-0.6273481082962786	-2.141191149023421	0.24064419191509714
-0.8482402742500886	-2.3897161178113047	0.35438089650593735
-0.8712320126839113	-2.753399315898831	0.5447617845040488
-1.032690172698952	-3.043303472221987	0.971843544966452
-1.1093948021965918	-3.1687220063522643	1.5276200377300124
-1.2036703640639894	-3.2944752278345573	1.788554173933258
-1.3126000203600923	-3.371363345299932	2.0665220783687586
-1.4239932329478566	-3.299186489611978	2.2810442767597205
-1.6092279493481998	-3.2263781030386163	2.599812054668151
-1.8375133964297439	-3.408279478372503	3.089646768850715
-2.753905442958927	-2.75016812190504	3.0620386402073816
-3.5121642159803415	-2.160441194641366	2.7795390733209016
-4.443929702118714	-1.5182134413913106	2.213941873212767
-5.171266651087428	-0.36187892948864997	1.2640493862092794
-4.995740323380256	-0.10284413563252028	0.5258316724400135
-4.637740451005453	-0.37707220616178627	1.5422905987583058
-3.8812138660719127	-0.9851181816948981	2.593866921245691
-2.858266973676542	-2.1874866633152448	2.397397025225561
-2.075918737775262	-2.6332890321252527	1.6657877623866235
-1.729387917971645	-2.7509432087658694	1.0931348269426522
-1.5222033024060755	-2.442297032266023	0.7836278920176686
-1.3077732202194454	-1.790170205773223	0.638607210616945
-1.2242548718730804	-0.9887460137368955	0.49789964218271315
-0.913900910679023	-0.44137737192103627	0.3624279309248833
-0.614816973280422	-0.33574787156528224	0.344649921447332
-0.28818706912891706	-0.2829888053908756	0.30833669331136265
-0.09333007840243254	-0.30779566843601314	0.3763993779816032
0.18686736848848587	-0.3704268463262879	0.4746275349849665
0.469232811139435	-0.9973482286901704	0.4890355650367881
0.724709159467599	-1.59578257580632	0.5126248045988697
1.062011199564297	-1.9246055252236556	0.7075211278027491
1.310588851095427	-2.1288675533443926	0.8418834855490084
1.3854697530153397	-2.2683948924984803	0.9097946411444849
1.3157645533753406	-2.330941139811546	0.8561842245148211
1.2843181971123065	-2.508671804479028	0.6904033065961139
1.4615932763987702	-2.5388834489919714	0.5875680518274587
1.8224016544582293	-2.864688647151355	0.4903289992260638
2.1664376486943904	-3.0644550463331663	0.3278610167840886
2.1099148536589616	-3.615818234702814	0.062289521399399424
2.2322224161030735	-4.049640913588667	0.05560743118031051
2.701860470885582	-4.420348559676459	0.14672551692979718
3.37700231127958	-4.724898967452514	0.41611071410732475
3.9966164464643987	-4.944943519705128	0.541308610500699
4.346613933120957	-5.007507275779932	0.6435717740627683
4.448969639745069	-4.953779666230029	0.661966040461215
4.336891322032787	-4.822994824655136	0.6274582961049386
4.0546862560915065	-4.433287220977129	0.4086863256766098
3.538497058720804	-3.6657872428202976	0.22631871503106304
2.965521216287385	-2.933368179430922	0.025322229725522512
2.8638523202702215	-2.063760759087479	0.036485305000248665
2.703576335827409	-1.4559428710736282	-0.3163268335777409
3.1391296379406195	-1.3318132553684223	-0.1975064912665834
3.3378092223272615	-1.2223012104589408	-0.07020458740859926
3.347300680024231	-1.1803315721710281	-0.05643023035168429
3.1959154292591117	-1.1670780755667516	-0.054563755717970217
2.963037566371723	-1.096742476605045	-0.10912280717464923
2.6079188899032957	-1.0872068838908255	-0.32725316377917896
2.342014648235462	-1.0911859804510669	-0.5010695207098985
2.0641468298765857	-1.0868786537619273	-0.5678818472604931
2.087088972929098	-1.1360878166466613	-0.494804120931676
2.331932985132513	-1.1817248195723784	-0.3476872337981654
2.686209081978003	-1.0778558872041306	-0.1432707601270055
2.751559806565428	-1.0527615449462313	0.053441459696678795
2.7014533275657633	-1.051108329689648	0.21672968841617354
2.7594026179107773	-0.929622840830307	0.31828281280538456
2.522033398999127	-0.9032172249859173	0.18472283914344212
2.033644637830329	-0.8538735505879138	-0.007745047666338528
1.6968311651709835	-0.776019353691055	0.04047888465011876
1.2560380331331484	-0.6972487289349015	-0.13897391723981595
1.1099167382865789	-0.6606167745295851	-0.25680883810708505
0.727604436492427	-0.559841165514975	-0.12772704595183082
0.45638418804349795	-0.492959951966251	0.03372110748428676
0.3782727274909705	-0.3147102352956526	0.4287871300852543
0.49199336393324233	-0.2832936873948891	0.6336546213699809
0.5425456486359151	-0.4424314534706743	0.41736352188578535
0.5891032171397858	-0.5721292036779705	-0.1590845308475343
0.7566912637830825	-0.5826456562368164	-0.6283242875322319
0.8381290981681837	-0.47275639818536536	-0.8730512197652207
0.8581613954256875	-0.30437119182389766	-0.9553887923052996
0.7948837470516916	-0.15997035447765656	-0.8494019167969904
0.807990245401832	-0.04489341212302006	-0.787233623124241
0.8168847635177945	0.012784883866315057	-0.49053133812658223
0.7731741760447638	-0.020006386149180013	-0.14995817148486631
0.6131881533746177	-0.4273557240392338	0.17951295883566187
0.4753286094742169	-1.1803412965188307	0.2761108390414686
0.7836361163752088	-1.585141962326354	0.38347599978388386
1.1580788873921224	-1.7430762584849844	0.567929617699417
1.6995503319886087	-1.7211131132673092	0.6739157691521197
2.2531007164358003	-1.7340075155910046	0.6230304292887654
2.756105570592202	-1.6717177616019798	0.2784082692072625
2.9035046019635855	-1.7975358078961685	0.3015682601337032
2.880782729947947	-2.0263307752331623	0.1976863587954333
2.8141448590877856	-2.2353409962068556	0.22526825010128224
2.7832039668604276	-2.641098784625765	0.2847159271077072
2.7816151849746333	-2.7686371971593586	0.3635731888767075
2.7215702954480068	-2.7475852245271715	0.46340741316097384
2.6858241455527967	-2.580024027596409	0.5438711657965348
2.5823983015039813	-2.4319391243689803	0.45972344135307
2.5198276868448928	-2.4103856913703323	0.4923186030390133
2.390020748959112	-2.480185135560052	0.49097678539157064
2.3183185575052403	-2.5654102166376824	0.7255047037668245
2.161684285059704	-2.4310062135395194	0.7858839744489664
1.8377035392633905	-2.2133933202394283	0.707085936843358
1.8550410689240102	-1.5743241780083028	0.1833239404299022
1.5721733198312957	-1.0715275855178545	-0.1059525252156985
1.2505950968066264	-0.8940266071023959	-0.227835546693965
1.0230542752941754	-0.8578045332315858	-0.17956061768085166
0.8224878733610617	-0.7684542570026559	-0.17063742478766525
0.5618349191672792	-0.5700944546364963	-0.15739351971761664
0.3044694557861941	-0.35797474023335285	-0.06609883834636425
0.3632279471579444	-0.013209590400688377	-0.004546608020473896
0.5251406497182568	0.3162642028352117	0.0018093174117641147
0.6302163377861338	0.5746002178290678	-0.4028971980116346
0.8036526879654309	0.868274140825057	-0.8235204740625459
0.8751021953400386	1.1494519281188906	-1.1642229957005696
0.6587164316102713	1.4594564976025401	-1.4698733901197605
0.43699659525123513	1.7623950993620143	-1.7501838400007435
0.16566678940840265	1.9398809668516073	-1.9025136774946534
0.2274028005601616	2.0768233854224656	-2.141414750090802
0.3365633866078163	2.287140411520588	-2.399858950169686
0.281402768664926	2.424044472862064	-2.6706357554623983
0.10060421364212055	2.4856388343874722	-2.8600576321708546
0.02291686466965977	2.56373534644075	-2.888043308826737
-0.015662663125981975	2.5931870773730266	-2.8525885716024004
-0.04831052873901643	2.5298958027496194	-2.76387155371413
-0.11395735973266687	2.5326427236634257	-2.562793830190565
-0.3029478029230285	2.3426263100700537	-2.3924913760534285
-0.4204703312374773	2.395932250890841	-2.340871972383448
-0.18251227554763058	2.3157075876295248	-2.3827189287820083
-0.19450078881414712	1.9620505181417467	-2.2899690126676666
-0.3988838693824496	1.3191744499191596	-2.119344455571184
-0.512024468008582	1.1307311387543795	-1.8324360790554224
-0.5751848706755118	0.8255879470533062	-1.7207510281299834
-0.6585332349148899	0.35764268766226726	-1.5501903943480364
-0.7790066660989292	-0.1887289152598709	-1.6392952089881434
-0.8051081246777351	-0.5704950315996294	-1.6136150323413836
-0.49967763529169046	-0.6399992505382951	-1.6582813457808487
-0.4356135122135806	-0.7256333815024479	-1.7010599183018789
-0.24884104840245239	-0.6522961412359839	-1.6935168747867733
-0.10262792208512572	-0.4651431728124662	-1.886319050401749
0.00037952218152232666	-0.29488630920961245	-2.0456624545951128
0.13169608619187148	-0.1824972655827419	-2.136686806600736
0.2869661995913156	0.03924651678305906	-2.15605422227154
0.622973037467243	0.3595325858578814	-2.0178513172352717
1.0902756782522047	0.6935705067146525	-1.62169667713468
1.349929816848246	0.8316176982444404	-1.312036815646201
1.6123588509021183	0.8855627870333488	-1.3567543032440255
1.6272079243443054	0.9009994320409657	-1.4626688634200713
1.3916666736595782	0.8373555464762351	-1.558959923427978
0.9207796831223717	0.8975953483029411	-1.6083012319884413
0.4246035825851635	0.9644590530968588	-1.628856577542314
0.014021753957649633	1.0321371150835001	-1.659772802548332
-0.3045466221790449	1.3795439515307724	-1.7209974837669253
-0.7727623696105799	1.7930988328546253	-1.8150553835757532
-0.7469920770985516	2.3131450155597704	-1.7916783946735364
-0.3287798486737635	2.7128356833717575	-1.956245356508351
0.44003813720131724	2.870138619981294	-1.9118757624111204
0.7017097181984853	3.2572835400979145	-1.8557372611491634
0.8156782262322021	4.2635179230640805	-1.491398128564075
0.8536217145930267	4.951044856558416	-0.9637837268385645
0.45835007173668596	5.111317736402953	-0.14644867184933671
-0.48553357102232436	4.921555591767535	1.2988354420327521
-0.9628117987421646	5.095800761556833	2.511285446158323
-1.0628396485779152	5.139278345731848	3.7497164503798417
-1.9395489340548402	5.693889504164407	4.4365129915521155
-3.00622253804036	5.685831385142791	4.744887005361769
-3.9216994739127613	4.577865448561158	4.3757729549727316
-4.171699859315747	3.0718402246605843	3.297808763463211
-3.8639762016090136	1.924138136748293	1.8423570057088248
-3.29848029201947	1.316763271670332	1.731387334386982
-2.565940198165434	0.4949015727230639	2.311655597427576
-1.7922787098196755	0.09007733824603434	2.2959820541374856
-0.8315296337442576	-0.27847906940626344	2.6604269077483647
-0.46062664907478357	-0.6098451655243625	2.4941699282742675
-0.6062169928228929	-1.4164830296371702	2.078157173857256
-0.4581667935907412	-1.7098858855616719	1.5603097084815625
-0.2454033741697689	-1.8115394429518046	1.241859261987859
0.1451344572345207	-1.9938727037333301	1.15787849588468
0.48989230221000823	-2.206757077372541	1.2236764836477447
0.6359145058257295	-2.2897926587461015	1.332089857707149
0.4293233445103865	-2.4107498450760367	1.3490702243963948
0.0978545872403229	-2.4751364661833177	1.2801919106513668
-0.38664462227901236	-2.4715286220925488	1.195265046134671
-0.7578001177792153	-2.417950349199877	0.8891193937493201
-0.7244859651266541	-2.3729219618636956	1.1609749183737836
-0.7231904628468567	-2.1790733669655995	1.2909295305436956
-0.663246661402857	-1.8170271913394163	1.481279190247022
-0.7440175241351215	-1.4792643378783241	1.5978581226537458
-0.7706519606671784	-1.1812122759298391	1.7603897473924577
-0.9108897195227524	-0.7371639130738514	1.9175839065755833
-1.386578864006848	-0.16346602012120598	1.5230142059062113
-1.2909176236842321	0.910030845416247	1.4309859778494733
-1.5716613370513388	1.5361248833114538	1.994005471847845
-1.7197036428501737	1.8772449597404297	2.0198541137125807
-1.9465480959413457	2.0599264369822756	1.849893548513767
-2.1619066137196032	2.182663974876303	1.5628982136342304
-2.267226360460348	2.0459744267687183	0.8881528761026437
-3.219294651871276	1.3087176875889948	1.4848672662694493
-3.3840134982696477	0.28338785316185133	2.18356529998967
-3.5098664625730143	-0.6350215721436046	2.507333035390115
-3.0996933369379995	-1.5358357841438424	2.4235375399717567
-2.6905586499657446	-2.1432233952743363	2.6539085713156703
-2.1983044538403	-2.4361131397091755	2.667349828297683
-1.8871710342016854	-2.6940259819432506	2.5068520396708944
-1.4153626277289908	-3.0067626402175898	2.0699997215322705
-0.775018775358551	-3.329313777896565	1.1451272305099967
0.20322942502466235	-3.275318512091515	0.9275558845619615
1.6548278762185393	-2.9887754707369707	0.46354662528023277
2.4815084531968417	-3.101453652366601	0.31081521718626165
3.088770740823899	-3.981818661735023	0.231775355100065
3.405770457153494	-4.235088857775691	0.3259109425526266
3.788588758465731	-4.006384697646373	0.19577851954963463
3.602187110528693	-3.3607536721684697	-0.21442718525595866
4.257313687482524	-2.0737160000831625	-0.24367758537604028
3.80141753297168	-1.4953518900405731	-0.7782592446221636
3.31971992416458	-1.2324461678854501	-1.2674849776970478
3.1153362825844826	-0.6631389403797174	-1.5613054255212524
2.879926877948097	-0.6854082297685191	-1.7000890834436635
2.6308589144416215	-0.9561189636219142	-1.828457631334697
2.2808032022773492	-1.2216425286518522	-1.7590784434998887
1.86304048427712	-1.5462886983291662	-1.2225428651310586
0.9909956359275492	-1.5662390946007427	-0.670945719167142
0.4535120634627177	-1.6915237245553598	-0.26962620229065637
0.34737689732125177	-1.8816415872783476	-0.20870687461764673
0.24030671188949473	-1.937031681950609	-0.3335636615419107
0.2852103905505843	-2.0804439433967428	-0.41500867293238664
0.24648388706811142	-2.402604982098524	-0.5747629882351802
0.0020515203784758737	-2.8608052550806473	-0.49537614399315194
-0.3910346559830374	-2.8756098184363657	-0.12943125681838955
-0.40135031544204697	-2.8854186267067754	0.3904291350502478
-0.26590019904268836	-2.8866134154042076	0.9009480440218574
-0.4469447962959159	-2.7832526111667453	0.9961839058969396
-0.5506171546990749	-2.7037285270794897	1.0487325800672784
-0.7449451880283402	-2.7009266303409953	1.1004670393538942
-0.9411618080924469	-2.723386444440928	1.20532397956207
-0.9808011924251621	-2.776978716589713	1.7070268446257673
-1.317472162116665	-2.817661044502007	1.9996524180092323
-1.8203839447451755	-2.491772009573771	2.3589040925275895
-2.5386960236400125	-2.1032941495483017	2.205443023421712
-3.3613540767509726	-1.762999391668316	1.4993584014369745
-3.6251993450521156	-1.153035623932084	1.040707249724771
-3.446282840372887	-0.1956712854902411	0.9163916733796239
-3.2751609095003773	0.8791392953099157	0.8390812254797004
-3.0191636770514583	1.308681309692606	0.6344553489480242
-3.0835634943076236	1.2057572782468373	0.2788397816190126
-3.234376373809661	0.6817186738180997	-0.2066703625173222
-3.6500525033180646	0.13992312593930437	-0.4796375283586249
-3.9807049070670923	-0.43914520659980666	-0.6396096047171919
-4.056622969287984	-0.681514991523263	-0.9188677452435258
-3.6012525525604064	-1.1058727137891438	-0.9374565007949732
-2.9705326804898164	-1.2743215414478386	-0.6492339273499164
-2.7497824700298943	-0.8140064840806681	-0.5942736643775279
-2.7270667567592035	0.2617287739599444	-0.09363304073927062
-2.179716678635174	1.2063674356569398	0.47490816557981114
-2.1342879143496756	1.7034138989088445	0.8982682208414268
-2.1232571968950524	1.9345328830571806	1.0033258019274829
-2.19267405504498	2.023039551111978	1.17403466214105
-2.344471483343532	1.8654846284375401	1.011696614184416
-3.0890536994231472	1.535982269527508	0.8124953490196456
-3.4719317156875067	1.0873407206221501	0.18364528714994682
-3.3722107258207497	0.32095738846337746	-0.2329195445612272
-3.754822425554439	-0.6055881611920582	0.07997878021345453
-3.514230408727458	-1.751085849004591	0.7248508345597696
-3.453017031830416	-2.0091915359168047	0.7976550225299954
-3.3100204142330036	-1.8149976639094427	0.4468615698852825
-3.3313234706248047	-1.1402194119706457	-0.08282596018255152
-3.0722785285459744	-1.188333364764415	-0.4086965789383164
-2.7185585923669304	-1.354063537310723	-1.0785083444060701
-2.612997842535879	-1.6928710966194414	-1.6057283420219173
-3.0394623467206237	-1.9940318424047694	-1.8452984916211528
-3.3682171673803794	-1.979052795947874	-1.8733065233324726
-3.2699585391171007	-1.7638351528206846	-1.5128068469240215
-2.944496702747381	-1.3847411297868104	-0.9894389845695996
-2.9604321920099523	-1.0085319894787501	-0.7505997160339873
-3.01018430275305	-0.803049786761183	-0.5434252641538095
-2.995137342478727	-0.5223379360405876	-0.43055881797472084
-2.9534758500308955	-0.1969558098729752	-0.3349786648751831
-2.8699493436548833	0.20275305571490967	-0.4905505967931507
-2.817207161847859	0.3707082935308667	-0.6671644150127468
-2.6347270895986408	0.6080452640285142	-0.6423534312333455
-2.713380632293817	0.7325677560687283	-0.6580472896838786
-2.5773469337230286	0.7615725100308613	-0.6760286515061725
-2.3776261575778688	1.013967612797624	-0.8001584094337217
-1.9904875274312566	1.280559180031371	-1.075039422078004
-1.8263832106875761	1.3936777762575012	-1.2297521944596326
-1.7466993060757496	1.2154169326330764	-1.3677234481887537
-1.8264181410079852	0.893771462701498	-1.1429550643265287
-2.195511649790208	0.5968996999913259	-1.0363250278254683
-2.924901944078727	0.437230383372154	-0.44436125827424455
-3.2767730389088956	0.34224102772750936	0.21326402191581878
-3.438974178535425	0.3596840551068524	0.3609561506049433
-3.3850320010290487	0.5519586979733931	0.5266169550734662
-3.4228538654264584	0.7721408017724484	0.6579131537969222
-3.4722557243108145	1.4469952847977416	0.7231764663118315
-3.014817431711231	2.086052212978306	0.803330325764922
-1.9762812462259765	2.945134713642473	0.5923610384347647
-1.3320835070016614	3.269690913756889	2.157140280720952
-1.2990575166222538	3.383783413067432	3.1979746266831865
-1.1237772475514176	3.093109405064012	3.5104889721226593
-0.9232021680424765	3.4584827295953664	4.011027220724501
-0.9385885785213092	3.605670068952538	4.172316245468342
-0.9968974578318078	3.606643260010515	4.404936454378701
-1.429667085947649	3.6900698092048847	3.996647936667618
-1.3945051886528417	3.616617230529821	3.2241505350772726
-1.0108853517625587	3.5363115341300215	2.557922317623129
-0.5634641157500261	3.3515841201965233	2.306270485117403
-0.41555583846642297	3.359196514476243	2.24260062856202
-0.5879478900449385	3.4351694811553326	2.4479485901470865
-1.0041804541786674	3.292705328159951	2.87279207612096
-1.2711231502561218	3.3480516140671566	3.1011848669713715
-1.088801555912452	3.289105539501201	3.4981247902052854
-0.8737953499544568	3.307687957613802	3.562105173826422
-0.5044735492513687	3.219754278236513	3.570115326059925
-0.15540891687682307	2.955745002764035	3.391071044535369
0.14752050951672063	2.587467581143865	3.3914784695770517
-0.05301024453422852	2.5089413774579086	3.5742401090956597
-0.030947605360353177	2.492222931978683	3.4149259637816423
-0.18489872299423613	2.467710817651061	2.9068145712359934
-0.17840985296223735	2.575427183060777	2.618494866172197
-0.011532627772088352	2.94738785673552	1.7846346416272105
-0.07458782224663588	3.324236457270489	1.3805487518317907
-0.14709675425863894	3.47701978240547	1.2335093841315512
-0.14226911182524565	3.2593652915567812	1.4080302923104548
-0.350162543300972	2.509699765441429	1.4324294132472557
-0.5762922689858981	1.6587647507656083	1.413968086475744
-0.40388099015876966	0.9876802107352631	1.1003413017305765
-0.37860337212415474	0.8135298820289149	0.8816975302598533
-0.327703414284824	0.8589768529422664	0.7140617991083597
-0.5225949374448153	0.9186223828412341	0.3901718666240368
-0.5252099816051198	0.4833931783420857	0.2974951790176221
-0.433403359229815	0.12632002168964	-0.016478251726104284
-0.4439124338895513	-0.5601381678133782	-0.11663977316640331
-0.3914527637411952	-0.7491045887209171	-0.2872365715855779
-0.3139770481394663	-0.5989953835495292	-0.43242897038062583
-0.008282940931522384	-0.410840142729736	-0.5619979317010496
0.17201159213527634	-0.29367748582732406	-0.6567722130757954
0.3011916431705142	-0.239981510687734	-0.538913602278786
0.5230744983994224	-0.3940691084124895	-0.7106746488676773
0.5024476759638346	-0.5141452175141644	-0.8184939565396928
0.5071350114888642	-0.5837893467483858	-0.9137119051710204
0.5055717728745908	-0.6485263012641924	-0.9440220229560219
0.45403180407698995	-0.7674656071941248	-0.8647152008306963
0.4865782778550765	-0.9063711384424104	-0.6838687409277736
0.43701634388798744	-0.9606075088347118	-0.43997832498924816
0.33454261746999875	-0.9192451960167544	-0.24202499155403215
0.31267072119242817	-0.8410319233421472	-0.18908925665944468
0.3374996873538207	-0.8342443208895487	-0.1306005662797047
0.342664904229921	-0.8511241395790935	-0.14191931350552933
0.32776112950683983	-0.8796139706609206	-0.19618024741713547
0.23480125727040294	-0.8870298817751026	-0.38000692373034356
0.1671103101968669	-0.8363416903539864	-0.6214045808478252
0.1270575017626478	-0.7936248779837499	-0.9419324444315899
0.20865498715767344	-0.7498721211027644	-1.1324811095242608
0.40466795084690316	-0.6487835192952419	-1.2514891473692755
0.5143654710460566	-0.5671167516058173	-1.396774683006631
0.5801107157885059	-0.5107271321034266	-1.4928102795131581
0.7367691197500665	-0.22321992184401174	-1.5961850411837368
0.6302568765666664	0.30757022902670683	-2.0312276353527894
0.6954020801711088	1.067693869462858	-2.2975062623155487
0.8059305897033476	1.3131959503672201	-2.4341531908186824
0.8142395143223506	1.3449969923915872	-2.4241695438095765
0.7881594803809087	1.1987107374949157	-2.3504008475824656
0.6646706779643169	1.0178323616972544	-2.2634757815306923
0.5672172453935348	1.1748524820816766	-2.4162880253120376
0.5407634787742424	1.4815138217307868	-2.5714708458506697
0.33043694581698685	1.885266247071708	-2.7855436640764912
0.15204698547504553	2.2060246655443927	-2.961433279394878
0.03383167965505675	2.4631427488850375	-2.9676242464044003
-0.2003186429466165	2.7886558506005152	-2.9531749861120096
-0.28592847892409345	3.0358057547216735	-2.694194148693616
-0.3163814330014362	3.10285289939736	-2.472943495294433
-0.47872725718150166	3.015152165342512	-2.3428145289442046
-0.5088759908369006	2.776129489630955	-2.1573000837338223
-0.4519782172265702	2.773377079867434	-1.936553997117421
-0.6909167196477388	2.8953975427138663	-1.7947827659672744
-0.549815604282656	2.8882953718980353	-1.8059557418291783
-0.35145247737301477	2.7784823900521123	-1.983820803701714
-0.16747121952814	2.570151583832325	-2.005788564124707
0.047487975187006926	2.6258314159756564	-1.9040109367663343
0.3402278374890465	2.9361281353490116	-1.9404154839119256
0.4047009364685807	3.4585277962365084	-2.061117768571503
0.2194734348809847	3.9343748548460367	-2.1624391625526185
0.22350752665127072	3.8807527922077307	-2.0987122202747837
0.15342410236747298	3.7913637663369664	-1.966214656848822
-0.1162294645679376	3.5297341886859037	-1.4348305243394182
-1.3860539047735696	2.822801125147112	-0.1600288646477677
-1.9807872092384546	3.776317850405927	2.0507704351688685
-2.372619390279345	4.651482810103407	3.6456497082934147
-2.6061352535056406	5.531682990500679	4.271243643904449
-2.6063535067584738	5.70038425360151	4.882676239115788
-2.472347524606219	5.023416340102261	5.200809103708254
-2.3232538316474196	4.424293369329226	4.958383877383143
-1.0957159368269391	3.9698899142346336	4.553116598660198
-0.6219305710549883	3.245206226395887	3.4823124377768697
-0.44705243053900773	2.557279685689646	2.6637048005054074
-0.3897235259974138	1.9527006241205616	2.0406405240356063
-0.40041839907559235	0.9163015959413443	1.278594149963283
0.08455333993301298	0.08751020362119033	0.4490371206303205
0.2792136506891285	-0.2861881809496934	-0.4664581894008784
0.45452809037446723	-0.20689385110320313	-1.1173250890140658
0.5918179097280148	-0.11225905478940867	-1.4594637433532849
0.7792747535348221	-0.26631368210110395	-1.3704027434916488
0.9590740216455623	-0.84855218488854	-1.081824569241034
0.9532202982768874	-1.1088466761005706	-0.7136011864640003
0.8707315798631822	-1.2445342964711341	-0.6019754224736595
0.9605033571147537	-1.2975391881773108	-0.504091081222718
1.2749921532457598	-1.2542024914804064	-0.3965022239167437
1.7319693829930194	-1.2293914045218164	-0.32919036093737075
2.2712594410872753	-1.2928115385687757	-0.21356425330469328
2.631383251862554	-1.3883349809380499	0.18179930005561593
3.0031905160906778	-1.338486787837014	0.35025305614947005
3.248318868997733	-1.0462730270640574	0.37682160999269815
3.554037977416901	-0.4095290678463198	0.2892782618759212
3.439800017049063	0.4820461524847095	-0.7636496648850382
3.9731770757326896	1.1056481096999622	-0.9411145281254031
4.264831867061095	1.7450593329907296	-1.4286560521295992
4.2141458452861595	2.158118717701192	-1.7721030161577116
3.7716443951764225	2.5261543113149822	-2.060041886064487
3.031260531610202	2.69909371788302	-2.5694437880384733
2.360969837745554	3.12969298853956	-3.0562301906445537
1.5514487186152581	3.1853952836225887	-3.3138338528071323
0.47747520875420363	3.423992172435318	-3.4958296999354768
-0.4559029591212619	3.3628097564135397	-3.330940260160676
-0.7911673849084747	2.992163833629445	-3.0371007510191097
-0.4907032795081036	2.573560837364373	-2.8166880955909392
-0.07390043200474201	1.8373453851699977	-2.589331810539277
0.15750269146712115	1.2911989629891276	-2.2727741067898246
0.18105471333636344	1.1615364616148025	-2.1549387136358806
0.14442853905594868	1.400010668569703	-2.3552124485467827
0.02163093591370477	1.7723388875029114	-2.6371048756503406
-0.19337598426762434	2.1008700397316806	-2.7494346650840864
-0.34937640192969466	2.429535041035052	-2.7690646800212417
-0.5028070858957103	2.377938159833586	-2.5465442793147415
-0.8494480900845861	2.6368380687773243	-2.6375931523860183
-1.2350759650366585	3.374934610843681	-2.699644342023477
-1.7157481047299836	3.616092191367355	-3.219829150070637
-2.0640503680694073	3.4863735229527255	-3.526568101785859
-2.2528995902299416	3.1472546009816678	-3.619951516704508
-2.5612173895741277	2.52494737180835	-3.3564740653425096
-2.2980972326186637	2.3139907279619565	-3.429524707024035
-1.6109127975823976	2.5742089624194473	-3.7049060645139833
-1.0623495315911178	2.372464536237273	-3.624911301438293
0.2983113746832798	1.9121159826826974	-3.4250387527561634
1.293107073274367	1.830891999859959	-3.1325003365632007
1.7912274304060656	1.482359382345218	-2.777888920163684
1.9856992363528403	0.7729458566502635	-2.3723858686811092
2.13163020422936	0.003598279932494111	-1.4922357761610088
2.4340246290701026	-0.19489656204857458	-0.45560865505209014
2.86935316607662	-0.7112453699993473	0.37255014944947945
2.8053410984900915	-1.6152407926887682	0.40086535871568957
2.575377555486813	-2.255703298932757	0.5073667310978281
2.0615852941179305	-2.5937319773963767	0.49373188451071004
1.5371111078647088	-2.696683930105811	0.4572476934739571
1.091595428866533	-2.6488370821730833	0.4334588859730517
0.7901535820748233	-2.5957557234689697	0.33256286146785374
0.7772430565355382	-2.48588030013001	0.27756574983082516
1.0196503026678598	-2.589120411019073	0.4172527050357369
1.4290890573867248	-2.712101891448532	0.3917418878732234
1.7455739730196924	-2.914163456570562	0.4633326707051442
2.0041928087008056	-3.067388498393088	0.4727507961440447
2.1785094096728512	-3.2597800116015954	0.497963017140121
2.148198899006942	-3.403404460212805	0.5982292596189812
1.9299886027400581	-3.5309233884271283	0.695798447704027
1.1321263450350267	-3.9352598733458644	0.4928526769141866
0.49343532777375404	-4.017415105094327	0.6359954962792588
0.3466006873688621	-4.253746719320667	0.6849591422895953
0.008154607208038279	-4.165341417956465	1.293410739099722
-0.17377197837104685	-3.6605944197616855	2.178062101700309
-0.49720506002308373	-3.9065584845421863	2.949182212100664
-1.1703567778006638	-3.588750189289153	2.874668886945483
-1.3225961878656758	-3.4732371444747216	2.825355149173052
-1.3799774520605974	-3.321719064454183	2.7343436107209467
-1.4817426335779595	-3.1053964791798427	2.302078053007704
-1.4185921495986968	-3.0968628109058804	2.0949355020647067
-1.3892431148338351	-3.08440513870144	2.0404591765911864
-1.3769388822485744	-3.097643600015839	2.103706014579079
-1.3544504864575126	-3.1947088403467037	2.295678866419237
-1.380808564472427	-3.2435940638954097	2.5351250188952075
-1.429746751574605	-3.189585054830013	2.7186288223774384
-1.4506559111185526	-3.064301289177325	2.771055654578216
-1.6358637350008438	-2.8973983204180502	2.5858112188429034
-1.8631520351000284	-2.559844615090254	2.2316431009877618
-1.7990639939261233	-2.2732119443151633	2.185431013175897
-1.6537750223660355	-2.072693844649697	1.8578832834011267
-1.714774148091856	-1.963378880098567	1.9785244569315203
-2.280567344714554	-1.97817759033674	1.8937132538102817
-2.6747759083545652	-2.0002201932620767	1.8882516200241612
-3.3361365684037128	-1.606263211398247	2.107468546905837
-3.8433074303255443	-0.7735681500834048	1.4726218481965796
-4.114879513179351	0.5211330317700759	0.8072154262027147
-3.8525619981364105	0.9899626931774201	1.2023288683055893
-3.4200331907229904	1.4467990182512829	1.0674200396875633
-3.137786122537002	1.656668711376946	0.7618516780375909
-2.706509445831204	1.6420111636981667	0.5082289829813216
-2.1860871088968405	1.466773545318466	-0.14802234708959772
-1.8106404137561554	0.9703675456213241	-0.3447752368801822
-1.687494307878888	0.3716171098564181	-0.18421513427974898
-2.3535371674158623	0.07685558173990012	-0.29886098343506745
-2.517273899393996	-0.6160891064524636	-0.5406226104557309
-2.8096463362323494	-0.8047963069338968	-0.6011600610646024
-3.2409637582357362	-0.7542513003997146	-0.6857619400770295
-3.234446625820679	-1.1052687302353106	-0.7816699705381829
-2.9534939563055986	-1.2482815765297022	-0.6411136089047755
-2.942412718245847	-1.1157556137516937	-0.5135892401456774
-3.3477539843347586	-0.47793561154314645	-0.3639703335498632
-3.72163115179935	0.0008277625491556991	-0.02445131908437549
-3.97829072479427	0.42079639160978055	0.4285594427136095
-4.344839348391963	1.1027105410778075	1.2255044418283607
-4.458692174909317	2.347263008704922	2.787020402038725
-4.462883367101969	3.8090035899347816	4.91537707369304
-3.8048625321136753	5.6351882270932325	5.008701325575554
-2.3200970344994882	6.7862016283960624	4.275365114352541
-0.2973606613065309	6.437190873156382	4.376060627086705
1.2599190182784255	6.853247493140508	3.2579457101130314
2.4275116668529813	6.062465311592079	2.778071833910378
3.3555090822295703	4.965285886032892	2.2124155052853602
3.8226955051895466	5.179564040972521	0.6903693638464014
2.0482694539655935	5.417929691581068	-0.0624036054167578
0.6123163816055027	4.012426808742798	-0.746405596520152
0.04110262313209438	2.6879529415573784	-0.9166648642738028
-0.2894097229014125	1.4267414101605103	-0.8338097994689796
-0.22511970203966578	0.402218162753841	-0.38387064064850596
1.105461846063546	0.495429062642687	-1.8369190465949694
2.316744470662631	0.5229525692471164	-1.8404165629199893
2.8382827584112307	0.5598636598051789	-2.242931606468487
2.9350702577644747	0.4076505129094287	-2.4979010137480957
3.1529064042485975	0.149111146002069	-2.4953972665188777
3.286176042812793	-0.21943130993072105	-2.0309948386714267
3.807376821993207	-0.7645555370344578	-2.0723606050067227
3.8439929236698163	-1.3146950338475718	-2.0979286721395063
3.6964727168154825	-1.8364957490120035	-2.1203920154095046
3.7715917980657596	-2.303900638297224	-2.4393174016070325
3.2921936944739736	-2.9134518921988084	-2.9645172941129387
2.778932258199369	-3.464442670703212	-3.287908745810378
2.1210347006135994	-3.7255655798417213	-3.139838534753835
1.9646411261034757	-3.755828420287871	-3.1244196698143063
1.9145313502932872	-3.5521603676250413	-3.37476156003477
2.067429381710414	-3.228990029230019	-2.9041405684921098
1.9877648521122107	-3.083121340022108	-3.0407709695950653
2.1039958477715897	-3.289888297037106	-2.948250534888865
2.08829287935084	-3.4778671658546028	-3.0785484642172825
2.447002839985162	-3.5761263328721387	-3.0325807174390205
3.072937416542519	-3.4801630946564024	-2.8807559226294868
3.4143348360598784	-3.2143459739276463	-2.658689725214894
3.2571638065407726	-2.9901670566250806	-2.5809757216860203
3.1478305774409034	-2.7199048449552126	-2.4183309716129227
2.9714754784915534	-2.676327730423955	-2.1095159497017537
2.6159526726850606	-2.7174489117388427	-1.7635533728245023
3.1975540665957944	-2.3630306073473757	-1.0793386770831739
3.5382274099601294	-2.925491907083798	-0.3578171145324944
3.6142546267525395	-3.920613565081736	0.3394242759434495
3.225072034021676	-4.511929552058773	0.7436473966414078
3.10608162696785	-4.71229330758687	0.94435988624164
3.0107127295408653	-4.371710236918394	1.1033979198140411
2.8382247009848163	-3.534422420924536	1.0641994140645552
2.3980259301259688	-2.6607261366634596	1.0207936851285289
1.995690899922491	-2.1541457177715904	0.8129512264089738
1.4840278650488417	-1.6049909192406013	0.49094673287692986
1.2162560028021003	-1.4310896808069826	0.34529546662847554
0.8405637114752207	-1.3725350449004068	0.12010308171248885
0.43023664627078445	-1.314937651528618	0.11461303343664256
0.1610833472861166	-1.2031039250557383	0.07903429958080564
0.019029841507644786	-1.10905603832701	0.07068619754526127
0.005595678360269048	-1.1071615630147988	0.15530950435114246
0.043994340092336166	-1.1360431034393934	0.2009189643547443
0.12033551979179201	-1.2020012957025685	0.24441932267987854
0.23669206863740141	-1.2148904934231928	0.3619115739707029
0.2240615832058097	-1.1914349651136957	0.42612748911858433
0.04887686530530296	-1.1483959965890334	0.32166235518310554
-0.08515090162960746	-0.8662220662530784	0.07167316852447989
-0.17006803187130706	-0.7882633538403659	0.04841504191624478
-0.5279580152661062	-0.8017070764486378	0.15216638302291888
-0.782499900154782	-0.8571992171727337	0.09590335502209606
-1.1157687889500336	-0.7820985423666706	0.18678293957420228
-1.4098777123242399	-0.5951229623029205	0.28344850271652156
-1.5012478818533603	-0.6471458660834424	0.2822568121018347
-1.1219368735127693	-0.740855523572162	0.3097141565947922
-0.8349145190070255	-0.7167858627042877	0.07801717776646806
-0.4896735566666857	-0.8157614268763039	0.08212201657206156
-0.4072129934769269	-1.1557014847646352	0.06220649994859425
-0.2163830426817975	-1.413062073423854	0.1807127681539504
-0.1881196470389199	-1.5801352909915947	0.29707879036290546
-0.21702076265550538	-1.7138744703752848	0.3414486118941229
-0.3665958873437268	-1.8781036864454932	0.33534249117249326
-0.7832369491423665	-2.1280515101871753	0.3782176854175592
-0.9775140450404052	-2.2664015649439815	0.44603415819379005
-1.1252419350168523	-2.3205924841911374	0.2635945264512978
-1.2530160691867955	-2.314724066308826	0.08867767596526205
-1.3090675478704716	-2.3685489602628236	-0.09161025058224678
-1.311689712738668	-2.425834339692281	-0.1324674209474526
-1.242199866838168	-2.4812367720666426	-0.12753225341182298
-1.1819804946629517	-2.507731732844122	-0.10874379617780254
-1.118472628274825	-2.529605436084172	-0.07378739442506452
-1.1659462996701129	-2.6277075271150254	-0.040012377867705555
-1.2394857821641907	-2.8141565599634504	0.0722551552268777
-1.2839362918763257	-2.919734605993242	0.1389704046545768
-1.1151553184160947	-2.7131733349620912	0.06160645030127606
-0.8942873748424663	-2.42020911653669	-0.049933695264455284
-0.7925395421699054	-2.310811372814971	-0.12040162928550424
-0.7261571786807407	-2.2073033294645135	-0.06339011352916644
-0.7982636533115767	-2.2113795426234315	0.007966401346348807
-1.0287281513293494	-2.481152474357051	0.037909628024586806
-1.4258086617552648	-2.857968094106138	0.588065908938295
-1.9036856594218876	-3.197173485525653	1.3800492321130513
-2.1665709907802952	-3.434658376220479	2.000024300224384
-2.2900931205695336	-3.5298469716129524	2.100773002521583
-2.2840279255750997	-3.6161054909646233	2.0269134480789033
-1.8228545935339757	-3.441610044328809	1.531961895502088
-1.5042536429969575	-2.9629283725571134	0.7637073009971633
-1.3429301301079397	-2.4204414856390657	0.11338459165557782
-0.6490032757028587	-2.17096641334451	-0.19805973254740114
-0.3625543150985264	-1.987364231932585	-0.10385256356986111
-0.22298444335607356	-1.9795167683155834	-0.049088733519310784
-0.09366199006509868	-1.964623488007723	0.13733335132026217
-0.02779413723783996	-1.7728307428982384	0.15853507595171126
-0.03972148410369152	-1.6200173796852158	0.156979182387862
-0.05060638159123799	-1.51791383315451	0.19624617377059797
-0.008061270090596914	-1.4645852676884528	0.24215636342319566
0.13811250082657386	-1.4286039270049788	0.28816846267823365
0.37700647007998167	-1.3234277716057121	0.3792038938385415
0.6060860215109959	-1.24652139625157	0.5018074830183431
0.8990783353816088	-0.9819204009293501	0.5764694395612293
0.763279999506834	-0.5587620533571848	0.8540938530872147
0.35960114799279874	-0.3071753262291919	1.5607578611140132
-0.008678139979869954	-0.3454792427332612	1.6444920985228177
-0.24907416304521857	-0.4157586882305163	1.4704851108312835
-0.23716189609310542	-0.5533183410589798	1.4511197558951991
-0.17170668728262437	-0.682549882360969	1.682366517571874
-0.07919424541855645	-0.9842382452657568	1.704799295877321
-0.0343749252365644	-1.1832450250841022	1.653764362133159
-0.10488132189041569	-1.3881714199382538	1.8450844017032009
-0.2333060623971169	-1.6906327551344555	2.0535905564071237
-0.921943775946972	-2.291441710275806	2.2867553426733793
-1.5732149007189091	-2.7012908826524553	2.7666142296764393
-1.5760118986143696	-2.8252941619809375	2.9308223627817127
-1.5156806342951679	-3.041490379382761	2.681229103346258
-1.8185842449739786	-3.166126310907791	2.0593722643645838
-1.2436210538561614	-3.413003994434118	1.5845687644585338
-1.0531442428773055	-3.4967068632036202	1.0458698789314924
-0.9096525633285548	-3.3785342018558167	0.6086282275244198
-0.952053190653496	-3.185082107205824	0.30068425494242085
-0.9065986805473681	-2.701910437455991	0.30684765002873293
-1.091940463732382	-2.3545167291950273	0.6127244609489931
-1.3618989950793827	-2.443497473293674	1.0086557429589653
-1.5738242088216174	-2.7238993250346977	1.858910655916515
-1.6554368977505043	-2.974326285369606	2.1968247925149105
-1.794781411654516	-2.901063729944884	2.610834230856308
-2.0282705206194107	-2.7925614764030944	3.143918021086251
-1.782680586046689	-2.9254257358154097	3.476343875471323
-1.4356254125957255	-2.6539518611047903	3.2983190579473916
-1.0208499175897185	-1.806996178819622	3.170402548829488
-0.7042785552860338	-1.1544257535212865	3.1171817445622456
-0.4832342954639004	-0.4887535991936408	2.7491307250232984
-0.5487663318758917	0.49073546174235905	3.0378733609062505
-0.8728636521617528	2.276016235940267	4.4796146940602775
-1.3374065860272284	3.7238312887556932	5.10671222465238
-1.755540624546537	4.652534973081117	5.612483967382051
-1.494166019112352	5.666640756174453	5.188978166021198
-0.3331807575967026	6.429964630196596	4.609742058330416
0.5207038882132018	6.76967955747743	4.039899762654384
1.2231636357632518	6.90931632843112	3.376904364709507
1.1863173892460572	6.94545960063445	2.9064937280501564
0.7503595219871688	6.85452322093033	2.1352163782272755
0.0867659380701442	6.151606800584093	0.9288188577886077
-0.3961879936411088	4.668122633461518	0.09961864019048544
-0.5884867374685004	4.34120996323563	-1.450964845482201
-0.3957603436914476	3.6718602760348924	-1.943935442623662
0.10944432523377882	2.897521689390242	-2.1174188827265406
0.3183784525184416	1.8102869896568146	-2.401405187002159
0.5572176277728285	1.6171537554247297	-2.5382626961990686
0.6178073862245956	2.149068574702097	-2.7147854536923828
0.6619511349886047	2.8169011891480404	-2.999227107899242
0.9745398674536655	3.4956651067479996	-3.2242140574661904
1.2091467652396786	3.6027416407347963	-3.195214927608429
1.2825262558418509	3.1166495045931355	-3.173828983007596
0.9865668996692712	2.087746069922434	-3.1037851038096784
1.120970436564575	1.1859896876988099	-2.6999837322993603
1.1835909949530228	0.19242173846767624	-1.745023299654288
0.7789815822410051	-0.462927630413869	-1.039563936438683
0.8453834139913312	-0.8090254024034951	-0.4950436284977541
0.9090953230778323	-0.8431609552896632	-0.35154100395107246
0.9117933654090663	-0.8362790970840756	-0.23496874242905869
0.8864933305372205	-0.8062146515841923	-0.14282699515396782
0.9779688985625663	-0.7462949489944538	-0.15216776768464363
1.2634342406920507	-0.6749514437725272	-0.3646560125662514
1.6790712809366866	-0.48575974006502937	-0.6528390833988678
1.894599157621558	-0.2988725347329219	-1.0256713301734666
1.9547975473000585	-0.14213999024589935	-1.2852837989323895
2.1282430541986	-0.22219176939042468	-1.2994569115148304
2.360685263281378	-0.39626464380031867	-1.2839863691727404
2.9094539863888116	-0.9302497227453713	-0.8956209297001785
3.7844400736052908	-1.3200497484042177	-0.09255247997154506
4.481483858757896	-1.4761493249400395	0.5731499756355396
4.983761044944991	-1.7190704372664283	1.1119094794577793
5.4682083675525455	-1.9973450110365856	1.1783290954425791
5.71385934334843	-2.1879660623378783	1.2330596004246128
5.614495328144726	-2.1893740697018798	1.3061377518258857
5.225253181568275	-1.9501010717364695	1.2825830936032727
4.684024829457349	-1.6248663777378987	1.3562116642525281
4.220445609861959	-1.3583907047976413	1.4591569119274443
3.5382889110893445	-0.9575808388677174	1.5723228861090663
2.7629544467336906	-0.7060103364644599	1.472626959734442
2.2516285864106402	-0.4426297976121373	1.517764033275626
1.9245915692519844	-0.3016805276385579	1.5450071477651512
1.7070497617714826	-0.11624953422861732	1.671797905864884
1.6164349345102986	0.04250792327365819	1.8645853828786938
1.4282067575150448	0.18308161986607183	2.0428399736550924
1.1608114365288331	0.239735400002933	2.270673658948102
0.8095582668321476	0.30436868619570767	2.4690691287485365
0.44330095828719623	0.43414881919354287	2.6831868173815963
0.5189449318894647	0.5380214004978915	2.5689183182419226
0.8982335414852123	0.6440749513358422	2.3266227937598747
1.3291706530899554	0.7210126602540554	2.010743606579173
1.6467745553814506	0.7389775693071778	1.8424030282035027
1.6492511592745462	0.7705079539400388	1.6236214594612823
1.6759339371623154	0.8412739761343372	1.3116515772790422
1.552678567107782	0.9771811483320328	1.0890288169493654
1.4935785940642812	1.0464438412203192	0.9983482202392507
1.3403281035481287	1.0058830846752465	0.9369242042174407
0.9185402934628684	0.9269865699043757	0.915573517130403
0.3823930133649869	0.7605138559028982	0.8642023945513876
-0.013463103278337074	0.520151221277226	0.8846354510459877
-0.0457636483686447	0.5194657037119967	0.9916761990673422
0.09269725210664644	0.6388950904982001	0.9242732161712716
0.4951033120563709	0.7988533280128158	0.9034090363060306
0.7911496561170378	1.1630028592270987	0.7277087424021584
1.1050453531902091	1.461720478059288	0.5201035388741525
1.4704185480363088	1.5917857383397591	0.18628001386118787
1.8665443616643367	1.7628582356319493	-0.05498434421196743
2.2686133459789444	2.1818832145066795	-0.6126215762547225
2.5713323984517835	2.4961086996962787	-1.1841671751625698
3.065530604653805	2.5253319541576924	-1.8652165281209865
3.599445930060997	2.747279573088333	-2.2632554704642587
3.9917931091848247	2.9244454509129727	-2.5532598729888503
4.097700354926825	2.761684030474089	-2.5493569687144806
4.29594371268313	2.1242320924167784	-2.0579367450873707
4.779710127498604	1.5824657444026038	-1.774734176090627
5.535324984606927	0.1261797229572159	-0.6818306681812243
6.432462455645955	-0.6612886796488252	0.45556632047356993
6.100069453540722	-1.718263260391118	1.4433632345484098
4.903447640848324	-2.4393678137849903	2.0732863089273783
3.4308310611709265	-2.732093649120475	2.698270639688081
1.9970669719471037	-2.4420230109288465	2.7919158492476788
0.9572733080686023	-2.555715996779922	2.3789724505928036
0.4653415963214024	-2.626730010490088	2.444068812703611
-0.5018603260679114	-2.8973919893436477	2.744712476926956
-0.8954957986196213	-2.690970776316556	2.964323406192148
-1.672231448759267	-2.839408753762673	3.3197603098541775
-1.9155194171092662	-3.153080599008221	3.8626255826399123
-2.5482223437588214	-3.390139983783688	3.4669774963921376
-3.384481348746432	-3.1332446230598605	2.802429543726295
-3.772334565154928	-2.28417072946151	2.4439083195729707
-4.07066671918633	-1.84746211117836	2.242686369310293
-4.235963441489974	-1.412962950335338	1.9307339505278789
-4.1101711690175025	-1.450652353687158	1.8960713994938119
-3.6139800012844674	-1.9931695715831896	1.9268794089474641
-2.889309089949807	-2.8435699350074124	1.8041783470834325
-2.431569794648518	-2.7461962798386015	1.483648375588868
-2.4791970740842157	-2.6618802107052413	1.1255370149259971
-2.5088446073330872	-2.594572895402644	0.8569488359249934
-2.5634783111441943	-2.564330974964102	0.6643958577715046
-2.4060763717064324	-2.5268861348290192	0.6129756924904266
-2.263864570561953	-2.731642182354353	1.3360856925593976
-2.1970062182206624	-3.21640684548207	1.943178071102497
-2.2045296042261926	-3.607240954820058	2.598225163669247
-2.30261542198303	-3.7492925756227864	3.2234853814241604
-2.1573756665942683	-3.4821722387379914	3.7161994404765224
-1.855441672645823	-3.1696498678584555	3.9882737526679986
-1.5266577429661052	-2.632061519325933	3.8767272544671694
-0.6024827757826237	-1.7231772785207258	3.4549300478899796
0.3095501399194805	-0.824892395406282	3.166882130892111
0.8545806228689562	-0.6993582303898297	2.8923785997769724
1.3713641997051265	-0.8362935590511476	2.355755566240764
2.1484158537054965	-0.9398324396923873	2.4355953043584604
3.2921530224191495	-1.3839871636418144	2.3353131518593555
4.014638811441507	-2.155722883874902	2.187590380265758
4.7800929530143	-2.616584160227821	2.339681734804683
5.420078438231348	-2.8514040592192313	2.016770108649927
6.126857770176031	-3.066651046107212	2.0772048273812778
6.539473377938302	-3.1468693389423876	1.7725209451540058
7.170375108922967	-3.1080084375661277	1.1466693838883302
7.505765125577832	-3.318118191936802	0.40102185820069325
7.84844586545292	-2.585868766142313	-0.5393655191012122
7.7459271583124405	-2.3769960780621933	-0.7610407762049989
7.292385669199895	-2.2353786321636298	-0.994218546675094
6.451957814443364	-1.6611076963766063	-0.45616577969578725
5.476104500150566	-1.056897364378318	-0.38339377563622234
4.895306366617285	-0.04755736441569614	-0.9257423310941895
4.201747166498073	0.23771446671096655	-1.7074423521290556
4.291566796438873	0.804379963411203	-2.140299962603326
3.9924741112994733	1.4640515116081905	-2.6469404392561007
3.7239622296766433	2.241113254233828	-3.1239744229534185
3.5382734428101568	2.550253647242773	-3.597430875970712
3.5271391284651195	2.6785594336544647	-3.9049831443859775
3.7074521532595734	2.7564967080977802	-3.3334525256696956
3.1987145799886303	2.684009386026974	-3.1768405006438516
2.430219405277426	2.902318741680768	-3.053940324146302
1.8854849427305234	3.4564334296004136	-2.883820433598797
1.697625330613875	3.5918150416457015	-2.7901252435668753
2.106613359366905	4.568067307498446	-2.355177927780124
2.729281602757324	5.159037138609656	-1.7600360903532464
2.9150578673881857	5.028079670619444	-1.6980730548033454
2.756603898416822	4.698648322648483	-1.8374347918944505
2.507791113179274	4.1942723227776435	-1.6979234225395232
2.893045533580467	3.092680710739912	-0.9836944339347519
3.148996872275189	2.3129817288079093	-1.1732517183011577
3.284463538692993	1.9294637493400733	-1.392954170865183
3.315474519033851	1.4065795711952194	-1.1765585057251677
3.23181775775384	1.103647519110655	-1.117833645662425
2.950730562778851	1.1051174541202458	-1.2546567739909773
2.5024873244984565	1.2576901031777181	-1.478582703232792
1.9432620613334621	1.286920347272688	-1.7044987806886245
1.3068063933748149	0.9905958431538862	-1.6638678854129796
1.4044308672712966	0.5943413933346008	-1.216592057126456
1.8030900173546471	0.31556412700001957	-0.6937911720256053
2.2730771773197116	0.15747478450021282	0.03965002553557635
2.9135981208308612	0.1690847409933683	0.4468604519653348
3.703887841491709	-0.14981361086972364	0.7041151579492889
4.3182329230954775	-0.6075309758461582	1.0459452763066006
4.834249582801893	-0.948904864268031	1.5354935182982081
5.17385006105022	-1.1762016216715385	1.707233404015741
4.984925553636953	-1.3982025564255507	1.8908500472055283
4.306848648801527	-1.703279043626097	1.8266782892804405
3.5782790645841627	-1.853478999623323	1.8027540108717701
2.6428886712699637	-1.9834482427107927	1.668861694473096
1.9159830119130676	-1.9876922082825383	1.3445713686199046
1.6009071553021295	-2.0350754068449493	1.2204999868521347
1.5561730216922962	-1.9554937444419183	1.151853674227169
1.7219835791359606	-1.971465168558404	1.1671561461034958
2.177545809302338	-1.9617738341140745	1.3897811001985878
2.5967742267189067	-1.951176119988859	1.5639433594778547
2.7837653397377418	-1.9257660883415373	1.6848786603478987
2.767293448741371	-1.7783300093181382	1.6833992314637691
2.585703571619611	-1.4135299867676412	1.5340083368971422
2.0695979620758322	-0.6877794858379314	1.8688143541760474
1.7324874112305342	0.13224670069787658	1.6842456384244586
1.703478569208596	0.8779432610385647	1.4849664829750913
1.871639310114341	1.316762656834754	1.521963805673263
1.8891814417561326	1.3319896749452353	1.542801569233694
1.7518423732128652	1.1755739511149064	1.5945339438659492
1.3952530331425612	0.9588138467827023	1.6936594886377996
1.1735563382420064	0.7961219099296818	2.006323713076324
0.9661574470978076	0.8896287030166217	2.350632956971229
0.7466066586891924	0.9680779035485139	2.440152924770108
0.5981686082364365	1.0128377848206975	2.2382218901633926
0.6265770436855125	0.9608641192780487	1.6735975666949823
0.4237031577966938	0.7005335601760687	1.1259796506104076
0.5014257720796429	0.6601615366910255	0.8130394810058406
1.0133477936468278	0.8764862307492596	0.6017133488346953
1.5502329222160933	1.374037741468051	0.18152563375449118
1.7129905339647	2.1657236021709045	-0.06384217436623378
1.8304393341019665	3.042420130904578	-0.33809236233331574
1.6454086517004454	3.9766517766605545	-0.6498072795358926
1.5215491639206096	4.535841785173725	-0.8785832781788065
1.1903777401006106	4.785157750287124	-0.7617093091186884
0.6544791924655421	4.963010903060522	-0.08988234005178707
-0.08159382145482677	5.061667754105414	1.3940411383981137
-1.5942459402485056	5.320273192163329	2.9708402203843765
-2.6422311282377957	5.203055458368633	3.788377869748232
-3.2992257310699173	4.458564761001321	3.9403238723954463
-3.716373405966901	2.802558927575289	3.7387840162100385
-3.5987452828193565	1.0644646124413257	2.979756356374097
-3.0084676261371377	-0.11109219036075996	2.604776281442253
-2.5341379896302434	-0.9533403456577466	2.3804221379352133
-1.9757226878862948	-1.5765359955821778	1.98664795287528
-1.6149482219219045	-2.1170021308842895	1.8460973546686337
-1.5493652114791632	-2.132067908404588	1.6113757533674458
-1.8322214231660259	-1.821460161162834	1.086722608492331
-2.122527871697333	-1.1464198021679313	0.40080430954597007
-2.5585949723418926	-0.6769525011731726	-0.04842077366721716
-2.7559664409146905	-0.4220342745880619	0.1266318804862102
-2.8143884395006764	-0.26471573022460554	0.3029870684449801
-2.613746832249731	-0.5732588082289732	0.689828230490005
-2.104565246209984	-0.9927775599767482	1.165378460402079
-1.9032500571510247	-1.5914905508139532	1.8826042517076742
-1.1261983938851916	-2.389799913076867	2.3196791100276153
-0.031166132440558734	-2.562551034822925	2.577253466911601
0.6677316363028603	-2.9252626518465057	2.6521426631811966
1.0440887910563996	-2.9354121099742363	2.6178355557666224
1.3285731335341766	-3.0496705335213865	2.462122313378127
1.5186839376063965	-3.8671995379311155	2.3308063230158353
2.107453094447736	-4.402690266980901	1.6981471753422328
2.7390997525794027	-4.591061499099953	1.3207750141113028
3.4910764555437868	-4.2556179429891925	1.881505905572858
4.675509042094555	-3.8893668318139545	2.362600840999524
5.926277030077156	-3.0253099085021224	2.362811843804733
6.656837321454153	-2.749307841536638	1.9812034572148207
7.1684614347550415	-2.6331909756338723	1.3284523854274504
7.337654539074163	-1.879688314950865	0.855617341198673
6.954566720636419	-1.1474401090103563	0.9181832829459264
6.459784551372003	-0.47426920365221037	0.5795795388909784
6.038582286723738	0.2355416432556218	-0.31231951920137724
5.178429769368747	0.9303227923789714	-1.6171689082221674
4.658607608845461	1.542464827933753	-2.038528964304776
3.5519357273058865	2.6200175566429484	-2.5742691071949766
2.495777319639187	3.0988157437954182	-3.533750220431226
2.448494649739178	3.42208524097679	-3.704930683343405
2.384187791070088	3.7078184373766296	-3.9367838147581766
2.248546176736555	4.261275710653602	-3.9990066192132456
2.2628550813997856	5.025307802486914	-3.7042921837442457
2.2008837129937837	5.671732524866259	-3.397428924531269
2.568354639475765	6.1647019900978455	-2.868446598958897
2.6378314349041334	6.875284402698375	-1.6143231313705306
2.745069378907911	6.65762065716555	-0.4549886411973593
2.296164748608211	6.633965710057859	-0.314412129452332
1.6515447220322346	6.649925168898953	-0.5626324333731576
1.0636717470427255	6.5175470986974515	-0.14103438328698617
1.026327847731878	5.425263868235001	0.5893497642419641
1.6006228910019364	5.325416546223063	0.24193725806237992
1.9370054711275264	5.271319079459578	-0.8265618219677824
2.376956724312964	4.529661702234712	-1.9969557633107184
2.9176011657454493	3.4672690858645923	-2.6955399456806868
3.6654994785359944	2.425735397828147	-2.6169929095009015
3.6799730110446816	1.295749239139075	-2.5643766210673524
4.11513951741493	0.7582753931391015	-2.6183347846007443
4.334854872277538	0.8925032721506062	-2.392375666130962
4.599302413301035	0.9317071586407741	-2.640804220568882
4.899881082377537	1.312391820961748	-3.1639073574422176
5.516074949074244	1.2802970828717726	-3.1267237113851314
5.7306044720288885	1.4489410933258715	-3.159910538803405
5.842215744051391	1.408575758810607	-3.0278159353896275
5.859529369283471	1.236119065287589	-2.8907728722122945
5.860165322156896	1.107462534440276	-2.7849973449392036
5.98545751074233	0.7890366859643181	-2.5713972239390204
5.729629310357727	1.0941776594966381	-2.691667719403566
5.623270792309283	1.2143087434394189	-2.7253918292632147
5.447339737239789	1.5008664480733547	-2.8490296706807303
5.0558033101998445	1.9922749862928877	-3.1051018397808714
4.099895633922276	2.558565259092098	-3.6286386999274938
3.6160781432514457	2.589193446318656	-3.3635445808063023
2.8537098310851	2.6226564869133475	-3.0129010256825217
2.203860546027884	2.4385702468804307	-2.8975644179731552
1.5497871937978873	2.2179430597676233	-2.616565373663321
0.8839322822431163	2.267748591011946	-2.583349378972601
0.890509839108314	2.4505955824897625	-2.6673765111786465
1.224532913302768	2.9000910136349347	-2.9092073484199705
1.7519961720913053	3.345990442280406	-2.9377648893152175
2.0773734863930087	3.7871536998432616	-3.0870125178450007
2.1219622024835165	4.5198048037215495	-2.610722416605965
2.1246250183840587	4.857220763645791	-2.4066612087452404
2.4623709236170566	5.162147177792399	-2.058039917521547
2.113544344113855	5.301915344342782	-2.0392769602993606
1.8300658664678175	5.341065561327646	-1.811383947816267
1.550134306120674	5.208896647173218	-1.7893007695175673
1.2806022310600234	4.954745779594413	-1.713336850056857
0.852289406176638	4.426532683931605	-1.6006631681039396
0.2939087632671199	3.5638063146775414	-1.4835259236488367
-0.20504674064507392	2.180955145372619	-1.9561714466480389
-0.3138632193006377	0.8256206169504424	-2.737580282640996
-0.44737675601608173	0.02695037904275235	-2.777380190449898
-0.664794629080853	-0.31581309839960225	-2.290349382143892
0.20272315046084846	0.1640702110033688	-2.529253743171982
0.9473743563212145	0.6082223021016337	-2.639245517261205
1.493773427918394	0.9604153180851421	-2.504462185979565
1.9684860161707753	0.9424678081262373	-2.323335590275811
2.095477792642621	0.7544810601412908	-2.19410219569667
1.9450596727516871	0.4510389935491061	-1.8937677629119125
1.2436995987683948	-0.10821195770147224	-1.5899189236264193
0.36212730033679175	-0.7680528761189963	-1.1763320721656436
-0.11463993394186411	-1.56777455785305	-0.7036846282165626
-0.26542171340972903	-1.8727869060476383	-0.502614694807259
-0.1425903849047117	-1.8805742718113925	-0.6172237852566964
0.31759023495826655	-1.1754106574899679	-1.0892177259094689
1.0774508904878188	-0.1314961339316397	-1.636457460588935
1.494056040586719	1.192561984476593	-1.955489887177303
1.9174260743632694	1.5687347980247353	-2.011821230077364
1.9584783359732847	1.8471887561021747	-2.113387618960634
1.697855780245594	1.8985308914212962	-1.982156925640407
0.9374398544176635	1.594599076866532	-2.065692488388741
-0.03352766545679442	1.317867917603875	-2.514658588117237
-0.8916743893336548	0.5030668799881096	-2.661485511337528
-1.1785115042539038	0.15912105006620442	-2.6652148713419423
-1.2804208132097255	0.023088994247752462	-2.670130162974101
-0.9989403842719355	0.27145450889885664	-2.8150710665562007
-0.5567875623740236	0.7675146296877725	-2.9419888724961583
-0.21851846293472296	1.291535971527487	-2.9484400749802386
-0.16100191301055553	1.5815416511375997	-2.865931805512247
-0.2188041706830381	1.9399509522286793	-2.735386703783576
-0.46872593645128313	2.14731069177576	-2.6131159675653253
-1.0026861193947063	1.8291160416645789	-2.530220370052018
-1.3401385437982178	1.4444223934645353	-2.4010975227283677
-1.3966289700589642	1.6706179833630384	-2.27335125168316
-1.1763936181887937	1.8867509050945157	-2.159917098899669
-0.5321573390984724	1.8817752845984113	-2.2249718340033557
-0.09584657996301349	1.9543662087903786	-2.2263252586477056
0.4498818258315222	1.7390380431927908	-2.1649799164072205
0.6906658464086997	1.4904189724511128	-2.14699899624308
0.7667983912550985	1.0577646052184524	-2.2538556627197384
0.5377704040630743	0.8020978819676943	-2.5222606454368917
0.34403635532653687	0.8027003929593152	-2.9680800322835896
0.36449634080252313	0.7338453187986846	-3.255712067236922
0.5528525217055411	0.8427894277621724	-3.335407890728015
1.2820302318253607	1.2176360334189222	-2.7919511059422795
1.6296588456364591	2.058901514616719	-2.9070109906397446
1.5099709150534597	2.6255917920549985	-2.9771933819578495
1.6034469017487711	2.199508647308808	-2.9638311040274057
1.6796393814833686	1.4118672440881481	-2.715073013589022
2.069075548846806	0.39919089756068776	-1.777605629095448
2.8405517687971145	-0.04779745623349232	-1.5084057589635689
3.8296420758012313	-0.655066337282918	-1.559726483482349
5.0379514179057665	-1.2391230524902968	-1.5910423444740356
5.773069990292325	-1.9816835584547952	-1.4843849287324238
6.422325280080925	-2.869003381266342	-1.2995263535703776
6.414099895704537	-3.42634569710157	-0.6356261387763594
5.763214042997184	-3.8348995141941917	0.28023958068868454
4.561450830928912	-3.7807084536945417	1.2391613476422871
3.4436289097100423	-3.2255995510812503	1.6257487903904524
2.5991282582206536	-3.3916690429138985	1.6093855004861894
1.9279264888877463	-3.685138884895446	1.3000009017617316
1.5679790210059346	-3.6912067656983396	1.239988209240501
1.1961963654083452	-3.6468146118239138	1.307461784283638
0.9941478273081588	-3.5293462914055462	1.5706031409670682
0.8085642021535842	-3.1809296854417455	1.8868948396921685
0.729720990914304	-2.6548176346516645	2.1772346276894283
0.8749947726047538	-2.407227130210391	2.332434553679625
1.1992793584640358	-1.9588707512126438	2.452246475874152
1.9184848826365455	-1.3461317667558783	2.2252467756903864
2.8515001715034307	-1.2495892888397226	2.0532397441062247
3.7545239886806345	-1.1271578764939172	1.9206366615344685
4.363710605708727	-1.5262528376693283	1.8349284237836403
4.933071790333607	-1.6857606999169104	1.8956160083159372
5.391353735176453	-1.9992486543761905	1.9254696246468295
5.716722834472138	-2.282617084985447	1.923392935555695
5.87338267118609	-2.471686415986839	2.0471379630559174
6.647972444013847	-2.2414345716060358	1.9801416508810954
7.434396492783872	-1.8628190227166233	1.4274840498715544
7.423150702527254	-1.1075700393477879	1.1569213682443154
7.180886695622185	-0.9618223918635905	1.0893315511637607
6.7086206131233865	-0.9315628140424304	1.235760374460344
6.093548946407133	-0.8114390124765567	1.290768987357751
5.322592821351886	-0.7706770688130599	1.3661122182925998
4.511040763001866	-0.5503342053258298	1.2745913368083177
3.5976723050351995	-0.285374790103229	1.3687599621975257
2.486383634948396	0.04582362435031353	1.3739979379024667
1.3525679723322859	0.4096661187418115	1.3813539069672107
0.6844882397258337	0.7130722634839939	1.7846213547188068
0.4498978836518132	0.9346188925557931	2.6988368871073
0.16440831775317236	1.4421863612580907	4.00217845680147
-0.3331862299105156	2.334142792043503	4.670660887709602
-1.2890647317315698	2.8063787642471243	5.060869014335626
-2.3164437386517966	3.1455900912321795	5.625308399280562
-3.1827843188274936	3.471961981751647	6.131151746721705
-3.6079914777770137	4.342319517939049	6.80603307170833
-3.5792333449644733	5.288914660745157	6.4129609790882505
-3.3026579655606922	5.614182157048628	6.220651199851551
-2.9807147568849772	5.8250920001364825	6.1543875639197845
-2.4223356224176897	5.950540378835937	6.027481865171205
-1.736343336489736	5.786982730810286	5.977763993046512
-0.2378627055503337	4.966496383242505	6.107801375585172
1.138973101708942	3.761206267798656	6.043798579968386
1.9737684170385215	3.100409657806908	5.610841346061361
2.0966353496895977	3.1593365664084736	5.1536511272789
1.9965108213478975	3.543024676100063	4.732744258314742
2.2014096714265707	3.421407673513817	4.13988731657387
2.3525233830970675	3.0676334792618296	3.4300701485380105
2.3208102288989596	2.3346910560068515	3.042283121173824
2.0819796792518726	1.4582104174805413	2.7437593499892867
2.07443769857239	0.8520032560081202	2.121450698210001
2.1104847552912145	0.49495808562978966	1.9871467228869102
2.2462230710822095	0.8698018020247618	2.565502718921077
2.178995119336402	1.2796500511045612	3.3161772150159163
1.741236083360999	1.8704274240789165	3.8939538094491977
1.2352913465733883	2.7815593337116717	4.414711931328837
0.5986215219596288	3.2012765477980243	4.837804436432624
-0.2873214410405035	3.4470763940134845	5.1413216570296525
-1.3177043190306197	3.5787021887438555	5.253606006548593
-2.2216877535093884	4.001244392921497	5.621218728357772
-3.0198741612657947	4.534170176048551	5.890175777774589
-3.0690112700223313	4.716205250565112	6.1340649830964
-2.1442772867034763	4.640627020590272	5.821052256066003
-1.6148843813984182	4.857656056358039	4.954840514261471
-0.6395170580212345	5.444087513050957	3.725798377897347
-0.21809817898236208	5.3736741223675715	2.2981264382966953
0.16225421156908307	5.63788945923135	1.852651854084733
0.12599433828893908	6.030001328204398	1.4191330067078893
0.136318372756937	5.778345857700959	1.283378134049474
0.26574406084455493	5.479806404286345	1.1417946481235466
0.36820648443227716	5.285245735828533	0.6240434136905947
0.5567558939505075	5.178653225736755	0.03572248433121137
0.9529684392707551	5.384582769802694	-0.516687723744998
1.5671098614344352	5.638955661653979	-1.0914456196372284
2.04176725671064	5.572633479339095	-1.5289533320214925
2.0791960210856946	5.182083696040736	-2.2293519194539098
2.145321807130029	5.445216105759926	-2.4036293610390858
2.324655610059866	5.778139740216213	-2.2996261472238806
2.3573243366730123	6.013601576118524	-2.08027812765528
2.3402288132352744	6.229527689815348	-2.0113058593335933
2.27797527494637	6.2638631299831795	-1.9073731316240712
2.3243014714718155	6.202169419715558	-1.7314907829547843
2.377583600974662	6.133837724539727	-1.9266239171033903
2.264157069142731	6.0042488956407265	-1.8848194576247213
1.917996107239483	5.907347455789159	-2.0487789722009278
1.8913460745570254	5.84091513077412	-2.209718738023177
1.5198473610512173	5.693667685273461	-2.3166118606728983
1.54369507919247	5.349352583271096	-2.344303833410717
1.449573544493228	5.288480476358368	-2.416974521812476
1.069572499770671	5.32911005443093	-2.4232474882645847
0.8392277975654254	4.979581818567637	-2.4746301990605413
0.37638941261855746	4.336746741570292	-2.325644118283743
-0.3195101922946429	3.27461409370568	-2.13406705673278
-0.20183760643112778	2.5076241804211787	-2.1162582862399573
-0.009256949320096096	1.942615254170861	-1.86487767423347
0.21343409545498632	1.6941631125225898	-1.5856857673125948
0.1731722542430049	1.7921560364717222	-1.3924722644077208
-0.09682767843162444	2.579155688448151	-1.1314976598649553
-0.004677085651645085	3.4258825218612152	-0.8076552663578479
0.2561777731737926	3.945844217588455	-0.43365928179015856
0.41024576488067643	4.4027708137098545	-0.1341805756240538
0.16907265495361973	4.730349128239371	-0.2257836972779747
-0.24736753949544898	4.715161533407268	-0.4105204845433049
-0.3154502396715299	4.6028224780527065	-0.6115183782741256
-0.22774673077968405	4.351022963074127	-0.7881026893222618
-0.34873189049268555	4.536558592470042	-0.6851717283343312
-0.19443163440909392	4.861189808955348	-0.014245997520138031
0.16981176378230456	4.791891179149705	0.3377254401008901
0.6015188702851627	4.724319262294705	-0.007083349543546761
0.8079382228771188	4.481165296503803	-0.1997018861794439
0.9118714513263635	4.0351306979810015	-0.18092475171252745
0.7155437431356999	3.4762335695751623	-0.031249304585309928
0.6216096207440863	2.894182585739497	0.1566663444085655
0.655470435705292	2.316343908639746	0.3645322508400195
0.7654228727874659	1.8621982173515046	0.40096065255518076
0.8996899900684295	1.7134076379801557	0.6583644202685682
0.9262672546503166	1.663823687805862	1.1327543202671564
0.8613451238239691	1.9178864296353406	1.5018976103565365
0.6106757387924443	2.4101902598093377	1.7770900813275607
0.3452743615471575	2.8596415557852004	1.610353528726995
0.4419786149568494	3.6078609285599668	1.127801973579445
0.44098140903288213	4.42460601583287	0.5245580087899478
0.7580364957967239	4.563117446386707	0.1549399955371902
1.109349936854618	4.176552047083983	0.2574216660820311
1.2588581923473479	3.8296125675752295	0.5983747122861296
1.1329520582581813	3.7767976042218443	0.8693975883744461
0.580456146094159	4.159880961988594	0.7665122013534942
0.08209168404362902	4.210743973308471	1.7039976320285952
-0.03991578130883275	4.034497695196482	2.630741651349761
-0.16292789040139463	4.217786667151787	3.0365397495781705
-0.484266830232245	4.972986876507222	3.5669117694284864
-0.754575996988758	5.526270388258658	3.9485184920209035
-1.717811913680133	6.098192137889195	4.213878177975903
-2.1093499997857688	6.657744468123607	4.521455250109318
-1.424952593028164	6.70789325367923	4.799047035446979
-1.2721222110636397	6.8648124222688045	4.267218457810947
-0.7947303060883085	6.9695532895203804	3.040775850268029
-0.49107029818889036	6.949072519121431	1.9342697407427132
-0.1267767493395367	6.51883854976577	0.982381388304346
0.04254846493807939	6.2343687865418875	0.3618946909119134
0.21396421545729685	5.910198102261565	-0.6582828721678807
0.33754390625906444	5.270365958577539	-1.706384774383393
0.4594378487616244	5.444989621224681	-2.387020769843909
0.7174026794987205	5.7998536764637105	-2.4980279801032594
1.3062666870517687	5.506100127844725	-2.2679421594165086
1.8795615935999035	5.424678691038761	-1.782289630496144
2.092652049017912	5.39170906062838	-1.4629209818876552
2.270447268058796	5.158995900792394	-1.38607771386538
2.3176038183987555	4.905700852442059	-1.6306234298798152
2.2041519318141978	4.173989896864556	-1.9992582634335496
2.049089565002279	3.1961869790580537	-1.7580767230977967
2.419916053904053	2.3539860152354852	-1.3532276273414297
2.8123194717445403	0.536111754707481	-0.7146242217136679
3.7132375988522526	-0.7833248267570678	-0.012329179935135532
4.088129411997442	-1.8125557837832558	0.6419270340186084
4.2158139695760415	-2.447049968344773	0.5772450045485572
3.9819726694665216	-2.7828547141192943	0.4936624875774807
3.7181747588720375	-3.012226959277667	0.46328792914466627
3.8571923677738984	-3.135620850264137	0.441237951620319
4.428153220503997	-2.979347294453305	0.32999487468997
5.2476953909306605	-2.6247306458403568	0.7003338809311211
5.957574939205729	-2.3012839269591807	1.0040727966378524
6.425078776839601	-2.575949043415295	0.34716838747549617
6.311221653442172	-1.772064149491938	0.539207188930368
5.345699432925474	-1.5418387120458918	-0.1975910174997142
4.544982755895975	-0.4844764978422156	-0.6937174112175412
5.489516647976449	-0.1961350139989952	-1.1349692134599312
5.948182621205018	0.23629281679118394	-1.8002403287194728
6.085498216898791	0.574390038926935	-2.191153943876734
6.130192916396882	0.913418537318502	-2.3583054585664707
5.571155099728882	1.1164544999821657	-2.480097458693221
5.1292129765866195	1.656624736579733	-2.6376159159149415
4.6452110320134485	2.161817636628413	-2.6575837691933866
4.255881623944204	2.5448907604512825	-2.551930570301826
3.2688491336831413	2.8926926169024934	-2.7998545013187073
3.192648352366693	2.744369629302159	-2.3572123796043076
3.081104121918255	2.5043536193581217	-1.8986235769279058
3.0498863767231947	1.415256019773419	-1.9487196554711783
3.4555864128338785	0.5855985936939714	-1.6340225701672904
3.977913987178085	-0.132894393156025	-1.1594241981736004
4.263847984772852	-0.3120041523716863	-1.3065969897811491
4.595462068600931	-0.5207224760292835	-1.0177832393370485
4.799940650459424	-0.6856876259690712	-0.42709046124147504
4.97541822717122	-0.7697859600427709	-0.07578708086487751
5.146723900751383	-0.7688261384567372	0.29776607970949204
4.972828485910083	-0.68891515576146	0.5735403390501792
4.576293463956163	-0.5701049985036628	0.8678346896313188
3.8833540402810667	-0.4728974032714701	0.9933421823242623
3.1111565998523023	-0.29232726192785763	1.3885695491745909
2.2173216241029206	-0.2763132460966377	1.5716270759968451
0.9578856021946419	-0.879958999152413	1.7056129099560287
-0.31426763885378245	-1.7845617279789558	1.6313925567931256
-1.4979501600976457	-1.8671136698842936	1.8891666921332504
-2.469690447133364	-1.5212934851845983	2.0685828470746115
-3.1169124637333474	-1.5061739505563556	1.7706913553969814
-3.5184210333324137	-1.4052912407044043	1.4954200385605894
-3.5394004074443295	-1.181037815466813	0.7926104123546027
-3.3544802781250476	-1.477482850053499	0.6326690640301158
-3.546718480788535	-1.8351910390631718	1.0810714345520072
-4.203963576494897	-1.6164020907984582	0.6771636092872005
-4.8005840890559695	-2.1931999129995723	0.1713940253093706
-5.1055087505230405	-2.41487347680378	-0.23990546246157546
-5.261804590703629	-2.5769640601813264	-0.5555958929740821
-5.348144595091124	-2.5959853255272534	-0.8101482336861677
-5.295630683644867	-2.6779301266096938	-1.2285458675586287
-5.218187183834492	-2.728486311361119	-1.6184047036871336
-5.097706986515202	-2.755818504021761	-1.866545297778741
-4.910887508215998	-2.7647884524796487	-1.9841976871725775
-4.710180939959351	-2.5822989229242745	-2.2270791595074044
-4.4183185901212445	-2.2885028974243204	-2.372032222646545
-4.661979177585161	-2.2943652483376593	-2.3130907730405377
-4.833590709035271	-2.321746541610794	-2.259561060306785
-5.153776826398784	-2.3089793940859162	-1.8884676955249378
-5.250707492243541	-2.2642797922089555	-1.5194759608409303
-5.005378820522601	-2.233372134823511	-1.2588860929865144
-4.6135581284255665	-1.9923388218116054	-1.0684826082806802
-4.465118505393291	-1.667669299198483	-0.8604630085332656
-4.262731397900231	-1.595945358167443	-0.9003109845447477
-4.3387057532556454	-1.7447431007734464	-1.301987657211504
-4.3165725957337635	-1.8508526725452894	-1.527628793256527
-4.0735121898500335	-1.9725822173564513	-1.6263019077931926
-4.0983124389755154	-2.110394007907514	-1.7132820117586713
-4.335027094243658	-2.4029407360579573	-1.5563083739588248
-4.521945990236753	-2.6250789165119204	-1.4771518349982993
-4.705570717457325	-2.708943132430822	-1.3354418318220538
-4.8180891141419195	-2.6740121207499667	-1.1471369950527983
-4.8974604682249545	-2.5703455565333155	-0.8834606861699601
-5.084680814351676	-2.4246338117618484	-0.8052011059895584
-5.101664477571651	-2.4451277376737766	-0.5289523385629953
-5.202859263572747	-2.290114246282135	-0.39600915381062624
-5.145152257939176	-2.2973719816413083	-0.48920229527447606
-5.163967596208625	-2.2559862139505293	-0.8041630146033258
-4.972712614500553	-2.2299258356627942	-1.0796332086986549
-4.636122900196402	-2.2520822461033996	-1.1917106073142365
-4.269725109239488	-2.290634234336749	-1.2233866218823497
-3.9292498472439807	-2.2547378727149767	-1.226038971991862
-3.8438757430539927	-2.3266633344303003	-1.3269520342226475
-3.807883827413215	-2.406350171276328	-1.448560933813459
-4.003042174818203	-2.4067433236467273	-1.5119484279695
-4.002210755122396	-2.382524125492531	-1.5260220632967765
-3.789063611903595	-2.434134948288497	-1.387268667014468
-3.8521691816976165	-2.4303187067908274	-1.3425223746920891
-3.954230740263525	-2.349841513204325	-1.1713647652918007
-4.392651296451923	-2.3149832266794137	-1.1663788650487108
-4.996716473215688	-2.2532861636211794	-1.5036169433570366
-5.06771608811239	-1.7422868551313038	-2.2554457161578445
-5.29278687971233	-2.1034922456881504	-2.4893684457195406
-5.413147154091435	-2.4683608764841143	-2.598822762852983
-5.463609761398041	-2.8337563326975364	-2.69950881189698
-5.200024289068117	-3.0475772601384024	-2.9394536594480924
-4.854142997232862	-2.9000051609661917	-2.9282757070482233
-5.007744842004622	-2.6141880793971635	-2.8990876671884136
-5.208413467237444	-2.121080918961137	-2.7389408278922707
-5.403483866353145	-2.0821765420699503	-2.5539131096155923
-5.474063265960554	-1.968550617503723	-2.3733569015475022
-5.550988514843404	-1.703456117479483	-2.0599772972474106
-5.906828158870617	-1.965132235195501	-2.0941504305929355
-6.0739764868769015	-2.2354504512577806	-1.4990802401409011
-6.239855789809112	-2.2784864752350495	-0.7327376473969239
-6.419614080715837	-1.7417049720200048	-0.47946336395003974
-6.37878666822726	-1.1163001421915533	-0.5386569407162566
-5.76512169036324	-0.7852915176304563	-0.6002475950951524
-5.393444944045979	-0.3543506039972321	-0.06342275068730559
-5.307919536288273	-0.007428266370105622	0.14505269018835185
-5.272887774366358	-0.05309346859582406	-0.24402051432750652
-5.192169737769978	-0.2553371253110308	-0.5083366680273255
-4.823681946768814	-0.3801636837652838	-0.8371798240188849
-4.207723760742362	-0.4528155001287296	-1.247247079130904
-3.7470528391005153	-0.8475454283403057	-1.4170594878397849
-3.1706853365275864	-1.4408455455848725	-1.1590950095543553
-3.0920257617186016	-1.3282503371935874	-1.426605130378779
-3.4493466946432965	-1.1960816664297422	-1.8088298747855327
-3.812128329600343	-1.3195160854911951	-2.0503324866817807
-4.193904524931513	-1.471187646687985	-2.215947015341467
-4.419014252316561	-1.6003033526127222	-2.3523073149507945
-4.593291523625158	-1.679246388690184	-2.3699378968705647
-4.641825677526967	-1.7860644618951955	-2.3407766737338256
-5.234147838696192	-1.606168025466498	-2.6390121771195747
-5.374577524865361	-1.5347475211040738	-2.5847013774464225
-5.24273131106088	-1.6297706805878136	-2.368666651603503
-4.7851534921922605	-1.8334737234242053	-1.9151925952273827
-4.85284768543259	-1.83150039445614	-1.660013652797047
-5.082521051373998	-1.6767120300862743	-1.7073279411242266
-5.5488680508673225	-1.6358810322146355	-1.7414091534153995
-5.785855324907557	-1.6770366565874153	-1.7214759175056127
-5.912050130210811	-1.7856285083426482	-1.5483728585690977
-5.890863122943052	-1.7364406891344715	-1.812068625013974
-5.817646470543916	-2.0151436727489993	-1.6862454259344584
-6.1393908029439395	-2.060456520851341	-1.4871970960238996
-6.393865929644744	-1.9232795192723862	-1.143703976276789
-6.574099124788992	-1.4783290092121122	-0.8715886325265401
-6.612147611410073	-1.001074045564043	-1.1105790575778418
-6.697866005015159	-0.8200124367905293	-1.212829592314583
-6.622815449290116	-0.7240037204980376	-1.262174450306306
-6.349242744667576	-1.0026253110589547	-1.3080975258906833
-5.720546192010906	-1.7522002943071011	-1.0386994505007312
-4.982072297465208	-2.383199491468471	-0.20445503907212548
-4.9353573740213665	-2.574931053202485	-0.3797004707940292
-4.777495399851726	-2.3203894548527155	-0.6501707746530979
-4.82857182069392	-2.1917650808763884	-1.0042746416369523
-5.351127748241633	-2.0803089909441406	-1.0831504266687981
-5.214274998147755	-2.031270397319707	-1.3368292221533042
-4.964287454922237	-1.9690882356362047	-1.4914712822028622
-4.619098330836401	-1.8452690775723473	-1.4959006718396757
-4.268393404111984	-1.8943461324778035	-1.262534072894521
-4.198479160844879	-1.9367163579297269	-1.2185250153872305
-4.597200642323395	-1.8708747986127636	-1.4889271892310991
-4.5382177735626525	-1.798482907796239	-1.9194153429617191
-4.553027323660761	-1.5775018777407135	-1.9853094893235086
-4.500557560642738	-1.478971616246639	-1.8491244450498714
-4.519507021463879	-1.4145738890495665	-1.7126099523226075
-4.839510849298005	-1.4083868955242542	-1.12517726409499
-5.460766746707836	-1.366541969082488	-0.9130667435995213
-5.440525322699457	-1.4022960037687477	-1.070349221228631
-5.354631227809021	-1.3448527783195687	-1.0775518984928483
-5.239932910352443	-1.3434993917427511	-1.1560766455283553
-5.262000499698575	-1.5764668555679657	-1.6441425365367828
-6.037851866481556	-1.641361321588232	-1.982195642813435
-6.152011377013747	-1.5353551609593157	-2.3838407359404536
-6.08550630264289	-1.4920687990628607	-2.3826705441482963
-6.1414086156145675	-1.4883637333933017	-2.362767466058146
-6.481809755145205	-1.6838782565374997	-2.2624701453263323
-6.455144505043296	-1.8762942550709252	-1.642056149095638
-6.450839413753948	-2.0124568642633456	-1.4465025375509655
-6.439574207064964	-2.0639312704627146	-1.2579176202553286
-6.431471830027121	-1.9338141961811475	-0.9185748173906023
-5.977956831216047	-1.7564528898532161	-0.6510573664096455
-5.619055092579704	-1.7643382506190348	-0.14676759330798306
-5.047301602979562	-2.135193303602291	0.29263832541601437
-4.829089550611389	-2.5426880966747056	0.32904868821596883
-4.885079481041699	-2.7385863252883262	0.23879653103763102
-5.402670015033182	-2.687599990614204	-0.04478032311952463
-5.8776097068978395	-2.4196401106939938	-0.243879022089369
-6.18462509286799	-2.0378003143374754	-0.4542500902392278
-6.107518449887208	-1.820941488039446	-0.44718891410760203
-5.703662974056788	-1.6033879771633732	-0.3892951844962535
-5.3384004198464785	-1.3472174677668547	-0.43886477915477
-4.853847834520296	-1.0634634037664488	-0.41065881212288174
-4.6261071037020445	-0.7663522401229225	-0.3658048448158974
-4.554922064206773	-0.5121354371188841	-0.3073015645983893
-4.680477563525704	-0.2996584279455787	-0.5251219571899634
-5.048700833671568	-0.513488633365909	-0.23138864363246114
-5.204346343611812	-1.3815502513077003	0.21617967125776996
-5.2202557231199975	-1.8757919072459635	0.28568532687147297
-5.485107926327231	-1.9340043627450805	-0.018477745486577588
-5.600889654734407	-1.9136955744376865	-0.3989964766517751
-5.626267546495354	-1.8581678880746093	-0.8671009100060003
-5.5695845880839885	-1.5972992004409605	-1.113426970531398
-5.323034570779882	-1.241949954896182	-1.1735587901583575
-4.956989189979007	-1.0897889855320508	-1.1330424329092557
-4.6302300442625866	-1.107347281613481	-0.7796868138417201
-5.051511462603985	-0.9869539815946007	-1.0502481690496164
-5.266332019827958	-0.926962047012924	-1.128999353914751
-5.656241416552711	-0.844683830413021	-0.806873027579966
-5.88511925223369	-1.013735372334967	-0.8681580568189059
-5.808828544945218	-1.5097065806124763	-0.7765962756938714
-5.559695675756904	-1.888969133314369	-0.945050525728679
-5.311346081015381	-2.0491493448129345	-1.0530783912004789
-5.153585109063179	-2.181673854101112	-1.1706527049543323
-4.97357969055744	-2.2469074260730735	-1.1714812989337344
-4.689995885785644	-2.1677063401122574	-1.168276740970625
[truncated: 12,064 more rows]
