# Supplementary material for: Distinct manifold encoding of navigational information in the subiculum and hippocampus
Source: Sci Adv. 2024 Jan 31;10(5):eadi4471. doi: 10.1126/sciadv.adi4471 (PMC10830115; doi:10.1126/sciadv.adi4471)
Supplement: Supplementary file 2 — Data S1 [file sciadv.adi4471_data_s1.zip › fig1/fig1F/fig1f_sourcedata.csv]

title	CA1
4.413475968948975	0.26901080070568734	2.8347381729571453
4.926190115084991	0.09119181844636659	2.5142300584376316
5.392420876793695	0.08291590431238424	1.9541056403821433
5.54685756461605	0.31505775294870175	1.5045955187172209
6.272511433994765	0.44912481626753226	1.3057599918305929
6.473263565265276	0.8624967367975324	0.7327542984309648
6.4805239088428355	1.9730456674389787	0.05569672507569213
6.055156791100448	1.8087192236804335	-0.9775128643590456
4.88982656996471	0.5225535492016199	-0.7567772927654908
4.240500132878037	-0.1025595420248706	-1.2960974467745348
3.271765368418471	-0.10570689483929645	-1.3576535296616938
2.4769612688429965	-0.5229643847329877	-1.6040835463552297
1.757570207603628	-0.656616770756267	-1.7933918695833428
1.1065005064400908	-0.8116083103282866	-1.8388363061263
0.5627012341809454	-0.9127736076270764	-1.6146278843250006
-0.07518742223966386	-1.3257427245302018	-1.6060485701505651
-0.27098431193539313	-1.4517212333366358	-1.5334529099726053
-0.6799295147556119	-1.6997091303494025	-1.4157063162367387
-1.1116122447048886	-1.4895543180464847	-1.275894909688458
-1.9617618427093155	-0.9636956761654206	-1.0792386587369835
-1.9775293640499811	-0.8942956198130848	-1.4313025104252959
-2.0206039781876015	-0.717879183054589	-1.9320356390979794
-1.9607647746404127	-0.7283587126475394	-2.166556310395567
-1.699422279663226	-0.7487429685904851	-2.248703558936766
-1.5445184459990897	-0.7654842005892137	-2.1279138201030383
-1.3089824548003404	-1.1033067421169782	-1.917281711265599
-1.2184312082161872	-1.1139922679012686	-1.6983898468826868
-1.0735343047923018	-1.4393940630805426	-1.371191858078819
-0.9322667350190387	-1.5705478034959475	-0.7994107826426771
-0.7961375129116425	-1.3828213225396049	0.20304235116660502
-0.8604783941935183	-1.55829211186394	1.0698119772799364
-0.5029710101662714	-1.7397115287655938	2.3240232106745204
-0.4910734012145907	-2.4043769165063065	2.9020913939564523
-0.5804824385441696	-2.4835405951378275	3.219319755009861
-0.6235236861616733	-1.8873039276966017	3.5980603949295085
-0.8885390247892705	-0.7635748806281253	4.119654927284811
-0.6619293327984083	0.01503090030548768	4.816592580829335
0.5538050516035705	0.17918274388389208	5.010222101945669
2.024454578047224	0.5934699130541883	4.524163743810207
2.862985757065455	0.6680781550956596	4.222511245889912
3.3714395035697	0.6194512567787751	3.9413323733334087
3.5054861914227087	0.713237377092504	3.596326790038026
3.5649737355607884	0.9601829636704484	3.220061268208781
3.7000125270735698	1.1997584655121838	2.84217650550855
4.28372924614364	1.1625426382408799	2.576153652320968
4.5261720516183646	0.986125706035437	2.3419908267394782
4.641809161476817	1.1150867164801714	0.9643399790817642
4.568104481217547	1.0172531665343487	-0.2170472729013759
3.939471137090957	0.9577309082716223	-1.8656306678213574
2.61459848445035	0.7852260429915278	-2.562166340797413
1.4771674767107676	0.9188603661749148	-3.671781748931079
0.3525996292088664	1.6382855877970357	-4.103052333676903
-0.3405647706477837	2.577239927794739	-4.1094767799306
-1.206791809643917	3.1183793020333788	-3.5533186279842077
-2.537500373663815	2.7744993956030655	-2.5758227078851887
-3.616284428576748	3.1610819406952	-1.5693879881680841
-4.534441310487625	3.779563613564404	-0.26230476651899226
-5.2636620604953555	3.9837949970561306	-0.05333595988495154
-5.752317332340974	4.05696415997482	0.17324141373153093
-5.85283785692199	3.9278253972055723	0.2045009279612181
-5.863581194220799	3.5972086245061776	0.48106125788825155
-5.28860147344356	3.253043581837001	0.7306331536468076
-5.643743941332001	2.9592285561960527	1.5648459976533855
-5.739953536639578	2.089769863917589	2.5092933055566906
-5.0113128132539995	1.477994738865157	3.5686190597852314
-5.025879384558165	1.2771381344789734	4.047020882113131
-5.045245000062193	1.2174808873592045	4.230451236732521
-4.90375592879499	1.1511291734962077	4.195827249151531
-4.6019069621797115	1.0616120904533288	4.122434860154154
-4.056849898436429	0.7924714425423107	4.103522457288339
-3.5037297188486063	0.48806267321523644	4.056047559563819
-2.8275155648716366	0.04269526350627065	3.9837650793795616
-1.985984756582159	-0.38339481184543306	4.580612207436729
-1.7090227775829288	-0.8572024372277335	5.53943116715803
-1.6838105541056934	-1.8458117707230475	5.4705762454256215
-1.1345035455964319	-2.462498644519754	5.621486387715828
-0.5463687692222817	-2.7179482774439174	5.611908962323262
0.041566277713619246	-2.4875377815124566	5.308630320606311
0.2535755502364663	-1.8068700502706476	5.2781936698437635
0.3506540933240237	-0.9243263562851671	5.105606218774344
0.2988748549544953	-0.448463996174883	4.810008234993182
0.2786314730311864	-0.1592310421718506	4.500306984327233
0.6695242915189741	0.21185995653690642	4.48784385869986
1.3403041312544683	-0.15420556424132992	5.096717763816947
2.124713116966559	0.09262562186943282	4.97947684301646
2.994667645698412	0.7524403744737075	4.1339569797560625
3.9620887703540344	0.6203997557257678	3.255701783838581
4.630567303180176	0.5193201063130476	2.4068574887292886
4.914313937033659	0.6456635387911696	1.6510779835904008
4.873130666170651	0.6135167730675756	1.2552238166938017
4.6178088095697065	0.5810850212539813	0.7893879126117904
4.0491226814397345	0.5977042977333384	0.13125835557426835
3.3563242258875263	0.229721947878921	-0.6819160922071185
2.7756420140202445	-0.06723483218739551	-2.325183367207184
2.325609698707983	-0.8906807301601871	-3.0778746007456412
2.076298327329734	-1.106354788630774	-3.325499170513987
1.7909512782243604	-1.3349521380466725	-3.272906370677185
1.3066704254763952	-1.6255791641756787	-3.3081522761071764
0.47749448255726096	-2.5208368026552628	-3.5299099894733836
0.15263051843797634	-3.8489982822081497	-3.724158162337823
-0.16370643894738648	-4.867972288543499	-3.693135549607673
-0.5450517654829194	-5.321652880464764	-3.4465259360327565
-0.8997978876001532	-5.468184657597011	-3.168984793324532
-1.2948804055593715	-5.145111207071026	-2.7625638293428665
-1.1152153623125647	-4.255885889674227	-2.32317146294292
-1.362966891046149	-3.4967049077476107	-2.109979665768293
-1.7407664679397787	-3.0180075357225697	-1.8138314818431758
-1.6069323604154615	-2.8700311840257355	-1.8519027611353795
-0.9745485193944797	-2.4734662860856695	-1.9885891941035398
-0.7332575360342103	-2.3201068443086554	-1.6826763857126268
-0.9270662109253265	-2.7960220516404246	-0.7034834652232037
-1.0226266515716063	-3.2709666053891926	0.051805316339213044
-1.084845299397332	-3.2710378627927055	0.5278910367517725
-1.1381158477485005	-3.2714291158216344	0.7882014753160878
-1.2328515674420464	-3.6421035787461364	0.9953455318371359
-0.9156557566583866	-4.08769533585021	1.9735245655181666
-0.40351276110837536	-4.332770873977811	3.9404376952204894
-0.32901857461394746	-3.7381015492316485	5.372137531639788
0.025527249096511863	-3.1060251815578326	5.861194413685884
0.3993559672817022	-1.5184952682681854	6.023809291071372
1.5280752940341458	-0.6340149963123863	5.937852006582775
3.4468135090629164	0.09002901986322531	5.198076516858869
5.144267356934339	0.2955609173531097	4.024909049378776
6.370572353171877	0.7587462294224873	3.278579881414396
6.593768783460633	1.205548403205695	2.885191356065019
6.548073411086678	1.401985102027844	2.0761153149015077
6.4760382168212365	1.3569823676362471	1.574935100464935
6.50286677562919	1.2163901147895941	1.3849106314528536
6.47508991085376	1.4732643454159373	1.0683490138265619
6.673533599042953	2.6337666473419565	0.11747214093169685
6.720241667366849	3.039693353268927	-1.021082588280761
6.330778665831451	3.0401796980706037	-1.9038302041425543
5.892575470469388	2.980412168310336	-2.411836190945336
5.197198516514853	2.8470379967082806	-3.0534313214940285
4.234973149285096	2.7917763146414463	-3.5940640504881145
3.0576323498397375	3.073841600459959	-5.048639275070095
2.0845086916400155	4.3204314335040115	-4.787076619774991
0.7189166779561313	4.828637126907578	-5.256843319391315
-0.26889653476932524	5.6061165990926884	-4.9694191323242105
-1.81727050047599	6.034440706315415	-4.1929297293181
-3.5140834825452005	6.268751321508697	-3.334028388278589
-5.217846970840651	5.050595578336266	-2.90521009929896
-6.037147279660963	4.1818813166709505	-2.441746040691088
-6.4086826433026145	3.766756847446213	-2.1482684340244997
-6.416339820607608	3.3988068626839048	-1.9038555724195088
-6.294110735463759	2.8456774749786384	-1.7671231098617197
-5.707556305634009	2.2882147297177715	-1.884665670888801
-5.185988596969032	1.5748011614370747	-2.2244781065167007
-4.623044342365699	1.4818002185808028	-2.428492822667895
-4.823752528508051	1.1794462741418879	-2.2890269665758662
-4.902124570926014	1.331961541562331	-1.2976554050223428
-5.014983899817353	0.8174232697411185	0.2997377939796443
-4.992818696052541	0.9533391787170912	1.1123140970119916
-5.032857396757461	1.2104396538213669	1.645317361254789
-5.159679020716922	1.7554470478819904	2.031749243345517
-6.155330121683925	2.4157179708059187	1.9552145138080401
-6.511572086382745	2.495140837032145	1.737212831121026
-6.387607700037477	2.226803313148482	1.1530014344903614
-5.771568205416932	1.6174344042246203	0.9026642718639329
-5.301156900773829	1.07183286982653	1.203220446496635
-4.8216247853138325	0.5436073939365531	1.5543974855150453
-4.564086763820404	-0.11360388081221957	2.1791528240377676
-4.433498230500963	-0.5595921606047196	2.282403622009463
-4.206872834081821	-0.9009588966637009	1.789781988885657
-3.5867025004758863	-0.8118408887447077	0.9989237393528919
-3.145452735610453	-0.8106833148787573	0.4838773645853868
-2.719949274710471	-1.2448604675470192	0.2793761387561621
-2.42150340880515	-1.6266265790036454	0.17792177036653373
-2.2782642523323737	-1.8705202457929522	0.16200061095463072
-2.2161671324413468	-1.924644207489507	0.3928727403398566
-2.0170210114435836	-1.9844330091919062	0.5465423711821213
-1.631159673265672	-1.8745946778161737	0.6355956259197248
-1.1892577447386141	-2.179303012326053	0.5135785936754427
-0.924306352433316	-1.906062331294735	0.5609987424517815
-0.7159202020309086	-1.6008761261432847	0.6273084215044955
-1.2246085690507742	-1.7093239885998843	0.5288669588990994
-1.6742622161263159	-1.6811957360110386	0.41131343612535876
-1.9203558388449273	-1.5013372094138526	0.17419110385800066
-1.9070374238099295	-1.506211589175787	-0.028682513260504916
-1.7758897651063976	-1.6415706655092444	-0.0862407875516214
-1.4161815613412156	-1.9828905550579161	-0.1893089433933599
-1.1092026601058087	-2.217266958428719	-0.27191146942318417
-0.912263848408926	-2.321849872507117	-0.32465837968402567
-0.6747938589901419	-2.237858883975883	-0.4641218385514893
-0.916445882085435	-2.3336642676904606	-0.2662190321136759
-1.075635968461515	-2.335396985544529	-0.1766722752442114
-1.196055719120093	-2.309787035318846	-0.1271958296565067
-1.2694206638833838	-2.28193506574435	-0.09917288875739763
-1.302273416042783	-2.2507048152865243	-0.1330194934138738
-1.5724882628623478	-2.3492326314583543	-0.01811362270191594
-1.6710665807772722	-2.291349387658115	0.3037923217300858
-1.6924608329095538	-2.3217430267482744	0.39383092777874784
-1.6991453871916034	-2.3253861876537854	0.44425420170861646
-1.5401741114537204	-2.273984599638255	0.009647332205361242
-1.4552279659877019	-2.149025884749638	-0.052731019048102776
-1.495672133721571	-2.125300002515176	0.010173198649872296
-1.563509188174807	-2.1310678946885484	0.07994142075710517
-1.820398876372035	-1.9890585573442703	0.20095050294784725
-1.9933266523378974	-2.310457551647242	0.4626124945608883
-2.20001121333862	-2.501352875988667	0.8248903791455761
-2.41576224747638	-2.6108964721986974	1.1841142492806422
-2.602345195942068	-2.6722010695066323	1.505779240555863
-2.821486690699612	-2.642598000262516	1.9049416907378292
-3.005112886415803	-2.7543973591000235	2.3555181957281475
-3.2450198283623988	-2.53614903251228	2.3553570081304733
-2.911515291844124	-2.2067339956019647	2.325386164716653
-2.137428098903067	-2.1105033273357563	1.9086589412803607
-1.9940830372492622	-2.066262949072561	1.87950512405898
-1.8738135065211445	-1.949134316695039	1.9382732841693302
-1.8857480073347384	-1.9627934359869	1.8726060977937078
-1.9411733634425001	-1.9292170477831967	1.8769059300718143
-2.0031529391280465	-1.8261757841172737	1.9885623044363294
-2.1821465345969253	-1.753574298013445	2.08118248454168
-2.9693325202736403	-1.5896389756664693	2.606501413000392
-3.9269427320584875	-1.4208088145773612	3.318972252870692
-4.339235849585041	-1.751646056544228	4.0267284087136614
-3.848949901867238	-1.9604344323681109	4.449735746060313
-3.4132948852349587	-2.17548064777188	4.1249362786300106
-3.32313238517644	-2.583154409822074	3.769848243101293
-3.623065220037574	-3.4211863198958095	3.6433682865786547
-3.990104456101033	-3.3027395758319416	3.9433282684256588
-4.46610315439809	-2.8369211587440524	3.5878872614579973
-4.692443811705942	-2.45896371712252	3.265872479990706
-4.729760946036629	-2.262377564418993	2.8633516556423104
-4.527091489937262	-2.147628766454214	2.6333425002724944
-4.502329407993667	-2.0405027647119875	2.6119322888254026
-4.091283644674719	-2.1565696805774937	2.3223725341996997
-3.9445344674616836	-2.461179391896254	2.428010153904691
-3.857649887653116	-2.507363229468082	2.437766907241833
-3.8015501646800125	-2.542897387774301	2.2859866211403284
-3.634014643071736	-2.6355986053831324	2.1588150027169264
-3.1857104593620957	-2.6091137871396337	1.7433841821142677
-3.2313735106874932	-2.5711590804805	1.7098755797484926
-3.4614222987412058	-2.4127189475337625	1.8042551748546545
-4.204962432313585	-2.2875841319710095	2.4088966024979364
-4.276902516987285	-2.987927699969364	3.663240434000245
-3.9814054408491577	-2.856734975064031	4.184157110472765
-3.6111813998805506	-2.8249753417019994	4.032574272509041
-3.067089423483583	-2.3554460377009723	4.2694769108063255
-1.994118336222124	-2.3306476446656417	5.000742798622937
-2.021068639735278	-2.2992204720994454	5.2195038847057065
-1.7463394718886533	-2.090686542313806	5.697178678737867
-1.7219632622947896	-1.6840367093778743	6.048581477433914
-1.7034449384406352	-1.1419729440357598	6.335848512395621
-1.1662166739957556	-0.7215269532721643	6.363765034157266
-0.8016780124853531	-0.32919676941801446	5.9862579787804995
-0.6759525997045045	0.18243703519418752	5.421192479513936
-0.3169268456511036	0.39661465493062303	4.902226387395193
0.13856412437742333	0.4443149800871269	4.460869255558689
1.131058128854127	0.6162833638883333	4.49470395895252
2.6394185031212327	0.9785134273938378	3.981059774042526
3.896626063689942	1.3063113066802137	2.9121288188495087
5.116609853668305	1.266402249395775	2.759082421207278
6.390154933106382	1.3779829613373635	2.4701523336698608
7.2316257980349645	1.9695740872197671	1.5978975816864127
7.791827595445155	2.809256003362275	0.98119631879487
8.018796851260017	2.920917540033862	0.7284111220615411
7.994879200480673	2.739256254243494	0.6163681261349547
7.684215894202847	2.0613688113682582	0.5709850898299368
6.952869945535256	0.9909366837191491	0.8699797813860897
6.159601709095671	0.22823984707805162	0.7763765814437572
5.361396584492194	0.0009591522359598706	0.47079125655205567
4.562605973857895	0.0692181522468265	-0.25260147788324555
4.020568436157109	0.5142568402962499	-0.7115533585514249
3.5930711115047655	0.332234564943321	-2.2227339027367377
2.907835873203376	0.5013918828258205	-3.0833660793658972
1.9828607868778887	0.7665129321956299	-3.7730224598242503
1.181782738948041	1.8668887190093046	-4.618565800109547
0.6294984810321976	3.452074968558968	-4.960624436832085
0.035444451700243594	4.260725718899994	-4.717693710040798
-1.0846188325606654	4.403699675950578	-3.726485465466306
-2.9848261159399088	4.287522367787416	-2.1163780771174414
-4.255665628452787	4.457929164742388	-2.659238302092363
-5.396471502501436	4.481616623712937	-2.186371612599759
-5.965172281132342	4.331355838709658	-1.5057291512164444
-6.338551899486753	3.9522055432813246	-0.4999477493650878
-6.390494769748198	3.618500608093933	0.34834082962963847
-6.173560888482965	3.547452784329704	1.5202871369441289
-6.0831570996861135	3.04109326645169	2.410240460115456
-5.396893492945948	2.5549497355895636	3.2532126933255054
-5.359137817865022	2.328285690855803	3.771413445306921
-5.340003075309471	2.097870951166123	4.1658480386676935
-5.184115037722959	1.7911690698103553	4.433045435049921
-4.592888411881836	1.2250004170099698	4.732762371742442
-3.7678227191214457	0.4915951784033244	4.8341083542842265
-3.1709296092400083	0.18121786832906003	4.644291905505347
-2.6179903347490474	0.5136477251628363	4.604619259855694
-1.4128760864870233	0.603822821004027	5.537229971092824
-0.7110545219692009	-0.2362641798235083	4.8058773764895735
0.6077835169011744	-0.0508842682635176	4.910346711353585
1.9668961170668957	0.2890962506080315	5.0772700109195945
3.423580447738162	0.6203438724798227	4.9260729148601685
3.780452606492959	0.7460829411544523	4.45313005246188
3.8981802166336985	1.011487661682259	3.7716923208753057
3.9181769771439696	0.9561333434985221	3.5541378160537125
4.238285946011126	0.9070962759237104	3.4214850762978966
4.710872479815982	0.8940030933555574	2.9487022849297047
5.383286187869892	1.1865155209412528	2.9123715116857243
6.505375636841499	1.1266568185400188	2.3755699673978636
6.766126877955112	0.7608822070840857	0.1362011115414328
6.198620200880533	0.4548155841859195	-1.658914667211408
5.034362941104537	0.44124392886718566	-2.4888839835686287
3.8963836545467228	0.06008700124987926	-3.3839663491600875
2.794564293207975	-0.5674515901709947	-3.591458964077046
2.0989694776959715	-1.269972496347609	-3.4732363303424973
1.0122904224962097	-2.0161540946503402	-3.2530251664807226
0.34531904736605495	-3.000559283243191	-2.769136092263962
0.20234414492944636	-4.4385535093167565	-2.965534262922384
0.011452391013540094	-5.340472543061623	-2.6695691326071658
-0.1256345216436362	-5.987877759683207	-2.5819310265377897
-0.26589386707020457	-6.266165219809705	-2.4780665175569423
-0.31835774519208565	-6.201254259137982	-2.3742300367844034
-0.4316227769534493	-5.968903106109036	-2.1204333088378724
-0.7060888736914234	-5.722006407577225	-1.7164024497804236
-1.3588795413220465	-5.6044564601978974	-1.109751041872733
-1.8223656108007564	-5.636877699391515	-0.4408868795945667
-2.03006269255943	-5.367308556335923	0.5116574199143572
-2.0197128538359457	-4.76559778720593	1.4958054515320955
-1.619923406748916	-3.9410313774002317	1.5777666975365487
-1.7485521019996804	-3.5127296198159073	1.6219809947131596
-1.6311415300651058	-3.0589249469785957	2.2941555064901036
-1.6073693057346379	-2.9773454931023653	1.6624010981766566
-1.4600964389697035	-3.000584577192735	1.6489617867575286
-1.0863942784350988	-3.0603514933546516	1.9072767166251692
-0.869014958222422	-3.146330419096155	2.194917266001068
-0.47004125595694235	-3.3722528922536545	3.073480225975615
-0.7798283623847612	-3.2012020850209963	3.0634912638796257
-1.11764569340021	-3.1513024869492647	2.64694545976907
-1.4456130466719814	-3.0206701180349893	2.093226819788806
-1.870136277987831	-2.7330524017803923	1.340384489109733
-2.4481110397667774	-2.446871471918979	0.9993045629434801
-2.689290500926925	-2.0578582845226587	0.9143594001772443
-2.7519281814143604	-1.7948441542464155	0.7793052243143378
-2.4356526002156107	-1.8012489980891084	0.5483409151857066
-1.8858911664115128	-2.3738482349074843	-0.04524803387103989
-1.7750681211800041	-3.2048164489746753	-1.008428770156592
-2.035638977897333	-3.717587839983895	-0.9812207044742184
-1.8305403381728387	-3.6254675865602772	-0.9562930761540575
-1.6323382389199361	-3.8126718796569183	-0.577023082094291
-1.5699769997611235	-3.9571141688563634	-0.581240092744994
-1.665698086291746	-4.185761664520982	-0.22754690359778332
-1.416711034514005	-4.3322905121245405	0.4453383389742074
-1.0604131962012915	-4.119073151369463	1.1638050709315662
-0.10213610720654628	-4.000445196133654	2.4743147196801263
0.3408748569777831	-3.0352773219942404	4.377521010982753
1.5921766599821081	-1.8795390122938949	4.487341289768876
3.522423398135464	-1.0263434896407337	4.32476613698746
5.677974921718524	-0.07664979342022119	3.3749298423215435
6.765052060445984	0.7223050684135315	2.5365710823833574
7.11474941934185	1.294557142980553	2.1469472343631524
7.189286685908069	1.596213303756096	2.3101899857969204
6.749807733788391	1.4773763856992774	3.048067965909379
5.764667518560058	1.1225412290760277	4.037292411961661
4.6548645144337195	0.7948383319127571	4.086116578014601
4.065724080189007	0.9254266011034923	4.263875836268293
3.954969336608448	1.0523622015074152	4.093090387854003
4.144541881817007	1.2784600448191719	3.522727889402121
4.548008195048167	1.3083469836714043	2.409809589791753
4.97764334037601	1.5031523881805833	1.508634690640682
5.098246967507986	1.7524846720496605	0.5558548838188813
4.634245993541662	1.596105522621666	-1.1877879963832805
3.6929883957426637	1.5341794371985757	-2.9434036382118647
2.3479416422936232	2.716998196813102	-4.28109104259877
1.055563240179643	3.9036637834776666	-5.001479679812535
0.2683826968972265	4.76730433346187	-5.147483788191453
-1.3235572638034703	5.868092646883702	-4.199358781765854
-3.564426027613399	5.790095713938973	-3.3505714514807297
-4.951929360605376	5.801325282690042	-1.373012502106711
-5.831704834709508	5.915568545807507	-0.012415008144738638
-6.493863368495181	5.4397912024693795	0.21209449342668674
-6.8042203231683045	5.264281907325437	0.5140931762119931
-6.888908120808383	5.056514638973774	0.653989948393438
-6.884776009543941	4.781703108429318	0.7620170383887674
-6.779094301121182	4.348474215104337	0.7505959002668633
-6.3343315438132475	3.952726787323832	0.3722881073283309
-6.296424793999176	3.7800796615205194	0.2489496301642966
-6.241847021722151	3.314069643262847	-0.2973486162284082
-6.0826269406563185	3.0334896163804217	-0.2848068884239911
-5.730551622945537	2.681461309909563	0.19123235500040014
-5.090137940488132	2.5508386414228736	1.1086831446362695
-4.992145162218674	2.0946394551626626	2.444927303904903
-4.527623417137001	1.7899993432029606	3.7337877278713334
-3.9216551025771933	1.706147306385342	4.553792056637192
-2.650161419720925	1.2114179546394397	5.623027946469982
-2.2885927547805087	0.42098632816457804	5.669637114616222
-1.979680464521798	-0.10660093151992452	5.59908212982131
-1.5016923993957951	-0.4108219454361708	5.661829433662976
-1.0174701813300562	-0.18580956697298112	5.55689752786429
-0.5587749402040745	0.3123666507932923	4.759747614118448
0.9197953155117977	0.36353763379683324	4.928812237881188
2.2761686584330896	0.6272293672728475	4.5017724639609416
3.4169057276142385	0.5503229412849999	3.9639117868783806
3.7448897341396594	0.5761028229641716	3.0191964577663466
3.8169050086416503	0.9099744378143122	2.841362079360048
4.084434159608	1.521391972186717	2.5674992350083707
4.744455003795807	1.7146847205949078	2.062626602721149
5.266145887002107	1.3071747604720094	1.2509221523455294
5.5535647653119	0.9426903285904498	0.8282205797729277
5.823222303647282	0.9254906676976534	0.40630340173852264
6.5626802189832	1.4264772696784964	0.6266845771755489
6.968842974615682	1.652473749085277	1.1328459981460914
6.764684168527952	1.7124009868563048	0.8280626130746068
6.435097184203173	1.5384291566937873	0.011119540778545356
5.799031037970009	1.3378787650194377	-1.4040404774920803
4.757779610657565	0.9833583814965645	-2.4101870701903936
3.591314587298765	0.5934653104159281	-3.1659989637777093
2.775078502179398	-0.29907680659377484	-3.339145830508086
2.1669332082260726	-1.2725418735616678	-3.383462433850159
1.4294071327746785	-2.267201516536611	-3.3601725348816394
0.42646922166889445	-3.355850817570294	-3.428978257157114
-0.23761460691393205	-4.391729989505321	-3.1066303249093763
-0.5631329186531853	-5.033309177138493	-3.068783037302199
-0.606894187182011	-5.784651343725354	-2.9579309880230262
-0.7254056951254397	-6.064595268660152	-2.8221862220473755
-0.7738561306450374	-6.184131730956348	-2.479701636086806
-0.8154935033107654	-6.164986494287674	-2.32605063938256
-0.9541486958841102	-6.1483806321001575	-2.0437078186891826
-1.3813914598844015	-5.659896853546734	-1.0801092922982254
-1.3243976991587516	-5.423838100245295	-1.057940757839757
-1.4425780902731649	-5.2438333566908755	-0.850214839346808
-1.1854731065428143	-5.186344662276498	0.0953014729572351
-1.3809858816071663	-4.71035726245742	2.063536082919254
-0.5731964403018882	-3.9267254495176314	3.378844885091463
-0.0910552643135669	-2.6056799568091784	3.395253593353295
0.8668237239320208	-1.9177895159793592	3.3453751567570804
2.220373437182977	-0.7522587432764454	3.0798678744458976
3.9647861840654848	-0.14036192943331824	1.8230378479629974
5.057898580708715	0.12018361933212239	0.9436310280784678
5.980234866123875	0.4237291040524452	1.3741375909834834
6.409563243996321	0.723706454102029	1.460069928638772
6.355805038083859	0.7573018379701614	1.1866849799539492
5.949561294309268	0.46503803105234826	0.8196821604250449
5.768088451565115	0.33940496746712334	1.0465592368635874
6.293063991396995	0.9065387380025689	1.2860559043979982
6.372150511925176	1.421423131890979	0.8318689435844949
6.2804574113391505	2.0431296516125226	0.4467709170043286
6.379289569090705	1.9677951115950225	-0.08583521113976608
6.635978230646693	1.433992341902028	0.17021456022076667
6.263289517522537	1.839194983085352	-0.1366657006652542
5.573748882016159	1.9187069244120925	-0.8767383109266405
4.569559138922643	1.762567268150032	-2.2683132795685257
3.5561658614687786	2.479287713202964	-3.4381554216538324
2.5352917463563394	3.823812387911996	-4.462411123046336
1.2023605580184151	4.777399987437677	-4.713071883993334
-0.09564644840460163	5.347989576899379	-4.679120320076635
-1.9373917672643042	6.1593283749124925	-3.42021117086098
-3.299968983100956	7.186365829002181	-2.204785260449525
-4.307138776430431	7.880079398900793	-2.259389664120628
-5.088969683922846	7.945305978095825	-1.5697231586577356
-5.554204439001667	8.012404028912783	-1.1434851567400797
-5.982137501116228	7.771362962041739	-0.8513333671102292
-6.351464667947695	7.253935286769269	-0.7154856267020949
-6.355511784891812	7.0597058231597565	-0.39519759325282977
-6.863057282793109	6.033684632961234	0.2609720787474821
-6.812796948035287	5.280426188881879	0.6480564616784965
-6.755880348402407	4.489882771871378	1.156972108118768
-6.2287949854372116	4.029252257920327	0.8310918378033924
-6.071282203826621	2.8230021250396145	1.6348083637199382
-5.195777541120908	1.5784127502470464	2.356155936879359
-4.324848522411871	0.5527250027095274	2.2940105391970507
-3.90054372174013	0.03945490337293734	2.498709419329334
-3.5976974046076107	-0.4188800674481943	2.7037043122338873
-3.4647552316485313	-0.6189050278250029	2.764982026536193
-3.5768466186232124	-0.5799877725555107	2.897804540985856
-3.656516319347305	0.04638852892759162	3.3780338367014187
-4.138492598880116	0.3729942464877325	3.766854939255454
-4.191872046772929	0.7290910883624536	4.0420941370351935
-4.237019684203536	1.3135658271415247	4.101079104074128
-4.407941545843575	0.9889569111197241	3.91878213263732
-4.273095435620402	0.37577609157428915	3.5723278356357246
-3.9907746791398635	0.12526940397603492	3.5849939151611685
-3.4853029723944933	-0.21290742521984474	3.484406356357881
-3.483683922369066	-0.7747534360588466	3.1616489816983964
-2.8910614391746026	-1.1225518242117822	3.379043321225432
-2.8031495913196456	-1.6108664426208812	3.2103066717155433
-2.761979230054532	-1.234318422972204	3.2464716092089367
-2.429214590130656	0.057869870770639015	3.6877601092288987
-2.323604361798302	1.1425502290457077	3.906707759605567
-3.4721296175233842	1.77752777718355	3.9177973668658814
-4.612555431240013	2.3423711336650976	3.9648080631879448
-5.5444233991691485	3.0535156975644777	3.736626244776136
-5.998492358506807	3.4924624890403533	3.325993658462128
-5.855119990411198	3.835628359201296	2.935559826054613
-6.036085863955772	3.7299505987668407	2.320387148112486
-5.900845907330942	2.9164048140145256	2.1353497498987783
-5.282828405678621	2.1461303050137057	2.0818945541746587
-5.0882442022418735	1.9549782672453186	1.9630847777781444
-4.008016134209139	1.6901706250334048	2.440558914202882
-4.516643847719954	1.071612981052724	1.719160822481946
-3.7346030942946227	0.26972706487882037	1.5005425997141812
-3.442553884757566	-0.8446178444496268	1.060208853636268
-3.3711314418007254	-1.2877328728827595	1.3926110670960965
-3.3809350548376615	-1.460739671020363	1.7835509597696466
-3.2833512247822902	-1.074569371205296	2.1169444666316943
-3.1175112509162175	-0.29172256541835073	2.375360921178621
-2.613804124233384	0.8602198325093673	3.4078912195914457
-1.5590218394027624	0.9104599993093055	3.8613221032704614
-0.3089793659128283	0.5816551403128668	4.272547558114859
1.2271891089334745	0.9035385876005165	4.453336077571262
2.5851259998650433	1.2184739411957715	4.022656631811687
3.730656674176189	1.701661479067463	3.3187847177535765
4.387181537183669	2.0192472631560943	2.7202365292139294
4.648537272873598	2.0470136306835034	2.5086515736553574
4.670765568903302	1.9373156764077104	2.374495925302901
4.698940838913318	1.726117839647198	2.2181277884074886
4.764542727929762	1.37893983351806	2.332616973411827
4.757864355010314	1.161383548754046	1.9801557138613959
4.579491223155776	1.170258923558855	1.841919542772156
4.678609077591141	1.0305065174755035	1.3746197724263614
4.82461770280215	0.7891640614391062	0.5573889755226825
4.709702193913884	0.49941939180312694	-0.6075064585640817
4.293213425628818	0.4190683637684415	-1.632170030246817
3.404356531211361	0.3801152748062094	-2.7451434264950882
2.623447107662067	0.2011228416725431	-3.397935540384379
1.789178393003771	-0.21492508147548126	-3.768969292635663
1.3084264902590934	-0.5886682799328763	-3.4706731764414154
1.148686251846117	-1.2226183106253592	-3.281470624363277
0.6139513611513526	-2.319904013210623	-3.2459549327032
0.23147977562368835	-3.19517693603511	-3.007867120026125
-0.3858630437975821	-4.190151768508238	-3.2903573392089025
-0.7642704863712458	-4.896093534947031	-3.019463038532259
-0.8540980299239436	-5.4448605493006905	-2.840719345138703
-1.0059554445847059	-5.596972923293793	-2.5732588420931863
-1.1292559756642533	-5.516367611326903	-2.2748772840494627
-1.1076444718322975	-5.10292377535046	-2.195554941223733
-1.2238906220535777	-4.6572841682565445	-1.8226229014124844
-1.090758271322507	-3.6811868612344103	-1.5576746827468662
-0.9919918987118498	-3.0705008158116973	-0.5601165705512421
-0.5856488260110827	-2.9834857866304776	1.4106002765571901
-0.1698159313114041	-2.433443666794802	2.2419063025683488
0.030066408671035095	-2.348274101700853	2.526642878216667
0.2765871084035464	-2.1819750209881863	2.693104335800136
0.3485021345456762	-1.9187938557117852	2.9388312502406007
0.5536780067453199	-2.117318845918743	2.264758265204742
-0.23436740744171267	-2.5240921198549846	1.331581885988563
-0.5413173657560151	-2.9095895837912282	1.9112034356172884
-0.7945751951359283	-2.9504132287538125	2.510954078734976
-1.098084978946955	-2.321872234550759	3.4172946356024685
-0.682168259570684	-2.443099689364218	3.735316940719718
0.08049579341974866	-2.3721927489542862	4.553525832954539
0.8360704909797031	-2.1879695080103136	4.4291375407415
1.4856797659955043	-1.4409607425810322	4.249872000122821
2.5811622764308417	-0.26363223504128436	3.9397582685207557
3.740508692734157	0.7916269445315484	2.7282858247717776
4.874494213035924	0.7456986255724071	1.6077006790763366
5.597339989810317	0.8154863374371231	1.3555268381178243
6.382549899041484	1.2310547119941022	1.105316640816246
6.987069506739234	2.066051276623	0.9944661977542022
7.043261329363025	2.1972908764631107	0.8459555296708634
6.97830945911824	1.9476257498386154	0.9567832245911636
6.478996587235915	1.026604593888128	1.3626041458939133
6.144092082390211	1.162345675791616	1.4419912981875873
5.467795802575827	1.471048131513313	1.350319348026601
4.961196171175742	1.6392964285522438	0.9403778073020945
4.1654198490865975	1.578233743031918	0.10743121448648027
3.527036143318672	1.5199618094844383	-1.7572069424351504
2.651095012303251	1.8182256100712948	-3.7403273185690096
2.0977032332756975	3.6757933692569695	-4.273270393511382
1.2578751611022077	4.489920568550842	-4.659473920446436
0.4473211877677239	5.84240531512921	-3.9695851611692152
-1.7461330364683982	6.103806750621888	-2.1571676962206765
-3.651794547906572	6.640108521913667	-1.376665280077936
-4.568507702016925	7.109938399601835	-0.8928171610379957
-5.20953251433739	7.6493679613752175	-0.7809204042500394
-5.5789897088597495	7.7856230932985335	-0.6351067591864548
-6.064043275909581	7.717624492212135	-0.3728306249753383
-6.29414214098121	7.454556556711731	-0.11699052610093766
-6.420243570321871	7.138087255744492	0.1865904871770859
-6.457776464504368	6.748000654034373	0.5372234608512225
-6.248292424381271	6.340779986242214	0.7841921347330206
-5.778881615275477	5.944085710319552	0.6434122114400325
-5.826194562932657	5.488238785026066	0.7545080490648002
-5.879182626529205	5.348952181240118	0.7773856180865146
-5.829531467697492	5.070866283152506	0.8675838867059238
-5.802785076843319	4.635504441018217	0.9955614449341535
-5.540877989618206	3.977681499939092	1.424350809134053
-5.4477832252018485	3.035260661476914	1.9078860842134187
-4.568405396673563	2.1467092817711144	2.418392496526767
-3.8221986655392524	1.8053407380633697	3.1564913333903384
-2.779377757032547	1.3912547420422132	3.653810752331496
-1.6414383909536836	1.4549224125345772	4.289761918298589
-1.051988575807356	0.9623793296032626	4.1097606589264375
-0.25997491140106993	0.5581316050143565	3.744095279898378
0.9809409261516615	0.26999812595879596	3.513522597045793
2.2666113618587866	0.6568967275281831	3.8662515932702712
3.118172563003894	0.7872258259955298	3.909858088727116
4.028820137655145	0.8214666413890108	2.803009361485206
4.636251695554927	0.7982535160542495	2.2961637478241004
5.343253605310189	0.9070471317441259	1.8939015434998874
6.508724404205619	1.5359023410672559	1.718741983297796
6.533508247911806	1.8074259244821385	0.9284844811411099
6.95538846806625	2.168405561970592	0.5431912953263592
6.581437560730978	2.501327913671761	-0.04316848358941089
6.098116585531228	2.0430776019792467	-0.4706780841902833
5.858519834556846	1.9719380586912572	-0.9364284543870668
5.191628120817399	2.1289652327544815	-1.861193192206831
4.069400867242633	1.9155002577930125	-2.9517157743416877
2.93509115758771	2.5060050273286545	-3.926230861801715
1.9680388567568396	3.944077872801037	-4.505383143007686
1.0959449702646633	4.660204035456878	-4.869840654934981
0.4349240934112487	5.973552545896184	-4.475685923814875
-1.0744361077415732	6.651305263390903	-3.484429052649695
-3.061464877224007	6.445639361581576	-1.861864867679728
-4.309399136763169	6.094265841265615	-0.36619850875158566
-5.102993654951156	5.3395971808662575	0.6038069454702055
-5.184666755566655	4.047218999266987	1.5552125876896468
-4.076335786841781	3.1443444086524854	2.8017075266672364
-3.2717447722527315	2.2377259977413173	3.6573152108045304
-2.552873381901031	1.4529433305871	4.5054984144198
-2.2564641286591742	0.3480534215359103	4.35189569977865
-2.1826862125907978	-0.6667390500631939	4.192318844107995
-1.6540408657466008	-1.3000140905122968	4.304167286789902
-1.1139258355349386	-1.490852588631558	4.331410466802688
-0.5025937256810401	-1.422690966735405	4.562869165598078
0.23432964508025106	-0.8830996586922852	4.5317557782021884
1.8494175106493111	-0.32859808467295654	4.610016484481757
3.9025933302371416	0.35360412505095606	3.8694927297401405
5.554894943366969	0.7776559824167819	2.993846234691884
6.66684562549623	1.6596179243812381	1.9649292336103004
6.837127645763621	2.1195362555903223	0.10563415262682757
6.881426103308327	2.296042865141065	-0.1708980118446884
6.567760560449135	2.6429376193051315	-1.692829249932929
5.750149255292433	2.5632381172156116	-2.9211490935394497
4.511704030333549	2.197551268248204	-3.8243747380252433
3.1621869983097506	2.387112730645724	-4.305267431051425
2.075682919921397	3.838725834907685	-4.87615115854057
1.320787490220297	5.076136291287536	-5.2221059842049335
0.6765567700292564	6.1408129308011645	-5.587221167811451
-0.5904373523440172	6.637090353849905	-5.461596230987556
-2.6608248387285016	6.853500017767306	-4.240389062808611
-4.5748864533409925	6.263345558719177	-3.074231336143162
-5.3767817480073825	5.879018493804412	-2.101542891684128
-5.9561295730230475	5.066621351078159	-1.8001207627261613
-6.43279561102529	3.993028968013595	-1.1669041069394497
-6.505072390086969	2.937745381515784	-0.8173244532093771
-6.41755802796193	2.050082587694984	-0.6491631080430383
-6.097223996308706	1.4491864384705506	-0.40649821492917576
-6.0650911526681694	0.8873297359845972	-0.7269591732577276
-6.15118801218586	0.39741443949725136	-1.3451351387366892
-5.928586730763021	0.30253188835246897	-0.9832234740951372
-5.7736794204360224	0.43486508101756516	-0.5939253711190317
-5.450352524915703	0.8261492981379769	0.2607646916122293
-4.734683599997092	0.9896917419795858	1.2590259856101105
-3.805463322952325	0.899735347634869	2.070507780024544
-2.650317539769021	0.5016252210639822	2.9333946747745068
-1.7510921734563973	0.20235749386194352	3.6654691112118982
-0.923111239854315	-0.0038867872812327255	4.1254280272377075
-0.18780352758174015	0.01562639847853247	4.402451088979548
0.8062758592266986	0.2400848443511698	4.365929486749292
2.005770288529782	0.7415579867672052	4.190170094208006
3.212795900883974	1.085195568077008	3.6490687902959955
4.2663316599748455	1.365754252341401	2.962323086713005
4.962472315231066	1.1732267826534506	2.2500218981441003
5.494085698482459	1.0067371329244614	1.5584440978562253
5.582388623151142	1.0596436095444735	0.8507722193864244
5.385299407941546	0.6475871910007133	0.39163147940000426
4.8787140238580715	0.3442387975388482	0.19264798007391828
4.532070899914427	0.07402593501846987	-0.32048297992682245
4.161271662952132	-0.26251395969597885	-1.0744506416304025
3.728030357351384	-0.2583460223120122	-2.0527168221000234
3.1301596836038765	-0.5550105228988905	-2.8334534281838013
2.427981378301695	-0.8358001690877677	-3.1313285897244287
1.7881488422283767	-1.4135027129729136	-3.0027154091570796
1.0120471265058133	-2.32050154205207	-3.044887897068123
0.30800011993659976	-3.4028282781973496	-3.1778665352771163
-0.31502725065611886	-4.272962564884901	-2.9497150653661794
-0.6465982921382878	-4.867613959969788	-2.59584309907969
-0.6769989445312371	-5.4982825961189725	-2.595424360339726
-0.9686715624700851	-5.679954135547017	-2.2344335393213313
-1.5799803246444106	-5.495049781112098	-1.3712842180008167
-1.8755912628539944	-5.1424979557895245	-0.684341209068715
-2.0182476129802334	-5.105407632822109	-0.3304534365359365
-2.0053683902718107	-5.120610929526253	0.16705647962850792
-2.002802361295954	-5.226201218409632	0.431300095239711
-1.7088012142546367	-4.852191961343456	1.4071719452336073
-1.703828161644667	-4.906375605016583	2.5285470418860827
-0.7005469360066023	-4.613420516168418	3.940533619056924
0.08788973430690096	-3.5710403115535665	4.555227589718637
0.46258279238050803	-2.8110564693360756	4.473772765233872
0.8058210159803825	-2.0783922428904904	4.163988916336571
0.9153623728544664	-0.9465615397008055	3.9873338990254243
1.0251681082073618	0.4250980391149503	3.6139474812470316
1.557728517540208	0.5675332208744149	2.8485224314615087
2.076757280090155	-0.0994982757243501	2.9380049841133404
2.461648214616335	-0.44035107233405024	2.8445730966277476
2.7015946837944784	-0.5566380848788552	3.0308090498996463
2.9908988654499438	-0.5470034886798383	3.135035268178483
3.317930876535244	-0.4157786985988176	2.978576440143879
3.9808706538650447	0.06818347384611027	2.8170147648764057
5.208732444601005	0.13461870471196893	2.3132912977517797
5.839079339619993	0.490218677254961	2.154916725617002
5.766684926409721	1.1771676056868379	2.0595179231452683
5.384896301463227	1.3711729212485753	1.072175305434458
6.218712049142294	1.3252845016912234	1.0953402035424635
5.797286660029981	1.3242076520419577	0.8158034859690506
5.397827244518909	1.00867750337147	0.11986940399924004
5.089208555962995	0.9103828255527987	-0.8447045302182425
4.326490345875805	0.911433131531054	-1.7426119139307938
3.61197652220721	0.6381668594511665	-2.646731965985381
2.901162408418772	0.5119229057720934	-3.4371049240435325
1.952230175291194	0.7280951283281172	-4.070985446209903
1.1004369478267275	1.3850803999692263	-4.925155796644131
1.0467468643840228	2.4918097039702607	-5.605346767703359
1.0826589227696473	3.445191101432505	-6.066824643700716
0.9400243773961556	4.397898705482889	-6.049943173585912
0.9549696716736649	5.915893146624836	-6.0060025960291625
0.5926475517071916	6.634706004159211	-5.794692992248147
-0.999826726149438	7.6091277533279	-5.196510162178176
-3.378914564670713	7.584326424886425	-3.3963465187570714
-4.649278083047638	7.741803842476369	-1.8435818426018162
-5.8252869976037385	7.251169324975361	-1.1044290792422633
-5.909826867184187	7.046565202086006	-0.34939169592280944
-6.089281263555953	6.743033666663042	-0.3967607292366576
-6.288066432141669	6.4789475817338325	-0.4756796158924812
-6.4423669226885485	6.297902894479532	-0.7379847233480653
-6.647154493079563	5.952760869855668	-1.3608896857642105
-6.801119898345622	5.285726186612972	-1.6636733299183253
-6.754289523071825	4.804509397861655	-2.1751833319802754
-6.932676811967229	3.831847980120249	-2.1953275800145198
-7.267657653049096	2.8369811703874808	-2.318294547388905
-7.588479790172318	2.314684198855576	-2.1367511871162
-7.697123257977936	2.087786442229776	-1.9432835626774707
-7.51893074508624	2.076671033293775	-1.5041286689744933
-7.050701120199892	2.1034621599526164	-0.6024626162225204
-6.239984751858837	2.2852526392423376	0.4995019150405088
-5.275131916909887	2.3253717928765685	1.2289983278571877
-4.334209871281973	2.0184172733497068	1.426405001105402
-3.570431878514808	1.4445388839592936	2.1891167104976987
-2.841091082818513	1.0743041265440954	2.5283988206944312
-2.4335109993559554	0.7894489578424615	2.8613762135124543
-1.7970927906995806	0.36286054140933277	3.036400416974386
-0.484093359569728	0.4792234881436605	3.1472698918686133
0.8914728864426956	0.5071865394457523	3.367147899519273
2.083209313358029	0.676335827903624	2.7773839591363005
2.7278968099055354	0.7173485149969051	2.4345708003365543
3.0804595938230332	0.6918792022130578	2.18333948676362
3.410585124752252	0.7006324165545919	2.1588829885596827
4.029686907645784	1.0527661545088929	2.510784627111171
4.367154996783121	1.2661019599582781	2.5743138661287825
4.7466692092585685	1.3745233889664237	2.6478811749103177
5.404860352676539	1.514402924035568	2.338601583676817
5.739843401095082	1.9500942446643073	2.0325699895357903
6.141426432083212	1.8937287231668276	1.4219123401366993
6.261868262506401	1.7577556469516626	0.6465349821134062
6.141597067433669	1.205802331885321	-0.03153500630637268
6.258811000889575	2.1275657358543714	-0.1869055502710826
5.441832497979277	1.702999583360803	-0.6023681941711069
4.826105909151991	0.8008511347554821	-1.8651612529927453
3.7508180516986287	-0.14198102937195983	-2.2669976785031514
2.4968598616558046	-0.42828218399287543	-3.28420560708988
1.5439524781894185	-0.9742696942931552	-3.232184793961597
0.9624634299664951	-1.2414099756689694	-2.82987388464482
0.5568922333582207	-1.8118901436946793	-3.0752942639077028
0.08752805716895401	-2.482178355971876	-3.0304160474241155
-0.2537159838001746	-3.611233659637998	-3.184070262959471
-0.2564593896505848	-4.307500735383738	-3.016713118723123
-0.22052419678003976	-5.025134641572743	-3.167381776166745
-0.17201255651058378	-5.4048840107971525	-3.0323771253997207
-0.2545018095610897	-5.710674021300124	-3.1361260859494138
-0.30910730324425334	-5.882267364516471	-3.0642362872301074
-0.4893579959608659	-5.8635491812392795	-2.675609391988071
-0.9835254873429151	-5.9134740588834775	-1.8072645073128686
-1.236725325672285	-5.244186089316032	-0.9902358203670564
-1.2086985656801008	-5.1602589162427925	-0.21807814334987766
-1.8412434908289337	-5.225299869276344	0.4098853478477704
-1.2480249975583682	-5.008829602701783	1.4259289375425
-0.7586243376965617	-4.811017735418743	2.6699898466889174
-0.31406555187703855	-4.530683610894533	2.981800660383526
0.281911099515327	-3.8451512592823494	3.067075566634236
-0.39855776943354176	-4.296993894325981	3.0990416006331785
-0.769755037884624	-4.413933549290273	3.1214167079302246
-1.2208504167429395	-4.692950343901297	3.1338124778666967
-1.9711471147402482	-4.980262186419487	3.2893714018521774
-1.9243723290877375	-4.052999385992662	3.9741649056009973
-1.0232587546062721	-3.7119202054186005	4.126556728240048
-0.39172816625260376	-3.681893609223917	3.9690095426849985
0.12141873772777484	-2.7264052214099515	4.07046870098027
1.1997724743343248	-1.5871764059856417	4.08627518702184
2.899723283938694	-0.41253407300270056	3.6243118788901234
4.675267063506744	0.09085852691235936	2.923227021951322
5.7963548516528265	0.8781457477694591	2.440147305698152
5.824411651645207	1.2938846655756107	1.4757287940180566
6.071513274095914	1.5920913032440047	1.3179162188401747
6.166359224028092	1.0490959801179376	1.140322548855343
5.869830397821861	1.0216849727580533	1.2041538805825085
5.758962861434045	0.9769849936291716	1.216102756249077
5.8165065154616515	1.1092156099709944	1.4357278483911406
5.874114106008859	1.166337541713044	1.414004146443054
5.956220982263114	1.406660777768888	1.392955357427607
5.98334659701614	1.762338673118763	1.046585373714845
5.783227317415638	1.744157440265287	0.3557917989924831
5.452988188029209	1.7575334538516643	-0.26553062204153577
4.864310898261985	1.6176934001654923	-1.3502811489672342
3.93521434934196	1.4178577046016356	-2.9942513224641445
2.429004534172736	1.7376392035728583	-4.397044692097973
1.7186677198217715	3.7037634487084348	-5.014026074440374
0.895853781011217	5.41699463973459	-5.312556648748513
-0.08596768872441705	6.407668195837457	-5.771580334389336
-1.6347531944683555	7.447102338890274	-4.767877654878375
-3.8921205758883595	7.359310365731238	-2.9864831256193316
-5.079677281780327	6.609494887910652	-1.6356638301883133
-6.110375159398955	5.743862297589021	-0.7822131465027627
-6.206239387428002	5.229848658629922	-0.42444058178260097
-6.185230768573162	4.76378716998155	-0.30858206457488063
-6.1785817395386795	4.154096872173515	-0.1162627060310924
-6.094068091914547	3.3420482761738044	0.4694439785629581
-5.5864653010108976	2.517621480858834	1.030686381256978
-4.671569117335895	1.683230027111626	1.543803617025436
-3.4580392286996875	0.6274525867633486	1.7184664125123619
-2.1810627492347794	0.4306175708022322	2.3406720416860742
-1.4169587593981725	0.4024068461482692	3.4868089595906846
-0.7583042250562502	0.3779208885603848	4.167356009477439
-0.2702827956609309	0.4856515751820828	4.133752029357714
-0.0532726285316062	0.48631277218264235	4.059455031288676
0.23150367640132788	0.5287863651165203	3.940345221774979
0.9816051654857383	0.44072878375021485	3.9977107906109506
1.9045822789261764	0.7224475672895401	3.9634574584966784
2.787915985150675	0.8726221197002312	3.8565119770222283
3.6924547507395746	1.008169744896791	3.597329762238762
4.245128331823242	1.0561048631921046	3.4953024825914834
4.5452907188212315	1.095372334256045	3.477508741296816
4.683355906615904	1.0477392761685693	3.1835159643752564
4.591159116136807	0.8968267053346327	2.7729540324511133
4.404883889574401	0.8512055824530456	1.91748483157718
4.359323317381144	0.78050829580525	0.9849719477791095
4.34150978479294	0.5568014948494674	-0.015331986485683059
3.8831332442143647	0.3866114885685416	-1.4319985072303412
2.890119802931075	-0.03182930992462947	-2.339093495963463
1.9786218020919475	-0.5535462126759053	-2.9738572558644893
1.4064876586468003	-1.2769218929113657	-3.2142779582523326
1.1684404282103333	-2.253903643973182	-3.4011476291959237
0.5193161011504829	-3.230051583225912	-3.266710212816411
0.14385705784850963	-4.089824501564509	-2.970626527007013
0.11632530898049749	-5.0155655460684825	-2.705128992121097
0.03961545230018285	-5.5905130439092865	-2.369441641831695
-0.14803496889628087	-5.791538689066988	-2.0098698028907793
-0.3497011324602933	-5.802223815482271	-1.6353008537221312
-0.6168499013484576	-5.66097994422677	-1.1744855067460278
-1.1184575018909124	-5.416684570525957	-0.43805518605779614
-1.8625062792057414	-5.195955478871528	0.631087537204831
-1.8797793613262928	-5.195555933114293	1.4619474151764225
-1.9694608488363097	-4.860584522872624	1.9303620171321705
-2.0364685255969524	-4.2494106357543675	2.8192645981334947
-1.6535976060369517	-3.413058702654974	3.4416232300082026
-0.8272938462609835	-2.7850961653264847	3.497159091466669
-0.269527430324335	-2.1620723349612683	3.851909306249113
0.5958942227384079	-1.4883104200940294	4.114538158905299
1.835025981407096	-0.8852972451412259	4.215285201116164
2.9619740833165396	-0.3357884753200503	3.9838318505743318
3.6628644591298447	0.35483978522117493	3.6118945922759234
4.319504428301225	0.7191958388935614	3.2537195904794203
5.086273789809336	0.9131654127956647	2.2460224540279694
5.75011658063814	0.9471656285599751	1.3108141764006054
6.598785487132876	1.0372555313321334	1.0781156938002232
6.98769920464996	1.5830053886325093	0.6063210585158239
7.2246543071130915	2.075983574819134	-0.029088669293659306
7.0513939811212225	2.7052730178126114	-0.5501521981191712
6.684206499802692	2.8052168609743817	-0.8683078031301329
6.130064116878035	2.7326287438619943	-1.4325395110193109
5.306944020566471	2.5903849214555974	-2.0204658408750933
4.0721856569844865	2.353622450787429	-2.878481300531778
3.0985376216513805	3.340323509299425	-3.9799517604981904
1.9005145633155798	4.216561207966415	-4.575160515496875
1.2675045401328797	5.628819893414618	-4.844430336234365
0.35570393380386556	6.74939737642211	-4.941714203740644
-1.1449114997601382	7.6841081210606825	-4.717079418703348
-3.3311965667446235	7.817533443251557	-3.6260731293169557
-5.172306412093604	7.461014300348261	-2.8948911442975183
-6.428491255105779	6.559711396630648	-2.368126921434469
-7.114094296016028	5.846316792905208	-1.8684311740675559
-7.676962636748668	5.096813885756629	-2.131640964557148
-7.649531987421154	3.946757148149587	-2.389164490863673
-7.8608519106932375	2.53686598501892	-2.766856911798987
-7.705690237128482	1.3299159032559975	-3.1599284627388418
-6.95015553011599	0.5328882751228	-3.671005875615045
-6.724137116207865	0.2175341020606647	-3.6088210648689825
-6.593248327126339	0.08940259145469868	-3.5060796327418555
-6.558096355428971	0.01658054190426464	-3.2833762793879595
-6.626671883848674	0.3546522815144603	-2.975438425571273
-7.053480299590391	1.1266575023747762	-1.7810450818993468
-6.437622031012524	2.084593803581762	-0.4777547159851167
-5.682252644375317	2.367604125052827	0.8259402919049232
-4.8521019795353935	2.307527108392833	1.5968445532238549
-3.7392664339862685	2.214912581964563	2.1740551017306196
-2.8744798385736465	1.8307411043165205	2.9825344016775954
-2.2822774093693003	1.4946577627835111	4.067883533197545
-1.8060949584888453	1.132607344897252	4.502472927779183
-1.5256540620276045	0.967062393766727	4.8392636044705135
-1.1249222527754998	0.8992253821464643	4.8921782128504265
-0.7973291190708844	0.8344288983226684	4.824113269549761
-0.13042610539213897	0.5242636227115552	4.4721048988472765
1.0814145426927795	0.10763828273334147	3.8607413914763913
2.3288944266216007	-0.5202240685024329	3.0491129316318917
3.253831674892299	-0.6064271275037659	2.728737893941
4.0612865936487585	-0.34344760582352735	2.3631054301683765
4.429180557979006	0.07835675492906913	1.955469026466824
5.6098899252159296	0.9289486981064451	0.9463031057804364
6.587839602132269	1.7137751150329865	0.750945553033363
6.9531229600983515	2.261205895189937	0.40567347728970043
6.875741109409943	2.75313514225202	-0.3729927470131773
6.599955275298061	2.700662289789148	-0.2819018161597406
6.437396849631268	2.4582029502018767	-0.156501241260946
6.423881974022332	2.163611167802421	-0.06256531531520444
6.354934110129675	1.0735017977997834	-0.2840957033730263
5.687411450964501	0.7713350589499538	-0.3206206091201592
5.136698306284631	0.4814531428532037	-1.0567975817761832
4.13006255267358	0.2859814945091868	-2.06701247876408
2.936865488608976	0.106686859229464	-2.682191538835645
1.9440576309049376	-0.6092577458980043	-2.7578589632859143
1.2063847744118479	-1.4471865036785319	-2.9567205229938613
0.6601668932668114	-2.674566846841724	-3.4564873133285747
0.3389726629032399	-3.508012076010066	-3.271641623975235
-0.05761383866994494	-4.342003983943588	-3.2067508757802106
-0.16410046675941656	-5.320755305038047	-2.9598933115363955
-0.24270934023876875	-5.961308580156728	-2.8432586328084537
-0.3314062124104447	-6.329783418991161	-2.531141853938243
-0.5991469866792966	-6.322102031323371	-1.9159759219883807
-1.0447492810073482	-6.140941350209305	-1.2171767580964559
-1.4002205394560592	-6.039618970788889	-0.5814683615435065
-1.5401530179400258	-5.968208462899334	0.054559635709794815
-1.6710677389929445	-5.675422934083384	0.9124402933425323
-1.4847202504253265	-5.200667658834125	1.8826744706535066
-0.9242359751887276	-4.62769879597952	2.9049657097598245
-0.46799188276672554	-3.81957959298794	3.8011940193622142
-0.11114982299278378	-3.003301278363451	4.364069856388721
0.08156574693703542	-1.8191525353410467	4.189825520280781
0.47872298493197923	-0.4662291761818961	3.8212702227088764
2.050490113147468	-0.26718578635170576	3.396036060722313
3.1654875385861487	-0.06791919101446199	2.8677818091470795
3.8775059787462998	0.09730981538344018	2.562301758343964
4.6303396787259175	0.003850933921316519	1.9925832306289706
5.255581396566532	0.1903547393698203	1.4436550756519464
5.499075722992926	1.0308485354640493	0.867326515950733
5.959564747109637	1.0030399975494346	0.644740021414054
5.945688607250984	1.0737436882577982	0.504807298477702
5.898208522399788	1.29368802926827	0.4553222924614365
5.8533998056126215	1.6515998908915566	0.3691443141797408
5.980632710134186	2.2664562556089853	0.37808964233969766
5.769297227905839	2.5102122459306333	-0.8410397462081369
4.965776809941576	2.240588547082685	-2.110623520744066
3.565475240488201	1.9409025055967644	-3.818393765560386
2.070873979773811	2.3718213821070373	-4.75587121163954
1.13022531989336	3.96336696993248	-5.061805759809256
0.533902048879215	4.686822963848343	-5.383924829812814
-0.03777504689752161	6.25386067137162	-5.3655920540427156
-1.3674027486374496	7.310046213109551	-5.070374316813238
-3.6974718173101633	7.232206662771907	-4.035443870700057
-5.871246021172108	6.20514935664375	-2.3742675429572806
-6.454800462091343	5.47819762817526	-0.7406932209680963
-6.940319179334521	4.791984746133912	-0.022147690235824677
-6.791172678615634	4.33318159561369	0.5313731378405481
-6.485230063757413	3.961148244784758	0.7204743241745571
-6.067062690333214	3.386366606029051	0.9643481321255363
-5.24769148113243	2.84674805433242	1.473870187760056
-4.1621167411648	2.0247736784590846	2.2625849278970644
-2.960622895328074	1.246289051005175	2.7491867109905272
-2.456176220925259	0.5607147412156362	3.028563741125097
-2.0591053090745057	-0.028378021680640846	3.2445776425910458
-1.7782127969929031	-0.15767193828547327	3.4330770045148626
-1.7046713016509059	0.0011590201132709197	3.5588813992976207
-1.6765931001879109	0.2919042455187955	3.9438496688931775
-1.3025714916217976	0.5114832266184745	4.291739509890233
-1.2037282412184624	0.5664337907827689	4.415968353600967
-1.1065383074833424	0.45507985343879376	4.270657940119434
-0.48554016610844364	0.21367636647009103	3.909437018985513
0.759955461100009	0.35156218114157745	3.8270928744172914
2.1495685354343856	0.2985373730264135	3.408067004244926
3.615767249381181	0.8220839702827396	2.586410410438657
4.553734923224496	0.8413619826898858	1.979008772747826
5.146388797156465	0.8941544483103555	1.5633195794135843
5.309815417111006	0.933024035500238	1.3730757577080284
5.340135831852961	0.9192376916813184	1.2930184543484762
5.316628405185124	1.0349154462079138	1.3104494950472931
4.863273628085525	1.0705043521239832	1.6438895551439865
5.114471085856272	0.6896959913078209	0.8377117695155296
5.099045117316544	0.2836969424113112	-0.13113230707958842
4.9109358293242975	0.09008900860822791	-0.8653776664727532
4.334535943738666	-0.005558769828410983	-1.371654871356477
3.7177783593267897	-0.27474659571563087	-2.168982906153159
2.951480843006699	-0.7765243026996735	-2.6961104323424383
2.2847687670882673	-1.4686944717778574	-2.8669870603866
1.6952626906223236	-2.2070191558355337	-3.2515357155733517
1.0928524455656456	-3.1273437184317494	-3.485899623427871
0.5214517381083059	-4.217962296377035	-3.388108290999777
0.38977436997598214	-4.742705367501509	-3.51981443826792
0.27019442206358807	-5.394847729966329	-3.328500426911245
0.07831971468118595	-5.740594713515396	-2.8486524085644214
-0.1887549963397895	-5.6585917368025695	-2.2970590877019497
-1.0984996420404727	-5.872685430312038	-1.5529806107612179
-1.152632891330901	-5.299291229590811	-1.0624262840336085
-1.3904493344529951	-5.126380657440395	-0.42409646113390786
-1.9678431814139254	-5.079414674223661	1.0752727133530657
-1.8086193306350602	-4.476762992789002	2.1943546850138893
-1.590347963083506	-3.663296668789168	3.1802940551949543
-0.9277335078253232	-2.806363209521783	3.253596931355115
0.022349042181629492	-2.7578734876484714	4.001372263267754
0.6092082967469876	-2.219533040732617	3.9444636568719518
1.3277342922242867	-1.821050488906304	3.9123942416468744
1.8885711108152134	-0.8117084296546097	3.7160791362123877
2.57160443984514	0.049393572166607884	3.3290885586230434
3.7359346098707022	0.48039683110374326	2.643026840826331
4.238075617658294	0.6292614833520445	1.6727945843756031
4.7940443144441005	0.6330812131551996	1.0157622616809179
5.132136484424089	0.6562379768169411	0.6831100912456852
5.261319388414674	0.8183359331178873	0.8361708508704204
5.04986468594824	0.9433821484223269	0.7952415600519557
5.05224405689984	0.9312675704740195	0.8699234465502851
5.570459782445666	0.8768873842275355	0.8930224059708558
5.729642513391533	0.7809136476719216	0.7404886118927969
6.474276333446299	1.4933607702880707	-0.1470894860688641
5.90210048514369	1.6645048081250282	-1.100699266293083
6.0282584544894355	1.5696406493666453	-2.48728248266104
5.380883340152415	1.1592327886976737	-3.700709003146157
4.113333978040997	0.7541386800321919	-4.237934008206382
3.1830238288811343	-0.08105410678582728	-3.81603020741368
2.4465924830350594	-0.517585810602958	-3.6024648307427096
1.748543282189488	-1.1237857091904462	-3.012529024026382
1.3480170394990647	-1.9053736750348065	-2.9622866541946635
0.5210235806116424	-2.931664374679076	-2.7562487224436225
-0.21848691223356267	-3.7220361836362925	-2.3089127924565034
-0.4213359561171358	-4.6245646886034395	-2.0743805008895735
-0.7759425302300315	-5.025965751110941	-1.5509275626651136
-1.1808020221276763	-5.102525818058565	-0.9053149352850358
-1.755925643424706	-5.118866012343185	-0.21469236278227447
-1.9658549727519954	-4.580486178299639	1.2990506519247071
-1.497484146637493	-3.705756333330366	2.7794720208725483
-0.7228880006505632	-3.598061640117074	3.5606494429971107
-0.646572848780545	-3.5421228578505604	3.87714629675436
-0.6161599199667278	-3.325357586552735	3.9526414172759767
-0.57353058215528	-2.9146930830388786	3.781610406702573
-0.4391052637348172	-2.0911450857827885	3.560684634386354
-0.089524576398269	-1.0065901379812576	3.134602003945233
1.4342469548163919	-0.6801072524237747	2.69673844783745
2.992977499672599	-0.14129326937615508	2.3365550737453185
4.130937044802459	0.1202780889060017	2.127560889191665
4.784001558522777	0.4681522879325192	2.214496347224748
4.968910580428837	0.6909686146461148	2.7148381389541214
4.961409013685634	0.6620768161434626	2.306671081805931
5.43810236444278	0.7857127848320421	1.6958891953990012
5.968081691253993	2.0030429081160452	1.0823872117664404
6.455476093078757	2.5644928935141675	-0.03596309437307918
7.067881755531896	2.441870317166801	-0.5689330014984583
7.1639041723406836	2.2897722079301333	-1.0970152164805098
6.774269319019915	2.001081234954805	-1.867387417887597
6.195674871496071	2.1356436949499016	-2.7406535909047225
5.31634677217727	1.8161517932280629	-3.7565080259183055
3.9179259489533194	1.6115926366194946	-4.268045237992481
2.808558712187604	2.2222754162303073	-4.722927701190554
1.7780224668538145	3.6368004713171618	-5.168069866658966
0.6120171541374035	4.573444439669655	-5.735453725973736
-0.23219753647664348	6.132717024353754	-5.818477168856361
-1.6047327379157532	7.270452072023171	-4.824612772218701
-3.8490405585719545	7.229918189282244	-2.928086562832135
-5.708662277689969	6.028349689121955	-0.9603523778302151
-6.492990947585175	5.005534311719213	0.3731605186823486
-6.4226089509593045	4.411417620049827	1.4180824022502923
-6.283185665592836	4.192337088108469	2.1363546010813095
-5.615789222673817	4.1843585824370875	2.8156248886156794
-4.810376901382398	3.7571263948159515	3.6350662990625002
-4.1059666804036	3.2503340162895413	4.163518168895776
-3.610920151901174	2.648713899124882	4.159250035490962
-3.4670607027173337	2.3398860690239567	4.041399667805016
-3.246339070126698	1.684325594456671	4.217627975149189
-3.2886412736595654	1.5979605950969944	4.2205165434394685
-3.5311358999601286	1.9164560751810762	4.083082350250043
-3.4259749144345064	2.1939146927111155	4.11247062135666
-2.944775698422972	2.047176161824291	4.228777112631796
-2.5646520223452014	1.3716124676949708	4.245283643866641
-1.9519555022065855	0.7672385427017329	4.620487806470204
-1.1384046427136127	0.49134672135709906	4.81593834556521
-0.5244616292528805	0.2939642053626046	4.782245894606
0.19674834465774074	0.6882455257832552	4.503446287279167
0.6474892151446194	0.5221373745679808	3.778373254814187
2.092448781697443	0.5113787553250857	3.11001281968148
3.3695027932824857	0.791894113914238	3.1173910862422147
4.262187433118577	0.6999495087382084	1.924061677886266
5.065050149527267	0.7760044435223351	1.0028775839308033
5.925998588912972	1.72702712694162	0.290034592523651
6.383345519654414	2.089383688281571	-0.46053680796169233
6.568789812005218	2.1694320596623706	-0.6222696582821321
6.5178448462457	2.0052457688339453	-0.08434341273919858
6.259408099088448	1.8134081418388794	0.7507909019798941
5.9173862676826	1.3899334011461766	0.813298253361819
6.210617332745801	1.4138168118574186	0.7244494607584343
5.469512888156755	1.1323772030951933	0.3130988952503683
5.205331587680506	0.7005951944829173	-0.38951296144520864
4.414364621359428	0.48683529979687945	-1.4563032634066262
3.2524476087728034	0.2737020519285604	-2.410669838575441
2.2580052472937684	-0.3280997707682151	-3.147632026809572
1.7634516777158717	-1.3491946668434094	-3.5674578247852358
1.2776076839173913	-2.057706052815758	-3.639243916488832
0.5979841782617809	-3.044143298828317	-3.888191995052605
0.22779840738415824	-4.173213354124731	-3.640074124722999
-0.10279050355639215	-5.207275534050854	-2.9518427789596346
-0.3367011903318493	-5.7841036002140775	-2.572905807161425
-0.8352831170891374	-6.050283727193529	-2.033750766120201
-1.1901308320432764	-6.123049844312639	-1.4631809173746173
-1.6206285541477874	-5.9527675750738736	-0.7936264654350133
-2.356034246767348	-5.844449627358164	-0.24821511054793055
-2.709269329477687	-5.601027170516341	0.0799723485205596
-2.806172425988196	-5.220031818617195	0.004656057155119653
-2.728367502916255	-4.850342824089172	0.1650290380149821
-2.5493711714805225	-4.318266962876901	0.5262934755042334
-2.275722114014124	-3.6302700306703026	0.8452514664655858
-1.8052513602655684	-3.309041878007207	1.7969294015457444
-1.7892568204407089	-2.8486618019980208	2.3836856643692115
-1.7357625645543504	-2.2866594205760506	2.8600926172786756
-1.4203616259306708	-2.7388433558988314	3.373396930513686
-0.9341273075836574	-2.817641480969519	3.7459894243716936
-0.18108615536699765	-2.6401702801937676	3.6994979906442493
0.5474497172181215	-1.9302388073109167	3.3736597173274068
1.1448609256739408	-0.7867492632472123	2.759093162438683
2.469703289059571	-0.5791983143698365	1.6645937804897888
3.394167917478634	-0.42128705729150234	0.8744798489245413
4.150892055593602	-0.594213942726288	0.6514408648244409
4.609444394761117	0.19271532880123274	1.6755633503772107
4.769910132846743	0.6496146199777166	1.997382941098495
4.843839813647669	0.8626416140550801	2.0295844570846677
5.092417340155214	0.896420689752989	1.9271438042614946
5.391797493148668	0.9194042930331966	1.6149134589619736
6.193184749585625	1.3376305626408624	1.6209937736470572
6.868699509812276	1.95407155490358	0.6396285501900542
6.749920118940853	1.9670925560479744	-0.7015224370646849
6.100789587187616	1.8664514996413955	-2.2308925223598304
5.310434780964567	1.757133272360933	-3.2754623614549025
4.208622008994682	1.6375406739503242	-3.606240723198339
3.0944718391867023	1.4252257916082247	-4.265006041184837
2.204034128881168	2.0878791894206747	-4.6999185462493065
1.5224196534343888	3.74647703134221	-5.0659981556525215
0.43112420393540385	4.455424400625876	-5.657574624964084
-0.6311391360998445	6.118541838327166	-5.577928109496675
-2.571395877710999	6.695194801752702	-5.23028684562365
-4.697720660153211	6.2862283995056485	-4.154165865950845
-5.8581943867675506	6.6774895193681205	-2.1142253600370045
-6.647553884134033	6.567086118830533	-1.0168110987909318
-6.966580684789232	6.007800504288049	-0.08431141656252993
-6.985040899798612	6.001420694555722	0.7967345362135643
-6.790290825735863	6.112469049343533	1.8904156872022397
-5.742747924135033	6.075958659933752	2.8711883563288376
-5.525519893732002	5.759516367818541	3.242120684587019
-5.332858081508104	5.602845866004269	3.4654435718115115
-5.201799837178743	5.126367370108891	3.507839297895749
-5.160065223579069	5.0009838813839975	3.69894237925217
-4.538375115363271	4.570580074594935	4.298972218857712
-3.886660196657511	3.241939188520624	4.62767044695568
-3.1540410936585874	1.7281044994409174	4.6240207739846415
-2.0116931173738535	1.204648361773874	4.727612413108965
-1.1390952778562244	0.7837439073029636	4.933890362873695
-0.49761730731025994	0.7398068989330125	4.850849836397654
0.29418934215483744	0.6958873209757307	4.488352711994398
1.6413446096752538	0.820071145294696	3.929131776431487
3.536619601336656	1.1152794043762455	3.472227002120232
5.2122282630801	1.3566870719994266	2.4282293007624274
6.0825492623275235	2.0225258310938132	0.8832587610434833
6.806619984936018	2.051876262846379	0.26941466638655287
7.063906251381156	2.0313815436837355	-0.44905200119333216
6.849786670244021	1.9703527964049496	-0.11178010966519862
6.49630456129519	1.5113524514998449	0.48839232642202385
5.258999178908511	1.1510154221705826	1.1808086911457385
3.826687134185547	0.8585600201185779	1.9554455447875174
2.7108911513769103	-0.020888546974935557	2.037336540930795
1.8886867112763381	-0.10221946467317747	1.635385839207013
1.2558835889419968	-0.27970356974369426	0.3217509770139737
0.813982752677505	-0.6495758199413736	-1.1073971124209874
0.8762594055966617	-1.0117683765333925	-2.27336213545007
0.9566514844104536	-1.4188281340935773	-2.9308025048087263
0.9665809507988896	-2.0085344712131645	-3.231980941254691
0.6845132972352775	-2.9776637512809367	-3.3683444905676705
-0.11422078584592875	-3.6877698995077552	-2.6843501144227604
-0.3845015055559373	-4.654716688940755	-2.383629708190638
-0.5429238701783139	-5.296608688567979	-2.3310543734308578
-0.7416371659719913	-5.620419584887221	-2.1563663451661492
-0.9972177942211979	-5.596766111600103	-2.0601526122491585
-1.8013983048870525	-5.629919751869465	-1.2485480437716285
-2.3629189269427395	-5.5210560334097325	-0.0493000961531828
-2.473570931704216	-4.729987649281629	0.9941690008470685
-1.4853178750619223	-5.102192047950527	2.5322216170710052
-0.7205778431060144	-5.057157607923628	2.678091666402263
-0.5583706107375124	-5.047206076297717	3.0165198077477657
-0.5964673452093506	-5.1530330515776095	3.2654081895384985
-0.8271215072168075	-5.283639036837063	3.306047564240761
-0.9382626379316872	-5.519369394193619	3.12368821493537
-1.3078524342806532	-5.549653469969916	2.4456885519085114
-1.4840643052642342	-4.972462059927137	1.4889408024496429
-0.6221001431717134	-3.6996003557446873	1.885502722311345
-0.21498374379780213	-2.328646984965697	2.0183746916615455
0.7293766705634855	-1.4659055964545296	1.736500455316882
1.7112302978828735	-0.6187192086449731	1.126984969849466
2.8251318807998502	-0.28451387111741033	0.3003654504431645
3.540256602361655	-0.34915472522894797	0.2054455562342156
3.98214336509114	-0.1508066474350292	0.11477956156062072
4.2495331025539835	-0.014597344457764965	0.11624439978919594
5.009749972609614	0.36506550913098434	0.03536533039894958
5.4870973907244425	0.6277962955919435	-0.06652625591251062
5.633973056641618	0.5737718973072518	-0.8701675497145377
5.691116801538587	1.3844165880358554	-0.4736941921921011
5.0394734494468665	0.8028655726241468	-0.03295715318041096
4.769679970270739	0.5625481001915222	-0.20705752443726702
4.484490704991378	0.46265797009606213	-0.6374470064414111
4.300680737799268	0.7025920195889451	-1.353469810263799
3.651200210707696	0.7279970377510738	-2.637791267729854
2.661695553825506	0.910053572449072	-3.598511461067443
1.8652317402550886	2.112666969817831	-4.125133849232032
0.9689795495142414	3.0647277470533902	-4.949148191775649
0.12744429210309352	4.6310130265663	-5.207188071549576
-0.8177280642761907	6.065008454924088	-5.329358647652438
-2.366684052240759	6.704910108655625	-5.031517751163868
-4.0903600027798515	6.665252932624722	-3.715677281486343
-5.483276484296631	6.5040220921116365	-2.5645158326444704
-6.318640110115513	6.2899746579719835	-1.1096946248017319
-6.806681974957193	6.172886887757319	-0.2174719386448404
-6.624792461813526	5.690434578167612	0.7284009663482359
-6.324275408032216	5.2804645875151754	1.4926205117787916
-5.400846456541684	4.895380770690913	2.629757798482711
-4.997063738216112	4.670728487826698	3.1174941567505634
-4.716439922938751	4.2154857408823405	3.3591531038458182
-4.358740643368103	3.5717519300235603	3.465814617907783
-3.8909766443760874	2.8934925921197063	3.4182305369325836
-3.118195448367163	2.0190198985669428	3.4076833708616907
-2.3173244079425763	0.9548394720457154	3.0965113978823418
-1.0257178538379512	0.265301579875325	3.2572268039434333
0.6264425068564003	0.61995921333333	3.0715731231963823
1.9328348610816009	0.7182301707745468	2.05372455853996
2.7824742072953286	0.331170120227042	0.9365324812310741
3.722531788550424	0.4559662096401431	0.1116823642683096
4.6423668755664425	1.1333976072418028	-0.329038732441932
5.244878856352384	1.4609186699963441	-1.1032303612548242
5.988621308126536	1.7876754387787042	-0.9509058104269279
6.315651677163963	1.7941359676083022	-1.008039874212218
6.522713950499658	1.5727381484239662	-0.8896506800820243
6.044961343779851	0.8974444741166838	-0.11850787935036715
4.596183492507791	0.1749522212867508	-0.03512594262514153
3.9354473184899588	-0.08064103231772983	-0.07614329427069733
3.295700234609874	-0.3582805873397661	-0.2868044441581517
2.766611707705021	-0.5891871636437109	-1.022238195386819
2.1134154463261448	-0.6996408470827628	-2.2653546606647486
1.5839796057620916	-0.787392619744845	-3.189479746844868
1.1213515888963363	-0.49267045229913675	-3.6429276203895737
1.0412473741492854	-0.8785435533390219	-3.6461118373734434
0.8362165420331005	-1.8177528723787293	-3.7329758080063753
0.4997644118791131	-3.1185509390932498	-3.6710747343319214
-0.16165169939186777	-4.235705473321084	-3.4176758447813347
-0.29946156206318286	-5.198113282712747	-3.2823767499443983
-0.684039433908313	-5.706211379327409	-2.8536280318975704
-1.0822010382105607	-5.932397206392292	-2.5860894186858476
-1.4643148653515117	-5.932167980123167	-2.341532491321972
-1.9391424234885277	-5.763821269559428	-2.023774357888433
-2.0421357002350877	-5.468281277163075	-1.5345718882408756
-2.3350420127453586	-4.939077448213578	-1.328071281557618
-2.369676033818982	-4.449007585479854	-0.9790637825924351
-2.2664874714335745	-3.432217397556028	-0.48055743575261844
-2.412206849250732	-2.827452523031016	-0.3090714385093074
-2.649477923523958	-2.2560419864113817	0.08237483643659493
-3.118466663784718	-1.9229866243865528	0.36361748317810094
-3.4326582056251227	-1.6565461660829615	0.9195675473043703
-2.9966548825221517	-1.555706177111174	1.8191503924142065
-2.2588946546562423	-1.4123555799981125	2.5093621823473065
-1.5578360173563688	-1.654621983910728	2.8604540648002312
-0.7738801636815894	-1.833720309428375	2.9338153329530128
0.015889126653662693	-1.5297065946487447	2.839132879921301
0.8877973159710648	-0.7479833929140307	2.547169932769833
1.8257740493626888	-0.04598619963633632	1.9072698437093252
2.7994583869862484	0.08136536797165965	1.1380692998260642
3.759183571967501	0.29623142924576146	0.2438893884209815
4.537336574450268	0.7371531552263213	-0.5324309223061228
5.063239531323707	1.3213112811928636	-0.5822415531468499
5.2288026862797325	1.4376050090478973	-1.203903118639685
6.2228330626946295	1.7293314086306093	-0.8159340968155865
6.52898920256848	2.167515804758398	-0.2502856104678732
6.633329363461039	2.3271039428345577	-0.15914855754027527
6.7797610710605465	2.3830800357268074	-0.7145909683228738
6.382255025003218	1.3571264663329041	-0.16935549878916
5.819802942607909	0.4117858040868522	-0.9828123424708853
4.89449991784353	0.1993842868712013	-1.2698541474165068
3.703028009565612	0.02966196812944667	-1.7017216759360017
2.854663635451638	0.08312497013186851	-3.2429202611359553
1.6341831883411175	0.4578682517359771	-4.134694532123185
0.9825722358027349	1.735095758665352	-4.622257181633216
0.48135061761297426	3.357205814082989	-5.32513056083512
0.10754142957677869	4.95056320963138	-5.649365509557965
-1.231605055717002	6.538564471136141	-5.765109802223695
-3.2462905149510237	6.989267658647511	-5.122292476827325
-5.089578723216932	6.609131431419445	-4.0244163165346585
-6.279358087859062	6.536526929601348	-2.2540078577408917
-6.915164137973954	5.680676318450038	-0.9634310540595112
-7.096084609131276	4.797524890328395	-0.31983761301139946
-7.0652539501954665	4.16862861908638	-0.053483766446735886
-6.8245446991697545	3.71131970021264	-0.40291271296061465
-6.756236803832737	3.163512728617608	-0.9174026568477837
-6.534036162159877	2.6477276063776807	-0.5594006812787977
-6.516396081149945	2.4496675460718533	-0.3761194539317636
-6.56379610668816	2.4374284689304346	-0.4183501833185144
-6.579773324146854	2.4807199811795373	-0.456421344608889
-6.839304602992224	2.8320221189672226	-0.8253483807064717
-6.819377141236604	3.3667563299450953	-1.4867646852945946
-6.791806932159672	3.722887988970212	-1.9604221082473279
-6.632750896440001	4.418046495900628	-2.005591808198864
-6.49615432476278	4.825912340124351	-1.6100960527051467
-6.533998791354092	4.255567798071023	-1.0499286638261414
-6.474714668893606	3.9533391197564574	-0.30229470197451047
-5.978169812774383	3.756892841433861	0.6648174627809991
-5.222468665526916	3.2906959713285078	1.7506276585128806
-4.084065749189265	2.8557645142560837	2.7070562433871186
-3.07870715661745	2.1665222864009093	3.1302325441845653
-2.316779140757692	1.3592618587644005	3.4771801343184436
-1.4464161204833554	0.88510438756698	3.5906233078495804
-0.6237358735057942	0.7458735869699153	3.2994089545406147
0.5072897642010444	0.6160970518556401	2.88344629419009
1.5149082778133447	0.22534153388756417	2.4992674952750655
2.5168404966550453	0.30567127065329947	2.211694874993119
3.6291398218206377	0.5850466692507238	1.7782049372012265
4.417120623726272	1.0177500306072997	0.9902867945213338
4.800185780587634	1.062237026873605	-0.12430876432179508
4.880268302838012	1.2529926963659086	-0.6817924715308377
4.872063025703303	1.19794022303411	-0.9425969149021601
4.434048558305436	0.7313337633921726	-0.6584911624106056
3.6783739899696224	0.5243614663359858	-0.4560202633192793
2.999741403586128	-0.14917312483674572	-0.1036257159368317
2.6156115147595793	-0.6261776087991977	-0.6968268684975528
2.63559769511825	-0.8195815227540147	-1.4988754395998316
2.8005944600751427	-0.8336314598046393	-1.9770748025108007
2.7975817536667997	-0.7381306311415456	-2.405712615784759
2.390252640444193	-0.37625406187007815	-2.7383797154800185
2.0456944263635006	-0.058853189124039404	-3.6731764647440004
1.1741345628879145	0.04878093205061883	-4.392982075851526
0.9661228667015956	0.04269122903433246	-4.625506989072061
0.900849682131518	-0.32248185933288076	-4.532250738106276
1.174805426391094	-1.4141864614236412	-4.134110002423803
0.6259427415838382	-2.9398880327885752	-3.8960538824088227
-0.282116211464342	-3.9625723326072784	-3.2093318761455945
-0.6496018375642698	-5.0135086333450145	-2.8618451451284397
-0.8591925902603068	-5.661741006594891	-2.452967991015251
-1.1071783970987832	-5.929736156464302	-2.0341831918464237
-1.2415849248551865	-5.9799988244937055	-1.5042741905374069
-1.54423960854451	-5.9492709917688265	-1.0163717695679326
-1.723568581587178	-5.8328829774368955	-0.42146237427499744
-1.87893236316271	-5.7894679342255255	0.2690505966710477
-1.8508622563999948	-5.455767194919469	0.8662836079122472
-1.6767543945346943	-4.799086710767504	1.7423542051263232
-1.4294072584561472	-3.718189402156948	2.8686624720303073
-1.0277650770101332	-2.9419402717175354	2.824443357718797
-0.6953490125846143	-2.103321357968152	2.526580420006937
0.3703282753170624	-1.3075129182820209	2.0950404980124837
1.6365803517163255	-0.3165092564219398	1.5039630059563887
2.8739863391225144	0.02596310648539281	0.6663979988226391
3.6271490659461056	0.29145330191124674	0.2774553481361926
3.94916020622171	0.3207279001255771	-0.2738745193954256
4.160511096114268	0.6134826792865481	-0.5841869613983394
4.150855298896291	0.5553224917621042	-0.8010213637449022
4.176303091392202	0.6039988252573849	-0.9436702674329814
4.273781852915066	0.6789667701891061	-0.9735254231173669
4.457367109061439	0.5831208756987117	-0.9106507151701133
4.797320491740501	0.48277661075423767	-0.9147056931557783
5.6416884453557525	0.8294423709405142	-0.7095276586062316
6.073379491161076	1.3842889047321467	-1.1371559215653915
6.491957754559191	2.209201724411214	-1.1211723373210427
5.845636359894154	2.322604881332263	-1.0420113649399114
4.85821810900322	1.9735075773296336	-1.9135861927770854
3.889964542564145	1.8678042430577875	-3.40966629594406
2.389052508196148	1.703919787927128	-4.520426144661141
1.7159613023769487	3.46922066979926	-5.0163737716138925
0.8988100919101552	4.991618211338307	-5.674162937206387
0.22462460296086287	6.529718504490683	-5.757555827883702
-1.268980572371797	7.616515291476843	-5.662762576787168
-3.365048955200083	7.968769108475828	-4.4321592373316765
-5.518202569324569	7.046100299894652	-2.873053248584777
-6.652767522273166	6.545594411444759	-2.187777747207743
-7.104787850166663	6.146761107812691	-1.6652445852569542
-7.254700994350996	5.829982069110302	-0.9459738224804229
-7.018222240786081	5.406005256347467	-0.20479887767665558
-6.649778186833265	4.6325089638807615	0.6118976905194302
-5.9271365059494645	3.7498292300859086	1.3401518727437158
-5.1209453587111415	3.1484136497811575	1.9086649709632912
-5.0296434705541335	2.8223359170222833	2.070293029972357
-4.409673190657854	2.5505439755265575	2.287484682795785
-4.107436222871064	2.1689768925499195	2.388584243860311
-3.5940022226184314	1.6057601884505885	2.348433015274949
-2.662952695292096	1.1061723787939817	2.4505057668376113
-1.7371594546762053	0.8280566330485837	2.156294723400305
-0.4496191392729115	0.32571619597124163	1.6169288363556618
0.623337032824713	0.15639552339422746	1.3544669477142768
1.613797183367016	0.24701424264892577	1.6205652406211482
2.5571064050507166	0.6836858057520209	1.4435642942874352
3.2912323606799903	0.9788863681613105	1.214332700352227
3.783465372530319	1.0562508285892593	0.7006643595450462
4.356438774647034	1.1201546115764758	0.6616894716578577
4.634563819831231	1.2427875448079937	1.3681973633756512
4.356579612168809	1.3198994361693832	1.7633578358604307
3.834750697197275	1.5613833004104702	2.8463535913431874
2.7612996131218877	1.0241595202330047	3.3767221868620934
1.5463919335109217	0.6013496629296932	3.1246255708054704
1.0089824880428564	0.6368809876862219	2.7954410227178537
0.8463305909344206	0.41889105294572143	2.1904463627886073
1.105028421435553	0.04476811288785864	1.0362455114716087
1.1474253637115692	-0.3295845797858534	-0.12332402608208302
1.2730702808539254	-0.8767593208211837	-1.3977872320749138
1.2256918253384106	-1.0152934781685232	-2.3852105946321633
1.091131646628772	-1.53261246272735	-2.819734955545373
0.8193231253778809	-2.4885887205941164	-3.2161397333881765
0.5446336203055993	-3.4670147837940277	-3.3236727764317773
0.15258268446603135	-4.355797261869397	-3.2221315988919605
0.009184828048675105	-5.248619285368245	-3.1356573958010086
-0.2637726883861249	-5.698819352169651	-2.574219458790219
-0.7194042517887231	-5.791781909859767	-2.1078736266494147
-1.1026778092178329	-5.822674053348458	-1.4640546650314308
-1.4387517834301284	-5.847068396676416	-0.8337329918044479
-1.7171643571197932	-5.633036725848905	-0.19233714802927648
-1.8407558060331262	-5.261994067158645	0.6094830378964363
-1.893388613817937	-4.807545388190692	1.642763730951988
-1.787961695964542	-4.287647127656367	2.572929405266303
-1.4288021028860651	-3.782759515353663	3.1517578245757867
-1.0302881993047521	-3.202760769980849	3.206729398326897
-0.34592617613685256	-2.754682546040223	2.7909175061576255
0.4763883126327586	-2.162990853595603	2.4439978756845293
1.5571628532984536	-1.340586390403279	2.108316588792577
2.366256342704514	-0.35048194077773254	1.8401641942331735
2.6948439185349087	0.2908244688977357	1.6831033959875303
2.7455589219203795	0.6071300900964897	1.6474197682209648
2.4649105986911066	0.3812422571130092	1.6509667147659979
2.435630759375994	0.17079551807896476	1.5616800085302007
2.5847188365286	0.16099132064560992	1.4742115654163783
3.2514894488738	0.33724309390941143	1.321514377613546
3.40594788735423	0.786388920357009	0.825209593748634
4.089159653773725	0.8045178440190531	0.13707308170242236
4.66848687477831	0.7790652715335099	-0.6271856959379963
4.953712380757433	0.6547488812048566	-0.8895419736312155
4.794868822598052	0.4897124231277371	-1.3810179551462634
3.965876129121743	0.3604826706308145	-1.857993321871427
2.9007155651486207	0.11640481277017682	-2.5002192202429554
1.8997400385321015	0.3077541294512551	-2.6964134928330648
1.1436166353527843	0.1525582361482065	-3.376918733524287
0.6278184431988414	1.5269588305081485	-4.2624108086385055
0.5324925738822193	2.8457876258063943	-4.790974296223415
0.038938673494759664	4.087291473439164	-5.387023820675388
0.016620726598808352	5.686417617860912	-5.690339490473128
-1.3633692586191803	7.32408156416353	-5.640938480465357
-3.6859914370204545	7.606687467426365	-4.382613726834705
-5.886358664085009	6.848828415076187	-2.5729903007314485
-6.740970873268244	6.464221597239694	-0.19686682911844253
-7.010973590364771	5.584889914923868	0.8106620853168411
-6.8077887722811035	5.189917586171623	1.4621214670516653
-6.2035021229047445	5.133691398044118	1.8582002872337666
-5.570156514899442	4.820161312457861	2.2449213782621356
-4.686107863392326	4.0723798877588235	2.914736309668589
-3.9741952995056455	3.1502851278361645	3.2513790344091427
-3.1340997368742354	2.107380928613986	3.3076716970061937
-2.5175935857545353	1.1237757243705044	3.0133756887055108
-1.6517053512710138	0.3873309265783837	2.6943898205312102
-0.9156451769744355	0.12159983601693973	2.150706246709096
-0.191881968860516	-0.15606487633503574	1.4978660279130347
0.6015313604414385	-0.21793560731123882	0.8608567222796939
1.530657602606149	0.23465915359204556	0.5343729309238187
2.4207145724862427	0.5064954690454169	0.5999990371144609
3.175935348696919	0.487044242976268	0.7081316044281121
3.7542780283224158	0.36038358094473016	0.7252650966005021
4.131420237806189	0.26889021028787485	0.6356673787358645
4.334822001218401	0.23276511879777922	0.3468640940198531
4.170512500906838	0.17117463737153268	0.08345523152414426
3.8215525312869767	0.17539290751998068	-0.2095325577062431
3.204553937670035	0.14387979625814556	-0.6231233598737672
2.7033444975217473	-0.26671272886661135	-1.0736026642130603
2.172489815994791	-0.7662065911502349	-1.8856731872610737
1.5600777728900384	-1.1250344708796463	-2.436151793746859
1.0996771975651518	-1.6341851712911732	-2.686841419417394
0.6646488730824193	-2.5622229525972404	-3.1785652776132767
-0.12384838208250232	-3.5896716682246277	-2.8514132129931675
-0.30549670780151045	-4.655133541987938	-2.697654506615197
-0.3441270755967012	-5.608602132455843	-2.6640122372017796
-0.5538900187311978	-6.173644647114774	-2.686141589634136
-0.930693224368445	-6.3656153993860105	-2.4448118078230547
-1.3178009812007543	-6.345508242511598	-2.2373741607838014
-1.8008107752816118	-6.1680848287010805	-1.7930509867737972
-2.2493266194554407	-6.017501673054035	-1.2043854889824106
-1.9588605771081415	-5.524572983084424	-1.5608785380428458
-1.8530237622306127	-5.335490988396268	-0.7104009696034481
-1.669406423286643	-4.757005468962401	0.7479242017381625
-1.3828628618197332	-3.9619793072985434	2.0613681998057105
-1.2312343284087344	-3.6702978957711823	2.7192028894666835
-1.0957858606651343	-3.2874966755951958	2.939793059555051
-0.8720314254006811	-2.565111170360763	3.0355250071917155
-0.7180007919288285	-1.5584851479578927	2.889491680018712
0.6244906183325095	-1.1670810384292345	2.92619465088896
2.229241587277483	-0.7246469619487284	2.9678211308735234
3.666244919126357	-0.32111401088857916	2.582151060611186
4.4222892824040985	0.005476474873979925	2.4046310509573905
4.87229728595647	0.2852059948401867	2.455222945190303
5.174639941103447	0.8952771983880845	2.537656807039209
5.368707830596816	1.0433795225721882	2.1977924447613844
5.440649863930277	0.9996695048997892	1.60627385250391
5.509858861351484	0.8931269235692967	1.4494701595065296
5.5677730507912555	0.4640799100609081	0.673936548845068
6.120646111676563	0.8119507170528971	0.04036778964887473
6.3667033005632865	0.9137681279470572	0.01600470379232623
6.72808237549867	1.1975909742142554	0.07598068503073732
6.651059905530956	2.0428970317496336	-0.963311279744492
5.902938718305822	2.1963990424523177	-2.216916512275248
4.660605805171884	1.9733728323966189	-3.591782698005826
3.141050075591057	1.8500456258085123	-4.574215146032682
1.9709724263993107	2.4275088166193783	-4.517389984176534
0.96299381988469	4.229888087005553	-5.081080767957299
0.17005709958312157	5.931915833220965	-5.434692339066928
-1.0263321806882162	7.434871936232556	-5.372744957398162
-3.1771259939131182	7.8945353651209205	-4.411024631625518
-4.7583546262321	8.43098486145342	-2.500728876727593
-6.218653528464173	7.865372158049773	-1.247614054920924
-6.827377766657225	7.27567242738598	0.5163936310517164
-6.855919910689989	6.4527149100614345	1.887871125136646
-6.196486528072862	6.266081439274909	2.696644940391692
-5.746046389036114	5.934892058199103	3.1296032601263173
-5.429288295227124	5.939548004400905	3.6098312036278504
-4.819268472149899	5.906460297193927	4.089426274135992
-4.330496027641419	5.133479312424133	4.3784295321116025
-3.5638670540598176	4.129456295706983	4.6102909022953575
-2.811884499827754	2.9699342880617676	4.686018939354102
-2.1429988232090813	1.861253055989893	4.406123082570901
-1.2306010124564892	0.8027311134164768	3.9501291209723437
0.11583857193583963	0.7164282892353847	3.945424519264996
1.6567829095944313	0.5483345458491752	3.489464301719788
3.1272043103981226	0.8731619201685082	3.0462973837967793
4.104140453410407	0.8306915307672393	1.8544415179576685
5.092769635791068	1.344338554139563	1.771316200268784
5.534528791691679	1.4911256426654889	1.3312360569963182
5.676996008596022	1.5987439275963287	1.5328275646856524
5.62662456967398	1.1952811840245023	2.062479666191412
4.870862575745191	1.134826928120751	2.5979295874309924
4.024912990616778	0.5193467579204325	2.367867699898048
3.143521696438242	0.5159107536804888	2.04957897408327
3.0391553803983085	0.38760372480560606	1.5042508583120486
2.986847442206701	0.11987433700182329	0.5534321628636902
2.694858631097186	-0.24807586370886858	-0.6129976294710708
2.479774944409234	-0.6013366041866552	-1.650521878075306
2.1208420222747146	-0.8863245327744282	-2.2531675386202195
1.747709156759757	-1.2772994666890443	-2.4725646407126254
1.2313135387921528	-1.961141451324578	-2.7793209325248682
0.8187002972444877	-2.900434558636286	-3.3274695158866257
0.20346623076380943	-3.959276618929513	-3.3419360249835837
-0.07180525367109948	-4.844330488408463	-3.498390071477954
-0.21912908150454832	-5.635467547434457	-3.4647064809571315
-0.6893320326800304	-5.98015629081013	-2.9914495759370245
-1.225073769677071	-6.05538905668772	-2.63866910261856
-1.5922487922518371	-5.760275539158318	-2.53782901627291
-1.9252669521341215	-5.604562376491774	-2.6088552504786957
-1.9227324112531183	-5.012052095057961	-2.363835064821672
-2.1475173105227974	-4.880184036922467	-2.30668692139839
-2.659666955105005	-5.096301094138324	-2.0427764195046763
-2.3905776790078064	-4.969897369765176	-2.2044843960305514
-1.9240620281409468	-5.132334062300344	-2.175571393564587
-1.6787129438090418	-5.162712590107547	-1.8499982047062193
-1.5715698075465265	-5.160466432578192	-1.0628031408575773
-1.8589851217558042	-5.179074225436001	0.3218628139999341
-1.9941047751671461	-4.811492597299333	1.5496438456816644
-2.0014239240606377	-4.395458270960448	2.5356490334106114
-1.6999596134237902	-3.769286107986598	3.5075596389047745
-1.768483950589293	-3.1751414732394214	3.75088427705364
-1.8092334392864706	-2.4722091415044325	3.761841008058199
-1.717573923427149	-2.0089679781539425	3.74810038307578
-1.3266871530812971	-1.4138649430255315	3.6830112623575446
-0.04373926543229769	-0.6812562481983436	3.636643235870602
1.8144244941355017	-0.04525554549935159	2.9584871205456085
3.2176398242853304	0.3827813165612436	2.5985576822960192
4.10755162055964	0.5115525508381558	2.405536746057854
4.486753079297275	0.5103004397602874	1.969783034515718
4.580394548455745	0.671254787304503	1.6826016433607784
4.333227415576867	0.9705843438933546	1.8507680869045915
3.711266713706679	0.6101465714848271	1.4626628811701783
3.5290259459081357	0.622616824211189	1.3994002216332573
3.484925382000367	0.4795812441574849	1.2009537383995486
3.424320238539692	0.40207574120144185	0.9312438412933077
3.2187959260985073	0.26191368370069346	0.530229293774421
3.0333434495437253	0.3018591653325954	0.12113916208137913
2.718477765164167	0.291296808904866	-0.48559003511792664
2.8587583121376903	0.49163485817183955	-1.0051981467845978
3.0208427709788874	0.48338347240087187	-1.775426574078334
2.723481809129832	0.471468219885678	-2.7187373698862256
1.9963918940558354	0.46320567192010886	-3.633339501930861
1.226384071339738	1.2188305914116961	-4.322559676124737
0.5742891662308353	2.807219176941637	-5.0565737212883635
0.380861694155647	4.28255657994727	-5.641322065744439
-0.11276697507531487	5.677232852853848	-6.188088275487062
-0.7162793568884904	7.15410285631933	-5.832850458101151
-2.182763587170788	8.14760295652581	-4.086386357528043
-4.057027109161245	8.18805735837458	-2.183293905762171
-5.288072273060281	7.216960248923292	-0.19859305257664903
-5.982181681521248	6.182302627380229	1.2949694889312398
-5.942905142269153	5.085435658608454	2.120305510078892
-5.547042945374238	4.218191771684849	2.4572630115432954
-4.825298413301481	3.4477762021103517	2.9076566934158294
-3.921926293026367	2.433468155986886	3.3247138609124876
-3.0069183250235585	1.2471604146702562	3.521621022519444
-2.3645363699293624	0.4780401759366033	3.4012902049718297
-1.6388207959951366	-0.316505329053039	2.987523200872013
-0.8061988594824322	-0.3672473976448538	2.842298673976509
0.5140490376443398	-0.11082374145620819	2.349199008708701
1.6580506277626572	0.12755062314071883	1.6162152132526564
2.426719294090152	0.26655400359221426	1.1792763391156251
3.174524310990471	0.6436562551494409	1.0136389334724518
4.025218659458528	0.9040463760006968	0.7573349575583941
4.733750446727482	1.1067773287407203	0.25852389209378757
5.3830706076866095	1.3649032739421185	0.45286168706234303
5.480209118565773	1.0888890148829815	0.5592616534814887
5.456458816374847	0.6990404319040437	0.5375750755301637
5.185992543358882	0.9805204889599157	0.7446343369600922
4.594162443541809	1.15589696669898	0.4116258944330207
4.000572766481182	0.9567836625220073	-0.24153091044451896
3.7846344861694434	0.48405499677209446	-1.65826718687439
3.536114593606696	-0.1506008846569906	-2.5346821137514315
2.9429446774737613	-0.4607555765412663	-3.03085078598214
2.3175545938490467	-0.8470280556846529	-2.911959129055585
1.6466433040513786	-1.2626666470102925	-3.091082908798736
1.3811645283738112	-2.330132710271738	-3.671831177976441
0.3944984492943057	-3.4985213283334744	-3.901758214128958
-0.6480127068140643	-4.489752141829454	-3.2914623005639165
-1.0874848731294375	-5.358062464603314	-3.02636860238343
-1.4468602481456405	-5.861559121100838	-2.7587200823033884
-1.4957608865712309	-6.316961583324259	-3.136381597478503
-2.037907429259013	-6.253006492732059	-2.719973845691225
-2.3852094997750117	-6.041750756472853	-2.0549374031578984
-2.6714341039269214	-5.610936160109432	-0.9385764333323134
-3.0103200766365776	-5.682940369843311	-0.2500949628223045
-3.054860228939963	-5.490593591230621	-0.10916639481503555
-2.8932765351723813	-5.272474499104556	-0.09086693376603562
-2.6029022617508653	-4.837406005158352	0.038304416940826244
-2.297293317068532	-4.145461836485112	0.8046050268990956
-1.9694457789305768	-3.1814669389358428	1.3563617193438389
-1.6032166920717759	-1.979988890417616	2.099872900135519
-0.5756031201140467	-2.3452474673151418	2.4376524247149276
0.29911428948340757	-1.622374555199118	2.290533724728773
0.9601156627993648	-0.6113441170418318	2.2376472158838365
1.8645752286110897	-0.17259697787433892	2.14212165746006
2.750889559984415	-0.02348304395673355	2.4812215681572347
3.1616918971084433	0.2436589037185613	1.9294691809961113
3.710717450223911	0.2578318250933417	0.9571706220880982
4.436172466100557	0.2097350545277934	0.3934622641746154
4.9498585805273025	0.30866061377756226	0.07799807970476534
5.353092703514923	0.5599532861936015	-0.07741169960730641
5.696483530880659	0.7075933174114234	-0.3590471101951058
6.297488421496206	1.1764670335776177	0.2388527304833356
6.661572424632689	1.7155079175576569	0.6294595538378949
6.687555446536498	2.2898803219888904	-0.08345787642914537
6.530562141148284	2.700893833040364	-1.387227793285991
5.6089410108510185	2.5675372206514715	-2.9520075293190464
4.176842091323274	2.446550618291664	-4.119813389109729
2.8342172495444147	2.61957085207492	-4.379678086344621
1.5137295619073385	2.8602738330865494	-4.961798026693673
0.7457727061917274	4.132471807741188	-5.085888315832218
0.21441071985902846	5.6315840008474325	-5.628114429541277
-1.0356762803732067	7.324094247383639	-5.684597774552523
-2.277996916678314	8.21909881606021	-4.336238737848294
-3.922579894988835	8.512889145885463	-2.486241342026184
-5.215743229535653	7.844650036144053	-0.41056661327679356
-5.702859060995547	7.6888159445711155	0.40112454025791633
-6.055201990456917	7.4246076061961315	1.5920937780972162
-6.181983001585919	6.816173374710896	1.9614367431447077
-5.832194131319182	6.832916076485086	2.2502015259184605
-5.4889007932879235	6.415029178382339	2.3184280945619102
-5.131980110473291	5.826009517858955	2.1664465708169525
-4.806098167898508	4.690724737712785	3.019967482627163
-4.027162320823649	3.76381047944817	3.4937198848871254
-3.0497352310881687	2.4720395265487927	3.9312141511812957
-2.5218098114665795	1.3376627392182887	3.96936836571484
-2.0612258639742396	0.45990751217261816	3.498801372171676
-1.1717654986643018	0.024582230919453753	3.2647499815590613
-0.2075613085152004	-0.16503453895282147	2.987366452485525
1.2166738816702427	0.052940436961790245	2.4580500111009878
2.6649579312351577	0.7197141753940342	2.045127550320532
3.7125459127897242	1.0102291775464787	0.8003262859755114
4.745842330651018	1.146197264039261	0.18072047549756584
5.967821133554075	2.1176755776519762	0.20559919838686855
6.381192831646252	2.276098561730125	-0.9021141919508663
6.617368306878777	2.0532909139330404	-0.8201571313702009
6.452210137251748	2.0367505204174563	-1.2486406231834761
6.35035873114402	1.7837591666283361	-2.1879024384151458
5.7374244973625945	1.7831323511999038	-3.1068717913517103
4.973393250096707	1.202573904416007	-3.685869010010678
3.80430303903579	0.6896473023337697	-3.5474382046383885
2.8447985971389116	-0.08767893902941952	-3.1274951641992392
2.1468349151964	-0.8159867595823638	-3.2614907092781804
1.5763993331259023	-1.631170346420707	-3.296654394444451
1.0139372887995481	-2.619517497644583	-3.899553890138685
0.2540621504259707	-3.5054212454619607	-4.255752202413339
-0.18414220418985047	-4.397458379337301	-4.542553526307866
-0.3268463717455129	-5.232334370981737	-4.9049492513453865
-0.4274241289188673	-5.840844088223301	-4.9883337547217295
-0.9794135135180266	-6.159793341908226	-4.61488454058247
-2.0269454001397076	-6.116928889622512	-3.6628548388173865
-3.0437407845030693	-6.138216848889683	-3.1545408278226854
-3.9485026444916653	-6.064919162298291	-2.698955881321773
-5.005515302369083	-5.832965888124996	-3.0605355962616136
-5.184770118634715	-5.049272017417442	-3.338488530666175
-5.009031147774	-4.271183775009537	-3.9426925049320896
-4.8807142024787264	-3.904455593817701	-4.241095785587976
-4.974780298917989	-4.032049333724733	-4.3771678084296415
-5.192187539914689	-4.471327887369439	-4.332810006688594
-5.379097699619534	-5.088491147836031	-4.041109997954514
-5.307391981778569	-5.046821401774782	-4.147341422838907
-5.30585472442412	-5.1685128827418385	-4.1149603955373415
-5.487735150575302	-5.967653938436598	-3.6684541993417334
-5.725302438102071	-6.550644282756794	-2.408724655617073
-5.798939827905293	-6.756978494177461	-0.949593909414685
-4.38376158388683	-6.5539413922434395	0.042443894746549825
-2.5047294016751973	-6.027867901079947	0.058667894141971204
-1.369750954769383	-5.342453820022833	0.18859905268845775
-0.5481145218655019	-4.8975860739680215	1.0086291512370842
-0.43387459767850345	-4.811447711703186	1.253251241773764
-0.8875514513284986	-4.962151095852427	1.1533243469260597
-1.28065922089553	-4.763717483321038	1.5554127809325096
-0.8134107221563585	-4.605002522255298	3.415921945308994
-0.22442613676502082	-3.95959495999269	4.623613027277127
-0.08428426242263386	-3.087804442495536	5.135848234661878
-0.22003757110935698	-1.5374786512039	5.314942943748164
-0.10744359626331554	-1.0707775334829683	5.5058608860527265
0.4467893857718167	-1.2124445391132193	5.5369139338182976
0.8780448292958467	-1.2171616371400324	5.310019428968595
1.3806140358800727	-0.9710517265295736	4.679787170414328
1.7994375113443433	-0.6241181321789171	3.650898381928777
2.6887510831779795	-0.33809633984398496	2.025884456735154
3.8884309284601954	0.18027055864225175	1.4578083768835253
4.539914327404201	0.3226615470065595	0.6514500215730675
4.852486208024044	0.6280644044157575	0.5920644195769602
4.4122062746152295	0.8038843635283961	0.45175674035186103
4.281306718727993	0.9367739092788174	0.22344540471884258
4.167549003339124	1.0302037486036888	0.12939146760709988
4.318314070099989	1.0335422047272378	-0.06709600610963266
4.533862725500896	1.0404851007921216	-0.33398395550102083
4.336427992998306	1.0016150862097544	-0.3439698153870526
4.09041616856592	0.8631349489331767	-0.807818265185154
3.882342858528955	0.46191604068659653	-1.8484933676773332
3.1513512996784736	0.4159058193962115	-2.6460563075694137
2.3493200341527163	0.9944417966667649	-3.542406757450779
1.6237182312688785	2.4603107167491145	-4.427043097009458
1.0954649467016333	4.066046431689835	-5.104387785834229
0.45580899559977034	5.635302295181645	-5.496639737756799
-0.4509864297662754	7.266064653523127	-5.106159017836821
-1.912434159066125	7.981091284762468	-3.218389836641605
-3.756742263260642	7.63499841867345	-1.0490824659219442
-5.162218264588353	7.149627167200578	0.3002904122945748
-5.846545956647529	6.238099889843415	1.5045708190580054
-5.979322276890643	5.499751093898353	2.3929628994057888
-5.57637368180865	4.729350778540418	3.037447116223287
-4.9658007007252385	3.8875465820229587	3.237840379535239
-4.262368843759645	2.7232614035252896	3.8326998477026253
-3.4222726050844887	2.073479504615347	3.9582213244651094
-2.821632446298617	1.2211119731564233	4.271435944634547
-2.404089863704593	0.7663998754667951	4.3465503329740836
-2.086121983153964	0.2699951183194135	4.331897999835797
-1.5832828655140538	0.180165422367943	3.9467610415389514
-0.6686316551357248	-0.0048954438879165235	3.4212258433077034
0.5408605758711276	-0.031293899897086974	3.1143578505898044
1.6089752205300965	-0.08245047172566283	2.571515781217751
2.441737069598529	-0.15502642944069336	2.7213290280707803
3.0713739883222146	-0.043275337880579294	2.720976273320693
3.9397097297286208	0.5104129393344763	2.357274304673237
4.8149573556138705	0.7968851365619988	2.2584099429324667
5.713862985507012	1.1628222431725017	1.2193381319359804
6.215408477303336	0.7938400784390973	0.2219585437752762
6.945762958923349	0.8511971344405145	-0.1999169762601762
6.374199735045672	1.6609985212972942	-1.4850733180403257
5.527932450755104	1.1567907021355888	-2.78689203028174
4.763771821459044	0.9482107803022348	-3.9248137630340296
3.784678498014763	0.876956790575806	-5.039313256560664
2.5806127778314667	0.3471099877973204	-4.609298952910267
2.1709829520672947	-0.7831996255006866	-4.0019598761112425
1.486169340850461	-1.444663728728343	-3.739800589062807
0.9715387180540127	-2.5048565067818642	-3.837887064094833
0.1502746062512481	-3.3238607855094164	-4.238655378008193
-0.3820616815043802	-4.296377645871437	-4.24496640267617
-0.6484201535522677	-5.306630941270953	-4.269045485718732
-0.781636604645475	-5.945892082367951	-4.523050367067212
-0.9184770323404631	-6.260827142700696	-4.64166989545898
-1.2928159997692656	-6.2289143444899615	-4.25382648410352
-1.6055795947708473	-5.916019496062604	-3.5550840259991467
-1.8189232671971727	-5.766368167870327	-2.9403587121432184
-1.77043192915976	-5.264718536753184	-2.095500202060423
-1.3628217397286149	-4.869934022231783	-2.1114229515192626
-1.8150243781356366	-4.418126179685053	-1.11097773844835
-2.4412068160323575	-4.596432208092263	0.47067310504665916
-2.3277077151431	-4.725205495021156	2.207103657000385
-2.2935971320690287	-4.470796960898298	3.2544321168324126
-1.98905215167262	-4.035272135459155	3.7594700033464137
-1.7832187070277101	-3.209510654182357	3.853779283467777
-1.5321881948426639	-2.036505809809402	3.9838879258160653
-0.8776884203389458	-1.4150814251982673	4.271589936923087
0.1531376836267765	-0.9309120591628088	3.5919370146554557
1.418330872998491	-0.03424376764427788	3.2925445342055637
3.102018446258098	0.1635493545372904	2.30776839069806
4.289040501895731	0.17255706108200253	1.7109757443314073
4.836611469336491	0.04043625129829671	0.5671371792736011
4.973888318665538	0.2842243621569402	0.45632167121237854
5.080215289464705	0.7227450540403173	0.3537644831724111
4.698145685266925	0.8244856359796353	0.39865313174485517
4.805639079690705	1.0075509827295008	0.6094401326291861
5.221339107454282	0.9220396697222383	-0.23281000520358924
5.489922567301561	1.132566643265871	-0.5477065309719928
5.088288807597608	1.5549522031811096	-1.4234374493249273
6.152977424076759	1.647320774075163	-1.3002515795547402
6.121913361277916	1.4394359489092325	-1.8436756990632561
5.668430313289971	1.2176319569688854	-2.711524418078836
5.179859973238556	1.0035220591770662	-2.9931446997400677
4.625605746444201	0.3318236145326816	-2.6128291173372085
4.034399951304276	0.12468292249506994	-2.06939153484254
3.349976883364476	0.04338439710453292	-1.051878285292955
2.5174430217004824	0.16236201699690223	-0.17021624350130365
2.2122691315197054	0.11800766058831563	0.05698911558617796
2.023721446213348	0.2078632906051758	0.14341581416206384
1.852700687508183	0.46183319231627545	-0.08613477874022665
2.254344851727918	0.20133373110266525	-1.1260572821435744
2.0054937810127265	-0.08170932802600836	-1.8672615125031373
1.4372542528873475	-0.38567253479678676	-2.5666421601973797
1.473226921677453	-0.5404988755705202	-3.050437908463372
1.579083026058198	-0.445798388986445	-3.2227307731479877
1.4519892245594008	-0.3746417141096775	-3.219327052074773
1.0286503874420914	-0.18793535198154765	-3.729298899246806
0.7207348694257592	0.2503345365592167	-4.0567362549389685
0.6060080955264525	1.7868683691777416	-4.678101288524184
0.6733088155789879	3.078261716046348	-5.023501078039537
0.45810862857946	4.099765586874668	-5.807399328088054
0.6282829751839755	5.393279479464768	-6.0482597453804265
-0.15695072492780152	7.124853032932248	-6.170313090132063
-0.6897045242163669	8.208793015629324	-5.731312309898409
-2.35955494112859	8.900449856065121	-4.0408829778711395
-4.093900324963178	9.140856802493266	-1.961662831866963
-5.5448181126507325	8.70283887318985	-0.21013827011119562
-5.462612724227792	8.24059599008202	-0.3943850290227511
-5.754912739904538	7.8767067563179625	-0.23040394319870788
-5.8225122874527395	7.800544688226552	-0.19869237076626778
-5.810444967901348	7.80942554133126	-0.529220837897005
-5.348768135799201	7.875789648742379	-0.3542632788085701
-4.82065788428021	7.570518682146738	-0.4297929085876528
-5.331265745562844	7.103328029743627	0.349693998219056
-5.393600619401893	6.1740502273290465	1.4070400834447283
-4.6953438884120295	4.987239131354825	2.588440635474637
-3.9488568984296175	3.1254868390038233	3.2431593599387467
-3.0074875457926105	1.8495652990089135	4.135560884039425
-2.3127776066057564	1.3413900679269992	4.757549150508712
-1.8073869699855218	0.8551276526921628	4.806081289454495
-1.1646758417312728	0.19571612569736463	4.565952303417059
-0.36914165854061565	0.07663187219384765	4.028243381168219
0.6191375697815892	0.03537906916275879	3.2761881309723355
1.795825548144377	0.06419188498065259	2.602925599254194
3.1470049218701854	0.23359122110740538	2.1329933975616773
4.430298620552076	0.5661901674247356	1.3846188635206957
5.138752253215678	1.4970264725808076	0.15004051104244723
5.805068864591371	1.6061830193163449	0.21277418592432473
6.124678391369083	1.665113372236305	-0.45463262458639464
6.441888323086032	1.7438192774410124	-0.48550919431943224
6.688934227799332	1.7918315888808154	-0.8832114245835598
6.328254924193093	1.7070208207620914	-1.7100591283612088
5.198988504356905	1.4951142507038786	-2.704030248202272
4.192621872893214	1.3819504364558797	-3.7316143167722813
3.087613161083473	0.8516931144742156	-4.3733258191436954
2.0859260689306254	0.18604228129065584	-4.053178468035045
1.6652995031848414	-0.7363142040650249	-3.887423014367502
1.2687146057823442	-1.5616855438596517	-3.881514024655751
0.7032880383280677	-2.6957006959397445	-4.083485655105496
-0.08814435054401774	-3.733968071912661	-4.114390092740705
-0.6154316664150272	-4.632613937209735	-4.3400413730428635
-0.803644806274252	-5.362687448926485	-4.857607505513712
-1.3028926423519795	-5.636826080572327	-4.968398288158539
-2.2114049599603622	-5.88032069093675	-4.463667538558299
-2.9914065455218455	-6.445095513192877	-3.1276318367928995
-3.9487217899487255	-6.389491367115266	-3.051217814722725
-4.750700731290887	-6.308035526889861	-2.194788398392014
-4.75493427050421	-5.745150552220303	-1.419973504922089
-4.279593431262133	-4.770928772460226	-0.6089933088120394
-3.9554322622127125	-4.5413467308801865	-0.0408451389499723
-2.9822842552804936	-5.055429785088431	1.4860700127381432
-1.7430012245128397	-4.981478152884659	3.4062466562589915
-1.2315738485057859	-4.552980444447623	4.339178810682247
-1.062787222185212	-3.3491477798912777	5.142962839141085
-0.8520634130919661	-2.0672586709886573	4.909300135018628
0.02255282678253483	-1.048713344326887	4.967717958785513
1.332514228207735	-0.6271296071280884	4.378159705411274
2.647073656438178	-0.4759120923450968	3.3977798591649426
3.2453825195788966	-0.018670840756861568	2.6317238692333143
3.1559939806393764	-0.210140090946182	2.371935110988685
3.619796141588898	0.26586384644736566	2.9836545329513626
3.721667680353991	0.13905906203461404	2.7590716256333865
3.756743180481629	0.3713334895690496	1.9969785467215175
3.805323424656547	0.579685973395433	1.6319986868670735
4.154069780307035	0.9085820008424645	1.0851331417657992
4.445924815977917	1.058612148388559	0.7313290380428034
4.614659027889206	1.0832531372385763	0.18160490889927455
4.488040457211774	1.0691641798486555	-0.5964241383725079
4.169927457263877	0.9243062962232188	-1.3682529933439382
3.3934289592352513	0.7723821691327091	-2.0757012120036236
3.0001646820534145	0.9418355878407646	-3.2952685048715273
2.326064653842704	1.8826380404553482	-4.302445936351174
1.497644155258259	3.895439231914473	-4.804124735986866
1.0478554466323957	5.571153891011462	-5.327925516765899
0.3684815457851496	7.343879370069651	-5.831137699272092
-1.3323660588920512	8.621860550917651	-4.986985993377793
-3.0886111468988378	8.862271749396875	-2.656394501272942
-3.8113880954367514	8.596663748013773	-0.6196193649504331
-5.114335940484399	8.065079922451618	0.8748431435073206
-5.9594204488493965	7.485814544731136	2.088346428263471
-6.057064340237359	6.860892912662177	2.989918966429736
-5.8598520403770165	6.12016588776912	3.2567268111878636
-5.299445744200338	5.250028771412218	3.576438700794282
-4.381611136508668	3.8127041148681133	4.005661241881319
-3.2628830849969757	2.2443981443182883	4.084060763650249
-2.1317105964084244	0.823126025234651	4.319236072700267
-1.214051576679996	-0.02853467390386871	4.599090327302543
-0.4536747405863006	-0.11286878871708964	4.136251309301656
0.4529031858914191	0.03411054546665242	3.5321431013373967
0.9900172574175303	-0.8925487083544699	2.1982261311563196
1.953899182914724	-0.9375187569740642	2.183203199390557
2.909199462821723	-0.5721281378095765	1.7612224972646595
3.8413786894726027	-0.3012521864781607	1.3227493764479856
4.724869672140657	-0.0271046222343294	0.8597154546844923
5.423598678272211	0.41207983878760707	0.6102778420918542
5.89830321132196	0.6640449817187817	0.028504840288533857
6.156788650767191	0.8033092500986706	0.003999111424474799
6.192300494516908	0.8016949396156241	0.11313793578558799
5.848317038873544	0.5330564230155731	0.04825226209345112
5.246798422767491	0.2572393854550664	0.10501939960952289
4.705764716872188	0.23334022642445595	-0.36365655867419727
3.860040525955766	0.28867471752136414	-0.9997537763769615
3.2103804653007435	-0.18632338903005816	-1.5603560129833265
2.576387464767206	-0.7508591319863217	-2.018366829932468
2.144235879419815	-1.0733724049651152	-2.758972728517388
1.6322436996473668	-1.3325999061273093	-2.7974971916006357
1.2825214830204905	-1.803064206898298	-3.200162253757429
0.9473126315075308	-2.6163290587879557	-3.723940126250757
0.2949457472935637	-3.9489034304647044	-3.998651182741265
-0.2582601578352733	-5.298692338462575	-4.5031862267027645
-0.7894261347510797	-6.174187049923982	-4.451436493132262
-0.9076425721073763	-6.958195812364623	-4.851270350498451
-1.1896909970853253	-7.244069957930058	-5.099706006552615
-2.37440875983875	-7.157519136418688	-4.402515945732903
-3.363494965241948	-6.709448553504207	-4.000362932723962
-3.6949474524436945	-6.1508513535737315	-3.5808357591436626
-3.4041877330482375	-5.490295555998261	-3.8638646045265723
-3.1854153980193023	-4.944351167858461	-4.3096395844615065
-2.91493990250087	-4.388428884016305	-4.772530654716535
-3.12851770929426	-4.065310259039568	-4.571156021488659
-2.761464259925484	-4.390860177201301	-4.838908587000707
-2.3965258142795474	-4.745203220764329	-4.97953187615998
-2.203628517874316	-5.144980342629514	-4.62520874217298
-2.3084167112267995	-5.751441003374986	-4.162147811248796
-2.502399817423395	-6.448580026000886	-3.462486600355074
-2.353949456560742	-6.556768108506391	-2.821221187278463
-2.435152779677837	-6.364323046614318	-1.9786718693664442
-2.5170007975020985	-5.745724045675711	-1.1489318458522582
-2.8461420266522004	-5.629588869211457	-0.539550948327048
-2.570069554684202	-5.739727804225026	0.16296643743520625
-3.3403053930583697	-6.048700241605196	0.1913246763923753
-3.9988632621564446	-6.421391724569577	-0.9472960246274392
-4.845547012314703	-6.536778666573896	-1.651884915960158
-5.332455936475024	-6.207326900079265	-1.941790238937049
-5.535347828860303	-5.918761866629931	-1.3760044374294822
-5.6955316575430395	-5.8830160981386515	-0.8280909867950439
-5.399550332230832	-5.388446473023281	-1.3127455589864432
-5.0109043499569905	-5.2122098243557975	-0.8843042787179246
-4.76131356888917	-5.619874869764414	-1.2123259847074226
-5.258842784358101	-6.0925716994994605	-0.935388809906343
-5.5271886947554485	-6.212292877397339	-1.133857381391752
-5.706489051971678	-6.070712688721229	-1.0081513553521113
-5.379909866170857	-6.348829005815869	-2.229075623590841
-5.357085562753125	-6.355315044990814	-2.459222667784586
-5.359382827802537	-6.566538384262005	-3.2587550139222037
-5.634399141075029	-7.081171388950842	-2.9710703939997973
-5.601200339283283	-7.9666254901158835	-2.7000393147935493
-5.229170334681519	-7.866458044061587	-3.3358000620300903
-5.193837260846624	-7.442587065346774	-3.6446385301099564
-4.958945124782288	-6.844614886493826	-3.9991358247183877
-4.598716332034791	-6.624006987398185	-3.7888200026506844
-4.585022959585041	-6.436876749990526	-3.6958481691373
-5.219109381928631	-6.443600663146061	-3.7151131615961526
-5.263572351037355	-6.413545667246412	-3.363448727227347
-5.550729063226951	-6.649854124082106	-3.3884465084770987
-5.522508358494918	-6.653648857050816	-3.3771349872230543
-5.198102873007633	-6.393822102003127	-3.471526862646315
-5.152684189753653	-6.328543915265945	-3.050229081201317
-4.63177081372874	-6.148337422004045	-2.7353292594946526
-4.682166083998602	-5.657965375540631	-2.110914084630002
-4.306829341046507	-5.447166972825945	-1.5850759919891921
-3.97110379912526	-5.273308887575888	-0.8449280502599955
-3.9043087365693507	-4.965299087562528	-0.3646632053249774
-3.762997502128681	-4.781400056885617	0.007663538097996219
-3.500619047812742	-4.483897035935504	0.46688680412813127
-3.212817645699578	-4.423929422211014	0.818220047133815
-2.9976043288109055	-4.742228865562918	1.1619923803948171
-2.688123328718708	-5.49993139681151	1.0159098476996111
-3.2923753701867122	-6.233401370875517	0.3412759044860464
-3.861178200451893	-6.595657327868616	-1.02638452071793
-4.744226652501792	-6.59837355879956	-2.231373516480541
-5.110365456492548	-6.498373039672488	-3.29906696522518
-5.301767293965799	-6.45529647387235	-3.2836069947379203
-5.304101774648068	-6.406052498994205	-3.3279023174489892
-5.435066375965089	-6.175134275924925	-3.7918741868114125
-5.739003488075681	-5.353317973658959	-4.116606940953318
-5.440554556058508	-4.481253179636462	-4.313424988903607
-5.101178188216298	-3.8218124564117817	-4.32261329958368
-5.054892820350654	-3.734927078633773	-4.217768471825833
-5.345212126460088	-4.062024712214592	-3.877989673316745
-5.193256919616688	-4.9320987139935815	-3.310902037707624
-4.961065997361824	-4.91788867730404	-3.0610769026699365
-4.557854485731113	-4.88461708909307	-3.0305667281925412
-4.2467457761404	-4.645020360158823	-2.921860048929686
[truncated: 11,967 more rows]
