# Supplementary material for: Distinct manifold encoding of navigational information in the subiculum and hippocampus
Source: Sci Adv. 2024 Jan 31;10(5):eadi4471. doi: 10.1126/sciadv.adi4471 (PMC10830115; doi:10.1126/sciadv.adi4471)
Supplement: Supplementary file 2 — Data S1 [file sciadv.adi4471_data_s1.zip › fig2/fig2b/fig2b_sourcedata.csv]

title	CA1
1.0	3.0	0.0
3.0	2.0	0.0
2.0	0.0	0.0
1.0	2.0	0.0
1.0	0.0	0.0
3.0	1.0	0.0
1.0	1.0	0.0
1.0	0.0	0.0
1.0	1.0	0.0
1.0	2.0	0.0
1.0	0.0	0.0
4.0	3.0	1.0
3.0	2.0	0.0
title	SUB
1.0	4.0	0.0
3.0	3.0	0.0
2.0	5.0	0.0
2.0	3.0	0.0
1.0	2.0	0.0
1.0	2.0	0.0
2.0	3.0	0.0
3.0	3.0	1.0
2.0	1.0	0.0
1.0	2.0	0.0
1.0	2.0	1.0
8.0	1.0	0.0
2.0	4.0	0.0
2.0	2.0	0.0
1.0	1.0	0.0
