# Supplementary material for: Distinct manifold encoding of navigational information in the subiculum and hippocampus
Source: Sci Adv. 2024 Jan 31;10(5):eadi4471. doi: 10.1126/sciadv.adi4471 (PMC10830115; doi:10.1126/sciadv.adi4471)
Supplement: Supplementary file 2 — Data S1 [file sciadv.adi4471_data_s1.zip › fig2/fig2a/fig2a_sourcedata.csv]

title	CA1 h0
0.0	0.6344526410102844
0.0	0.6384425759315491
0.0	0.6399524211883545
0.0	0.6402215361595154
0.0	0.6437649130821228
0.0	0.6444776058197021
0.0	0.6449430584907532
0.0	0.6455482840538025
0.0	0.6467632055282593
0.0	0.6474068760871887
0.0	0.6478750705718994
0.0	0.6488203406333923
0.0	0.6505858302116394
0.0	0.6515757441520691
0.0	0.6525113582611084
0.0	0.6527377963066101
0.0	0.652861475944519
0.0	0.653514564037323
0.0	0.6542051434516907
0.0	0.6559926867485046
0.0	0.6566043496131897
0.0	0.6578648686408997
0.0	0.6578665971755981
0.0	0.658568799495697
0.0	0.6607415080070496
0.0	0.6617518663406372
0.0	0.6657884120941162
0.0	0.6664062738418579
0.0	0.6732620000839233
0.0	0.6771440505981445
0.0	0.6805695295333862
0.0	0.6865465641021729
0.0	0.6958490610122681
0.0	0.6966924071311951
0.0	0.7001101970672607
0.0	0.7064319252967834
0.0	0.7105675935745239
0.0	0.712897539138794
0.0	0.7137736678123474
0.0	0.714163064956665
0.0	0.7145187854766846
0.0	0.7149662375450134
0.0	0.7178471684455872
0.0	0.7215708494186401
0.0	0.7267545461654663
0.0	0.7279135584831238
0.0	0.7284827828407288
0.0	0.7290357947349548
0.0	0.7354761958122253
0.0	0.7458295226097107
0.0	0.7458837628364563
0.0	0.7499632835388184
0.0	0.7535343766212463
0.0	0.7546246647834778
0.0	0.7604962587356567
0.0	0.7674230933189392
0.0	0.7738158106803894
0.0	0.77685546875
0.0	0.7779045701026917
0.0	0.7791251540184021
0.0	0.788470983505249
0.0	0.7966153025627136
0.0	0.8069542646408081
0.0	0.8095760941505432
0.0	0.8152011632919312
0.0	0.8192163109779358
0.0	0.8193284273147583
0.0	0.8384742736816406
0.0	0.8512157797813416
0.0	0.8835480213165283
0.0	0.9333138465881348
0.0	1.1814050674438477
0.0	1.237890601158142
0.0	1.7525452375411987
0.0	10.0
title	CA1 h1
5.263670444488525	7.22637414932251
1.6424616575241089	1.9466874599456787
1.3934193849563599	1.6112558841705322
1.38164222240448	1.7937047481536865
1.3642991781234741	1.7557015419006348
1.3322789669036865	1.6784383058547974
1.0696152448654175	1.5592403411865234
0.989551305770874	1.8775999546051025
0.9352485537528992	1.2752478122711182
0.8975013494491577	1.413222074508667
0.8605591654777527	1.219700574874878
0.8403216004371643	1.2333428859710693
0.8299676775932312	1.0129601955413818
0.8129221796989441	1.142447590827942
0.8074929714202881	0.9814601540565491
0.7824126482009888	0.9870618581771851
0.7755354642868042	0.9607086181640625
0.7746080160140991	1.0118614435195923
0.7741662263870239	1.0274220705032349
0.7669774889945984	0.9492299556732178
0.7589969635009766	0.9669505953788757
0.7543843984603882	1.2981719970703125
0.7386388778686523	1.0296717882156372
0.7356329560279846	1.014585256576538
0.7354017496109009	0.9315009117126465
0.7293698191642761	1.0734895467758179
0.7228472232818604	0.9055674076080322
0.7074126601219177	0.9096082448959351
0.7063382267951965	0.9701083302497864
0.7002565860748291	0.9417803883552551
0.6748878359794617	0.8869863152503967
0.6727662682533264	0.9234082698822021
0.6670558452606201	0.939374566078186
0.6666764616966248	2.8599796295166016
0.6662982702255249	1.2262150049209595
0.6660412549972534	0.9427124857902527
0.6636853814125061	0.8627132773399353
0.6429015398025513	1.2730203866958618
0.6413488984107971	0.8437196612358093
0.6408868432044983	0.8605770468711853
0.6405170559883118	0.8448558449745178
0.6277799606323242	0.8775064945220947
0.6218898892402649	0.9663659930229187
0.6096600294113159	0.8542206883430481
0.5970507264137268	0.7962270379066467
0.5802427530288696	0.7694538235664368
0.5748504996299744	0.7531925439834595
0.5653727054595947	0.8279448747634888
0.5645566582679749	1.0492980480194092
0.5641377568244934	0.7812997698783875
0.5633646845817566	0.9706657528877258
0.5599466562271118	0.8563680052757263
0.5571701526641846	0.9608003497123718
0.556179404258728	0.7396822571754456
0.5536121129989624	0.9914121031761169
0.549728274345398	0.7242869734764099
0.5453707575798035	0.8842844367027283
0.5289611220359802	0.827788770198822
0.5285940170288086	0.7315562963485718
0.5265377163887024	0.8931570649147034
0.5037810206413269	0.6919245719909668
0.48935550451278687	0.7637535929679871
0.4840962886810303	0.8014176487922668
0.4812326729297638	0.7240605354309082
0.46785128116607666	0.7004329562187195
0.450594425201416	0.6729669570922852
0.4490172266960144	0.6286133527755737
0.4385853111743927	0.6169105768203735
0.42565521597862244	0.692681610584259
0.42449355125427246	0.6989313960075378
0.4235978126525879	0.6300495266914368
0.41249313950538635	0.5858054161071777
0.399095743894577	0.6339925527572632
0.3942631185054779	0.7292583584785461
0.3843038082122803	0.5632172226905823
0.3756371736526489	0.5776169896125793
0.3716546893119812	0.5882339477539062
0.3679656982421875	0.564836859703064
0.3427664339542389	0.5299896597862244
0.31609752774238586	0.5222181081771851
title	CA1 h2
2.343961000442505	2.3800692558288574
2.0187501907348633	2.1260745525360107
1.9149730205535889	1.91655695438385
1.599948525428772	1.7197563648223877
1.4106600284576416	1.4191821813583374
1.3559472560882568	1.4164375066757202
1.2989696264266968	1.3117995262145996
1.2693328857421875	1.3387811183929443
1.250893473625183	1.2940993309020996
1.2445038557052612	1.247990369796753
1.1668648719787598	1.169814109802246
1.1621425151824951	1.1709275245666504
1.1540112495422363	1.1900434494018555
1.1392966508865356	1.1818650960922241
1.1364896297454834	1.1417349576950073
1.109894871711731	1.134164810180664
1.0860360860824585	1.1364997625350952
1.07668936252594	1.1445014476776123
1.0734895467758179	1.0951628684997559
1.0651715993881226	1.0665185451507568
1.064379334449768	1.154611587524414
1.0466967821121216	1.1546539068222046
1.0330810546875	1.12727689743042
1.0290266275405884	1.0534559488296509
1.0132882595062256	1.0298806428909302
0.9570184946060181	0.984114944934845
0.9529396295547485	0.9736928939819336
0.9474953413009644	1.0353858470916748
0.9448615908622742	0.953495442867279
0.9439361691474915	0.9650592803955078
0.9427475333213806	0.9522761702537537
0.9359468221664429	1.0135360956192017
0.9348791837692261	1.007285237312317
0.9340819120407104	0.9502225518226624
0.9270850419998169	0.928688645362854
0.9149798154830933	0.989230215549469
0.8965266942977905	0.9511464834213257
0.8919445276260376	0.9717512130737305
0.8672035932540894	0.8799912929534912
0.8662267923355103	1.058073878288269
0.856076717376709	0.9241747260093689
0.8539326786994934	0.8985843658447266
0.8527904748916626	0.9087514281272888
0.8506097793579102	0.8579778671264648
0.8505264520645142	0.8733282685279846
0.8382683992385864	0.8898071646690369
0.7922478318214417	0.8159400224685669
0.7887157201766968	0.8090962767601013
0.7853143215179443	0.8156732320785522
0.7619835138320923	0.7969432473182678
0.7587683796882629	0.7671084403991699
0.7575028538703918	0.7656323909759521
0.7557907700538635	0.7680234313011169
0.745292603969574	0.7472823858261108
0.7427828311920166	0.7697814702987671
0.7383071780204773	0.7842034697532654
0.7377237677574158	0.8117376565933228
0.7334321737289429	0.7368306517601013
0.7246173024177551	0.7310561537742615
0.7100191116333008	0.7338436841964722
0.6901360750198364	0.7431958913803101
0.684401273727417	0.7049752473831177
0.6734551787376404	0.7242363691329956
0.6652331948280334	0.6963179707527161
0.6233592629432678	0.6558787226676941
0.6043684482574463	0.6722204685211182
0.5988646149635315	0.7844710946083069
0.5935488939285278	0.6041590571403503
0.589341402053833	0.6035037040710449
0.5763370990753174	0.5833055377006531
0.574828565120697	0.5757248997688293
0.5715016722679138	0.5894414186477661
0.5650520324707031	0.6105262637138367
0.5529049634933472	0.592155933380127
0.5524775385856628	0.5556069612503052
0.5304806232452393	0.573144793510437
0.5114149451255798	0.523820698261261
0.4739689528942108	0.4852945804595947
0.4724651575088501	0.4776175320148468
0.4708786904811859	0.4944273829460144
title	CA1 shuffle
2.0133892297744955
0.7712839925885221
0.3366231819987301
title	SUB h0
0.0	0.6157228946685791
0.0	0.6167805194854736
0.0	0.6192970871925354
0.0	0.6194767355918884
0.0	0.6197156310081482
0.0	0.6205684542655945
0.0	0.6245718598365784
0.0	0.6263307929039001
0.0	0.6268879175186157
0.0	0.6269232034683228
0.0	0.6277399063110352
0.0	0.6280850172042847
0.0	0.6294482946395874
0.0	0.6300159692764282
0.0	0.6312252283096313
0.0	0.6360564231872559
0.0	0.6363705992698669
0.0	0.6384128332138062
0.0	0.6404095888137817
0.0	0.6421303153038025
0.0	0.6442386507987976
0.0	0.6444234251976013
0.0	0.6446660161018372
0.0	0.6462385654449463
0.0	0.6468886137008667
0.0	0.6494461894035339
0.0	0.6556202173233032
0.0	0.6563999056816101
0.0	0.656554639339447
0.0	0.6617547869682312
0.0	0.6629530191421509
0.0	0.6640918850898743
0.0	0.6643398404121399
0.0	0.6648997664451599
0.0	0.6669923067092896
0.0	0.6691495180130005
0.0	0.6718115210533142
0.0	0.6762722730636597
0.0	0.6800692677497864
0.0	0.6817173361778259
0.0	0.689267635345459
0.0	0.6896905303001404
0.0	0.6962689161300659
0.0	0.6986263394355774
0.0	0.7182754874229431
0.0	0.7240663170814514
0.0	0.7261216640472412
0.0	0.7267627120018005
0.0	0.7343855500221252
0.0	0.7351528406143188
0.0	0.7393653988838196
0.0	0.7395890355110168
0.0	0.759750247001648
0.0	0.7693591713905334
0.0	0.7731581330299377
0.0	0.789574146270752
0.0	0.7936617732048035
0.0	0.809823215007782
0.0	0.81067955493927
0.0	0.8141772747039795
0.0	0.82417231798172
0.0	0.8412972688674927
0.0	0.903028130531311
0.0	0.9666788578033447
0.0	1.0303212404251099
0.0	1.1978814601898193
0.0	1.3496025800704956
0.0	1.3703393936157227
0.0	1.384020209312439
0.0	1.3969330787658691
0.0	1.4041846990585327
0.0	1.695879340171814
0.0	1.9513914585113525
0.0	1.9762626886367798
0.0	10.0
title	SUB h1
4.929831504821777	6.094198703765869
2.2726266384124756	2.923243284225464
2.197489023208618	2.7190017700195312
2.1833903789520264	2.3985798358917236
2.1251096725463867	5.968190670013428
1.6603190898895264	1.8578217029571533
1.4487584829330444	1.6848138570785522
1.4437724351882935	1.7410502433776855
1.0477240085601807	5.315853595733643
0.8707141876220703	1.163381576538086
0.7953416109085083	1.0017699003219604
0.7731295228004456	0.9857031106948853
0.7657124996185303	0.9347301721572876
0.7587884068489075	0.9291986227035522
0.7512926459312439	0.9339897036552429
0.7417387366294861	0.9325879216194153
0.7303823232650757	1.0395997762680054
0.7270495295524597	0.9642199277877808
0.7066624760627747	1.122998595237732
0.6998618841171265	0.8922330737113953
0.6852992177009583	0.8698621988296509
0.6840662956237793	0.9079284071922302
0.6774037480354309	0.9265006184577942
0.675653874874115	0.8484928607940674
0.6636037230491638	0.8808856010437012
0.6632166504859924	1.0071946382522583
0.6511858701705933	0.976133406162262
0.6472740769386292	0.8112011551856995
0.6469087600708008	0.8688446879386902
0.644156277179718	0.861756443977356
0.6423289179801941	0.9344318509101868
0.6333996057510376	0.8174057602882385
0.633281409740448	0.8664110898971558
0.6319266557693481	0.9582138657569885
0.621296226978302	0.7881805300712585
0.6159190535545349	0.8292943239212036
0.6080300211906433	1.0098642110824585
0.6076017022132874	0.8632875680923462
0.6041355133056641	0.831622838973999
0.6040814518928528	0.9385272264480591
0.6038469076156616	0.8008992671966553
0.5995301604270935	0.7682021260261536
0.5890235304832458	0.8264515995979309
0.5844544172286987	0.7667187452316284
0.5699974298477173	0.7351943254470825
0.5659821629524231	0.7635926604270935
0.5591632723808289	0.889305591583252
0.5575284361839294	0.7663658857345581
0.5553188323974609	0.7403340339660645
0.5410302877426147	0.8193144202232361
0.5364342331886292	0.748690128326416
0.5303918123245239	0.8021565675735474
0.5249065160751343	0.7274429798126221
0.5239710807800293	0.7719890475273132
0.5219355225563049	0.7450612783432007
0.5217024683952332	0.8019880056381226
0.5207028388977051	0.6831826567649841
0.5203076601028442	0.7026050686836243
0.5185059309005737	0.7880634665489197
0.5115506052970886	0.7176983952522278
0.4763328433036804	0.6831841468811035
0.4617403745651245	0.688491940498352
0.46150141954421997	0.6321349740028381
0.43539437651634216	0.6619250178337097
0.4342530071735382	0.6753231287002563
0.410984605550766	0.6127752065658569
0.40890365839004517	0.5861221551895142
0.39142748713493347	0.568010687828064
0.39060521125793457	0.5850383043289185
0.3745186924934387	0.5497671961784363
0.37287312746047974	0.583834171295166
0.36830100417137146	0.5519903302192688
0.36801618337631226	0.5326574444770813
0.34758299589157104	0.5690789222717285
0.3159579038619995	0.5106453895568848
0.2620461881160736	0.4438686668872833
title	SUB h2
6.352273941040039	6.588374614715576
1.289341688156128	1.300094723701477
1.1685218811035156	1.2079687118530273
1.1359556913375854	1.136406421661377
1.1359111070632935	1.1389631032943726
1.053561806678772	1.0842742919921875
1.0327848196029663	1.0618711709976196
1.0301893949508667	1.0604627132415771
1.029765248298645	1.1871145963668823
1.028198003768921	1.0872364044189453
1.0014972686767578	1.0239874124526978
0.9768326282501221	0.9868040680885315
0.9592599272727966	0.9729716777801514
0.9543166160583496	1.151154637336731
0.9519180059432983	1.017059326171875
0.9349817037582397	0.9440418481826782
0.929558277130127	0.9446671009063721
0.9250365495681763	0.9535592198371887
0.9203517436981201	0.9308252930641174
0.8942887783050537	1.0093119144439697
0.8756964206695557	0.8877545595169067
0.8751627206802368	0.8986173272132874
0.8717772364616394	0.8836464881896973
0.858654797077179	0.8637054562568665
0.8501383662223816	0.8880503177642822
0.8344703912734985	0.8871622085571289
0.7925927639007568	0.8220288157463074
0.7708795666694641	0.7814632058143616
0.7668371796607971	0.8372847437858582
0.734645664691925	0.7539539933204651
0.7331119179725647	0.7999102473258972
0.7275692224502563	0.7627602219581604
0.72721928358078	0.7740503549575806
0.7259978652000427	0.7562896013259888
0.712908148765564	0.7556784749031067
0.6954860091209412	0.7556468844413757
0.6898748874664307	0.6966018676757812
0.6793588995933533	0.7483143210411072
0.6680386066436768	0.6803994178771973
0.6538689136505127	0.6570826172828674
0.6449388265609741	0.6462520956993103
0.6277708411216736	0.6796809434890747
0.6153357028961182	0.6213296055793762
0.6129580140113831	0.6135079264640808
0.6092740297317505	0.6175204515457153
0.6038309335708618	0.6126424074172974
0.597111701965332	0.6038246750831604
0.5921598672866821	0.613135576248169
0.5912135243415833	0.6508232951164246
0.571522057056427	0.6412131786346436
0.5468371510505676	0.5523332357406616
0.5301232933998108	0.5773409605026245
0.5209752917289734	0.569191575050354
0.5195994973182678	0.5544665455818176
0.5155929923057556	0.5283319354057312
0.5118212103843689	0.5191833972930908
0.5112888216972351	0.5695877075195312
0.5110806822776794	0.5277329683303833
0.5019989013671875	0.5313726663589478
0.49226853251457214	0.5136922001838684
0.3915034532546997	0.4258226752281189
title	SUB shuffle
1.956629549265007
0.9262055134773297
0.40574020767212066
