# Supplementary material for: Distinct manifold encoding of navigational information in the subiculum and hippocampus
Source: Sci Adv. 2024 Jan 31;10(5):eadi4471. doi: 10.1126/sciadv.adi4471 (PMC10830115; doi:10.1126/sciadv.adi4471)
Supplement: Supplementary file 2 — Data S1 [file sciadv.adi4471_data_s1.zip › fig3/fig3a_sourcedata.csv]

title	CA1 SUB sphere figure-8 shape bent figure-8 shape
2.7270046465894603e-05	5.7384745852831284e-05	1.1846695940442603e-05	6.226315133718547e-05	3.2882627750031395e-05
2.7661631243142133e-05	5.824465899092714e-05	1.196610255809153e-05	6.327188006195017e-05	3.341116388941806e-05
2.8443795971737532e-05	5.995972606485023e-05	1.2203343640144941e-05	6.528383731252501e-05	3.446606510905439e-05
2.9613548873443114e-05	6.251917895777833e-05	1.2555874248554966e-05	6.828676601972626e-05	3.604233902989004e-05
3.1166722210725495e-05	6.590819803157875e-05	1.3019591252657186e-05	7.226348910070756e-05	3.8132483364105815e-05
3.3097842279217033e-05	7.010675140597917e-05	1.358958227080346e-05	7.719083570734179e-05	4.0727394949891014e-05
3.540017334853444e-05	7.509171993232651e-05	1.425958163124861e-05	8.30409885518473e-05	4.381578761097991e-05
3.806556397147658e-05	8.083556237646343e-05	1.5022493983077506e-05	8.9781710903209e-05	4.738477780544493e-05
4.108583685658352e-05	8.730832041141028e-05	1.5870627519590773e-05	9.737552207549064e-05	5.1418882224167995e-05
4.4451519634011586e-05	9.447661160788125e-05	1.6795936163469954e-05	0.00010578195342518472	5.5902432150472404e-05
4.815206007969055e-05	0.00010230664456081965	1.7789905707727274e-05	0.00011495633422256065	6.081747489224429e-05
5.217803583768861e-05	0.0001107619699351477	1.884399659982124e-05	0.00012485242593053054	6.614640568430454e-05
5.6517763496792117e-05	0.00011980687815819355	1.9949756675473244e-05	0.00013542086265002235	7.187007696779923e-05
6.116054790640605e-05	0.00012940451057087888	2.109904876082574e-05	0.00014661056533046566	7.796938235131252e-05
6.609517450001284e-05	0.0001395190479050351	2.2284348431919912e-05	0.00015836942608963745	8.442407637462072e-05
7.131123844140374e-05	0.00015011380758181032	2.3498283572081965e-05	0.00017064462013004344	9.121571167422285e-05
7.679720378619375e-05	0.00016115555166814577	2.4734827013102146e-05	0.00018338322836139	9.832383163406601e-05
8.254278989199087e-05	0.000172610242855835	2.598836606408065e-05	0.00019653249303781941	0.00010573021431449592
8.85374152994311e-05	0.00018444617198918776	2.7254262603792797e-05	0.00021004094922976815	0.0001134157322503861
9.477090101451376e-05	0.00019663261918157092	2.852892935684151e-05	0.00022385724230817244	0.00012136276706500043
0.00010123369220641649	0.0002091397341294377	2.9809527388605564e-05	0.00023793240670813036	0.0001295531621685269
0.00010791548872096788	0.00022194080094571923	3.109404052100645e-05	0.0002522188393161774	0.00013797063393326134
0.00011480715045641473	0.0002350093815450262	3.2381211046260194e-05	0.00026667129461955115	0.00014659948605802886
0.0001218985154013815	0.0002483196429135924	3.3670682963906736e-05	0.0002812463538105987	0.00015542412576840742
0.00012918068262936295	0.0002618471209060523	3.4962639865588054e-05	0.00029590449378496424	0.00016442963718487667
0.00013664366619034135	0.0002755680580233122	3.625758198279162e-05	0.0003106072722804853	0.000173602782044144
0.00014427922401433186	0.0002894588548360063	3.755675234418442e-05	0.0003253204074823526	0.00018293026053279918
0.00015207751835586846	0.0003034968710702221	3.886145551306163e-05	0.00034001200152051505	0.00019239974345273186
0.00016002884551782388	0.00031765885541610233	4.0172952593040494e-05	0.00035465318690453614	0.00020199936928312365
0.00016812314828143905	0.0003319223051691765	4.1492728670040276e-05	0.0003692184368072851	0.0002117176437291557
0.0001763514194805783	0.00034626407546669663	4.282199672826905e-05	0.0003836846259479154	0.0002215442309453932
0.0001847035074182969	0.0003606604100865028	4.4162091630308655e-05	0.00039803218042905753	0.0002314681824906544
0.00019317044803213211	0.00037508849379886224	4.551366077252836e-05	0.0004122438704610734	0.0002414799127776959
0.0002017418251662785	0.0003895250978642367	4.687729953135416e-05	0.00042630523707338233	0.000251569428056573
0.0002104088360136622	0.00040394667302746907	4.825324728991782e-05	0.0004402057388680478	0.0002617278283499159
0.00021916125112844882	0.0004183298736514916	4.96413078982058e-05	0.00045393495404467304	0.0002719459385650332
0.00022798958218871166	0.00043265233890019985	5.104101112887038e-05	0.00046748642825682223	0.00028221491613499624
0.00023688483919842736	0.0004468925498917116	5.2451605561519836e-05	0.00048085589379843455	0.0002925260452701757
0.00024583786163605043	0.00046102848602599543	5.3871955430253596e-05	0.00049403964273172	0.0003028710165718031
0.0002548397876555944	0.00047504184953339425	5.5301114434905e-05	0.000507037916527214	0.0003132408801146563
0.00026388215181404653	0.0004889127100758117	5.673763030783269e-05	0.000519850351534555	0.00032362807744907375
0.0002729561679485324	0.0005026254911329573	5.818043664106261e-05	0.0005324781372481551	0.0003340246385396224
0.00028205363286991185	0.0005161649199761531	5.9628214857251964e-05	0.0005449245448667739	0.000344422543959443
0.00029116591173717216	0.0005295168280520794	6.107991073872782e-05	0.0005571929772371799	0.00035481399064499284
0.00030028582428309503	0.000542671000901667	6.253487983349037e-05	0.0005692867304275311	0.0003651923850357247
0.0003094054522689866	0.0005556171301224973	6.399256657594048e-05	0.0005812097426107409	0.0003755508550254727
0.0003185165412238525	0.0005683475968132189	6.545277778529248e-05	0.0005929661927409505	0.00038588212323232586
0.00032761085921170264	0.0005808554450138746	6.691540779250151e-05	0.0006045596776953145	0.00039618069644563683
0.00033668140597563996	0.0005931374318769377	6.838101159680073e-05	0.0006159931135057339	0.0004064404795931121
0.0003457194441559708	0.00060518784289105	6.984989817697582e-05	0.0006272695722253992	0.00041665644038854275
0.0003547169900759559	0.000617005287405662	7.132266792557515e-05	0.0006383916491278257	0.00042682369841441403
0.0003636664967754612	0.0006285869523384598	7.27996974285331e-05	0.0006493603773549862	0.00043693796849745317
0.0003725594979915182	0.0006399319107848612	7.428135494978265e-05	0.0006601773671422412	0.000446995279454102
0.00038138838469110875	0.0006510393457787128	7.576842629206179e-05	0.0006708429369422661	0.0004569935064570904
0.00039014501866016553	0.0006619080662344419	7.726104472385224e-05	0.0006813579179200884	0.0004669290650866584
0.0003988225032902266	0.0006725376915587549	7.875840048161614e-05	0.0006917229495352757	0.0004767994588329851
0.000407413818902882	0.000682928061669894	8.02601746443817e-05	0.0007019379336399906	0.0004866035881937862
0.0004159119642289701	0.0006930784666841541	8.17653841780496e-05	0.0007120037658637562	0.0004963391024140117
0.00042431248139996247	0.0007029900527135002	8.327249668705742e-05	0.0007219211299451085	0.0005060043155931843
0.0004326102380219659	0.0007126621611104194	8.477987195969426e-05	0.0007316916439377485	0.0005155976176601162
0.00044080070759525836	0.000722094202283437	8.628524694417716e-05	0.0007413180844353615	0.000525118167773367
0.00044888116302215517	0.0007312871036080302	8.778641624874214e-05	0.0007508021032833404	0.0005345639290727522
0.00045684969119674074	0.0007402410518322973	8.928086680714102e-05	0.0007601481632853098	0.0005439329741015198
0.00046470458481876945	0.0007489564419598454	9.076640022647034e-05	0.000769359720399131	0.0005532236510965836
0.0004724455475098563	0.0007574342621365978	9.224106872859325e-05	0.0007784411889576165	0.0005624340329769658
0.00048007280391698117	0.0007656755727345296	9.370266054012334e-05	0.00078739783769242	0.0005715607300640319
0.00048758752559482303	0.0007736819340969271	9.514976732578647e-05	0.0007962342699076189	0.0005806020715226527
0.0004949909332866495	0.000781455280284944	9.658102514455617e-05	0.0008049548146471909	0.0005895553102664356
0.0005022842323154965	0.000788997427018462	9.79959126011554e-05	0.0008135629794338612	0.00059841776262398
0.0005094695052337018	0.0007963117257499689	9.939441774765219e-05	0.0008220624928550764	0.0006071855711953313
0.00051654796309335	0.000803400918481623	0.00010077679338885707	0.0008304551442916937	0.0006158562501394878
0.0005235211235687677	0.0008102693724672095	0.00010214418234504475	0.0008387427427371738	0.0006244262543234822
0.0005303911187677644	0.0008169209875216532	0.00010349763821491416	0.0008469248013170956	0.0006328929340095967
0.0005371587185194111	0.0008233609158292846	0.00010483917481464623	0.0008550003710123333	0.0006412530405737832
0.000543824732085625	0.0008295951610650022	0.00010617060882383983	0.0008629665893927378	0.0006495041602450456
0.0005503900299812927	0.0008356285830278212	0.00010749416297420956	0.0008708205652988698	0.0006576436169940632
0.000556854554853124	0.0008414676865419063	0.00010881172283824347	0.0008785579813199084	0.0006656681459679835
0.0005632188843859687	0.0008471189884505758	0.00011012547473226089	0.0008861732443759985	0.0006735764377524717
0.0005694837630907266	0.0008525891465464344	0.00011143761478699804	0.0008936622842712098	0.0006813664838068737
0.0005756494752343761	0.0008578835265831728	0.00011274957666852035	0.0009010198465861527	0.0006890363045130123
0.0005817169574028305	0.0008630089777771219	0.00011406271862650751	0.0009082409681676905	0.0006965844234654315
0.0005876870498577455	0.000867971068420649	0.00011537840019433083	0.0009153223769098162	0.0007040102532143228
0.0005935617643576629	0.0008727748115217026	0.00011669690733228699	0.0009222611360813857	0.0007113133206212152
0.0005993419335039547	0.0008774252264062216	0.00011801905528790187	0.0009290556660174879	0.0007184934838306803
0.0006050298161700969	0.0008819263412791808	0.00011934453477486767	0.0009357055554835946	0.0007255509172699153
0.0006106274431082255	0.0008862813895829285	0.00012067332178148773	0.000942212252210383	0.0007324872162062479
0.0006161389868254164	0.0008904930017208702	0.00012200493177204107	0.0009485776062456725	0.0007393033048309795
0.0006215679892795075	0.0008945638279843934	0.00012333860392301508	0.0009548063352004494	0.0007460019906480344
0.0006269181391680291	0.0008984955661581242	0.00012467373333767962	0.0009609020000925489	0.0007525854433438503
0.0006321935375778742	0.0009022894186607557	0.00012600944293220047	0.0009668699405006062	0.0007590568192237538
0.0006373990461351932	0.0009059460872340652	0.00012734479703928886	0.0009727168525767364	0.0007654187549038995
0.0006425394370180467	0.0009094662864690914	0.00012867940717507215	0.000978447955648507	0.0007716756287459575
0.0006476187485620554	0.000912852201774167	0.00013001248581208144	0.0009840687048607627	0.000777830988786015
0.0006526437676742843	0.0009161028355161162	0.00013134410944766714	0.0009895841226220102	0.0007838884522461413
0.0006576186088625406	0.0009192198038293377	0.00013267398843911298	0.0009949995268821535	0.0007898517767207913
0.0006625493528904313	0.0009222036578588853	0.00013400246815645271	0.0010003171810663047	0.0007957247938313992
0.0006674410812071445	0.0009250547511648585	0.00013532987304858742	0.0010055393386886396	0.0008015097372855486
0.0006722993384249927	0.0009277737884956108	0.00013665710747592184	0.0010106666516101165	0.0008072102423677386
0.000677129504366572	0.0009303622015373118	0.00013798538080754048	0.0010156995044224655	0.0008128272459541761
0.000681936127093732	0.0009328206189845995	0.00013931569754300146	0.0010206361445148613	0.0008183620225487972
0.0006867246289266216	0.000935148943377801	0.0001406493048134288	0.0010254745555319767	0.000823815266804788
0.0006914989965204904	0.0009373495061264326	0.0001419876740997486	0.0010302115535193613	0.0008291872193877497
0.0006962640348442561	0.0009394217731993065	0.00014333216615830532	0.0010348446758473924	0.0008344762068439482
0.0007010220543456176	0.0009413671564661038	0.0001446842256334207	0.0010393711714193105	0.000839679777874993
0.0007057760637197496	0.0009431864387754553	0.0001460447784997941	0.0010437887826571539	0.0008447963207768437
0.0007105270291121626	0.0009448799773709734	0.00014741449030483797	0.0010480956804456017	0.0008498232457722202
0.0007152760152144338	0.0009464490074161022	0.0001487939598838831	0.0010522906548838611	0.0008547572426775845
0.0007200202902616092	0.0009478941520640965	0.00015018263289259595	0.0010563754458803416	0.0008595953144417404
0.0007247588607724883	0.0009492158453505107	0.00015158002994133013	0.001060350892791615	0.0008643339773155908
0.0007294882393279193	0.0009504152046831103	0.00015298518732545226	0.0010642209728120337	0.0008689702677621339
0.000734204555015235	0.0009514928845034057	0.00015439648027438588	0.0010679899399286172	0.0008735024886365366
0.0007389000273838951	0.0009524504821544292	0.00015581217158392325	0.001071664564663378	0.0008779282772959205
0.0007435670793412134	0.0009532897467573611	0.0001572296310544745	0.001075252448003798	0.0008822469018558249
0.0007481975345360063	0.00095401126387515	0.00015864626935801438	0.0010787626628355044	0.000886457701134884
0.0007527818371146109	0.0009546171331143234	0.00016005961014556037	0.001082204652587998	0.0008905613359054716
0.0007573100323448658	0.0009551096009988373	0.00016146702176666986	0.0010855880802132715	0.0008945583585013273
0.0007617733617946946	0.0009554904485004872	0.00016286615608662058	0.0010889246453639383	0.0008984509945339915
0.000766162177960555	0.0009557617846604135	0.00016425480724110444	0.0010922245248790932	0.0009022417893388181
0.0007704676862791254	0.0009559263683340765	0.00016563142124532363	0.0010954966700929489	0.000905932874575677
0.0007746822037269067	0.0009559880534044867	0.0001669951399193945	0.0010987518467488872	0.0009095278341314801
0.0007788003622574738	0.0009559494003466904	0.00016834497469938036	0.0011019963489744566	0.0009130288584637065
0.0007828172679708168	0.000955814956100532	0.00016968144788082946	0.0011052383225779868	0.0009164385085492292
0.0007867306017906929	0.000955588388422133	0.00017100520602276914	0.0011084841111848901	0.0009197594023795667
0.0007905402562570395	0.0009552745857180766	0.00017231757156271988	0.0011117370089110303	0.0009229925709312168
0.0007942484936458089	0.0009548794442346871	0.0001736202424815559	0.0011149997299693727	0.0009261395689680498
0.0007978579626717864	0.0009544061136478579	0.00017491576184225203	0.0011182733853270905	0.0009292002052751084
0.0008013739548295608	0.0009538608850153286	0.0001762064429065802	0.0011215574413168251	0.0009321744717335733
0.0008048037513256199	0.0009532494199623604	0.00017749515036775526	0.0011248504299475176	0.0009350628026786622
0.0008081559578189276	0.000952576495450547	0.0001787850146008036	0.0011281488068820456	0.0009378642842900187
0.0008114380598915756	0.0009518462856653518	0.00018007795209165327	0.001131449141089672	0.0009405791604929148
0.0008146596313135849	0.0009510662299901452	0.00018137709946437698	0.0011347451928403536	0.0009432070012467666
0.0008178290921173894	0.0009502382443105827	0.00018268484106009002	0.0011380306261477503	0.0009457482738132744
0.0008209535208208484	0.0009493679775643883	0.00018400320003779223	0.0011412994831370186	0.0009482040009666002
0.000824041039301902	0.0009484580828963017	0.0001853339023990642	0.0011445442763783448	0.0009505759284661014
0.0008270966668404294	0.0009475123600312071	0.00018667772293779202	0.0011477564275630416	0.0009528648490395714
0.0008301243613088812	0.0009465334631337915	0.00018803550562453367	0.0011509285677544063	0.0009550760171001114
0.0008331265217872921	0.0009455244306877045	0.00018940818034661808	0.0011540517677229023	0.0009572131753956048
0.0008361047483867358	0.0009444863068507347	0.0001907954303628277	0.0011571180824602708	0.0009592789801276401
0.0008390586964556505	0.0009434218920371924	0.0001921967695936365	0.0011601179894480326	0.0009612787100016131
0.000841985437175897	0.000942332370635568	0.0001936116359604082	0.0011630446111675615	0.0009632173251113675
0.0008448828271099193	0.0009412205303158865	0.0001950388743129822	0.0011658896941253495	0.0009650984322953628
0.000847748069424548	0.0009400884241430936	0.0001964775962906513	0.0011686450816237061	0.0009669251821148869
0.0008505768866354222	0.0009389387716915714	0.00019792601542283834	0.0011713043017952147	0.0009687004988845424
0.0008533659867272761	0.0009377750746700956	0.00019938251196005742	0.0011738610283400432	0.0009704269693898767
0.0008561112852047718	0.0009366007205981692	0.00020084546435449263	0.0011763104157199505	0.0009721049030852009
0.0008588102898763742	0.0009354195268412268	0.00020231274594596264	0.0011786488620233416	0.0009737350565549846
0.000861461393853855	0.0009342369680221189	0.00020378278766320341	0.0011808735353141578	0.0009753164255642643
0.0008640615321974159	0.0009330575240126902	0.00020525364971544222	0.0011829850342256157	0.00097684788980219
0.0008666114015565108	0.0009318863789883611	0.00020672380223753597	0.0011849847331838305	0.000978327410031895
0.0008691118448612063	0.0009307296368861268	0.0002081914297993227	0.0011868755698660918	0.0009797536490672239
0.0008715633240814972	0.0009295911717634665	0.000209655180460676	0.0011886626211765777	0.0009811248070085688
0.0008739685017804414	0.0009284768026442289	0.0002111137360781868	0.0011903541820361997	0.0009824393495825405
0.0008763294220823113	0.0009273894915342248	0.0002125658677467467	0.0011919573772554385	0.0009836968993509152
0.0008786493924983692	0.0009263330658900167	0.0002140109019953772	0.0011934835566589925	0.0009848964133874572
0.0008809301630764771	0.0009253089780447913	0.00021544775606476606	0.0011949425898438134	0.0009860393419968006
0.0008831754439664132	0.0009243169666365504	0.00021687626124348872	0.0011963479626173835	0.0009871265679343016
0.0008853878584522457	0.0009233583993834084	0.00021829549632817596	0.0011977102571212941	0.0009881602641971254
0.000887569444601172	0.0009224313337958176	0.0002197061021617652	0.0011990410458348373	0.0009891439091436072
0.0008897203746258829	0.0009215330853444494	0.00022110757448655388	0.0012003519800358636	0.000990080192445608
0.0008918410967203685	0.0009206594109291237	0.00022249982692300509	0.0012016518140076315	0.000990972562215055
0.0008939313430782645	0.0009198066780781955	0.00022388380146055127	0.0012029500131761244	0.0009918253791072272
0.0008959908901803	0.000918969436917559	0.0002252594471523106	0.001204252015601018	0.0009926417337654291
0.0008980178324809002	0.0009181434767520876	0.00022662694547895916	0.0012055627752003562	0.0009934253547519503
0.0009000093614628608	0.0009173239496305458	0.00022798746103578092	0.0012068842839062517	0.0009941792048848833
0.0009019644108607451	0.0009165050013903326	0.00022934108314744996	0.0012082166306461545	0.0009949061975163102
0.0009038803719859897	0.0009156852130198596	0.00023068879154656562	0.0012095596811411945	0.0009956084855400785
0.000905755247252657	0.0009148600207766257	0.000232031178276076	0.0012109103854698576	0.0009962877403191064
0.0009075860069601766	0.0009140285114305389	0.00023336925070031541	0.0012122656125774635	0.0009969458102683502
0.0009093723473754329	0.0009131883730247376	0.00023470362678727356	0.001213619538389297	0.0009975834590875846
0.0009111149503773145	0.0009123400761233259	0.00023603482096188727	0.001214967844080873	0.0009982018462929491
0.0009128134649883174	0.0009114850711195565	0.00023736370369394937	0.0012163060077509723	0.0009988026130669533
0.0009144701400686777	0.0009106243366247811	0.00023869092755987947	0.0012176286812306415	0.0009993869705292274
0.0009160878994011734	0.00090975894768757	0.00024001692040502963	0.0012189337244690223	0.0009999565211957825
0.0009176711789992617	0.0009088904730430135	0.00024134115890906202	0.0012202186343145942	0.001000512761879735
0.0009192244102469582	0.0009080208611388994	0.00024266426923573323	0.0012214816691740748	0.0010010577954114221
0.0009207533848576536	0.0009071512005800123	0.00024398523986600423	0.0012227234559978462	0.0010015933495884333
0.0009222649690771203	0.0009062822659812041	0.0002453042275497262	0.001223946867584897	0.0010021221400157427
0.0009237652786887877	0.0009054138184272875	0.000246620469034336	0.0012251544099161763	0.0010026470831874625
0.0009252617201588252	0.0009045444604582908	0.0002479329377079993	0.001226350618226732	0.0010031694384521187
0.0009267601599477023	0.0009036719810915591	0.00024924086475174235	0.0012275402614328609	0.00100369235363989
0.0009282680119230138	0.0009027936624252705	0.0002505436040185591	0.001228729035316066	0.0010042180465889771
0.0009297886955547437	0.0009019067341733721	0.0002518403766239906	0.0012299246560473049	0.0010047476763812577
0.0009313268538292118	0.0009010045930999792	0.00025313128357925077	0.0012311331871705346	0.0010052822823663164
0.000932886082421678	0.0009000839805226378	0.0002544159521777132	0.0012323601303668602	0.0010058230838767876
0.0009344684623075934	0.0008991392591215479	0.00025569451739716254	0.0012336103691915885	0.0010063708727648436
0.0009360737989558543	0.0008981669716369569	0.0002569684945270827	0.0012348902468591386	0.0010069263318228609
0.000937702199863857	0.0008971633509989595	0.0002582394613923846	0.0012362026535960241	0.0010074886452503063
0.0009393510424495962	0.000896123614500849	0.0002595093335199983	0.0012375522975066446	0.0010080579314872616
0.0009410187939376299	0.0008950455197127948	0.0002607810702709683	0.0012389393983346859	0.0010086342641040596
0.0009427007238194673	0.0008939271409061858	0.0002620578166646248	0.0012403657877925337	0.0010092166763255542
0.0009443917937923828	0.000892768641995565	0.0002633428442460464	0.0012418320089761224	0.001009806607108026
0.0009460874296232707	0.000891569821548193	0.0002646397808550128	0.0012433363289219204	0.0010104028404352868
0.0009477827028217836	0.00089033253294495	0.00026595225996434537	0.0012448779464880988	0.001011006194165427
0.0009494724863199786	0.0008890598422768698	0.00026728399278294623	0.0012464534031549825	0.0010116170783130486
0.0009511500729970085	0.0008877554882201227	0.0002686377169895196	0.0012480612169559725	0.0010122363750753993
0.0009528104525512856	0.0008864242056519158	0.0002700159432102652	0.001249697723906776	0.0010128644009471557
0.000954447589673209	0.0008850710849879992	0.00027142061463634673	0.0012513589635581187	0.00101350242761848
0.0009560558994235885	0.0008837035668325946	0.0002728523034410377	0.0012530420493523976	0.0010141507892094598
0.000957629660776277	0.0008823265924609775	0.0002743110677894812	0.0012547443457983157	0.0010148094610673895
0.0009591639017488074	0.0008809474778922387	0.00027579591488658236	0.0012564634222643908	0.0010154790656911822
0.0009606538182688736	0.0008795730399344028	0.00027730438665056354	0.0012581951160110392	0.0010161589719253049
0.000962094123731907	0.0008782090882563638	0.0002788338974944846	0.0012599385513626378	0.001016849105568902
0.0009634814558625105	0.0008768630552940267	0.00028038104425197384	0.0012616918891841895	0.0010175473847679202
0.0009648112661538064	0.0008755403329286763	0.00028194103657305206	0.001263453002137375	0.0010182523881656976
0.0009660806339973348	0.000874247309110069	0.0002835092549284759	0.0012652212788802622	0.0010189630852244639
0.0009672867134256526	0.0008729889772139867	0.000285081522406431	0.0012669966820014482	0.0010196764829215423
0.0009684291973280145	0.0008717710906699681	0.00028665216216897257	0.001268780504160446	0.001020389854849363
0.0009695079620745015	0.0008705973870331468	0.00028821713692654455	0.0012705732046689186	0.001021101138905488
0.0009705239981086088	0.0008694717758934282	0.00028977214402846633	0.0012723748768222213	0.001021807026721673
0.0009714789838849106	0.0008683987300582339	0.00029131318590252945	0.001274187985065599	0.0010225048739775163
0.0009723779233783609	0.0008673800715733096	0.00029283845099689013	0.0012760143401002694	0.001023192553285288
0.00097322576781584	0.000866417764730384	0.00029434512586643175	0.0012778566607980423	0.0010238681015219487
0.0009740297308485424	0.0008655153464799902	0.00029583224749995683	0.0012797174170962346	0.0010245292487053733
0.0009747978969140131	0.0008646743092084293	0.00029729918666019067	0.0012815980717582978	0.0010251760849738544
0.0009755376270770501	0.0008638960750900097	0.00029874621841230594	0.001283501535950299	0.0010258070113393003
0.0009762599220404175	0.0008631807666158866	0.0003001741582884014	0.001285431233355828	0.0010264220090130548
0.000976975662531243	0.0008625308516126721	0.00030158452844535093	0.0012873882329195686	0.0010270205704222936
0.0009776936169479807	0.0008619456154473744	0.0003029790498082326	0.0012893757768174894	0.0010276029935505234
0.0009784240523302316	0.0008614272339316168	0.00030435950781473517	0.001291395820565994	0.0010281710405340744
0.000979175217653067	0.0008609752853696149	0.0003057284300018787	0.0012934514851373694	0.0010287258327259761
0.000979954624857154	0.0008605890964272126	0.0003070878133975343	0.0012955425733418336	0.0010292677414249147
0.000980767963208323	0.0008602701357789788	0.0003084397219270281	0.0012976711074604386	0.001029799190329192
0.000981619760551723	0.0008600178428160149	0.0003097861566186698	0.0012998391205750297	0.0010303225887156884
0.0009825123525774228	0.0008598317108386355	0.00031112878412566114	0.0013020490503261753	0.0010308401648692679
0.0009834439121202956	0.0008597111083236359	0.0003124692089016964	0.0013043008499740482	0.0010313534209026392
0.0009844148444426394	0.0008596536902585382	0.00031380834586894	0.0013065947830533805	0.0010318654763527815
0.0009854194347923043	0.0008596579760756613	0.0003151476536943983	0.0013089320070209555	0.0010323776148710223
0.0009864517537272856	0.0008597212779954672	0.00031648787846374164	0.0013113129852051853	0.0010328937786727318
0.000987507222639539	0.0008598403597818435	0.0003178293092196729	0.0013137368683437264	0.0010334142886743722
0.000988575598618695	0.0008600114813622768	0.00031917226062215455	0.0013162024689226401	0.0010339418477115362
0.000989648778807274	0.0008602294305294928	0.00032051696116849616	0.0013187105143018486	0.0010344790815983672
0.0009907182487642419	0.0008604894532424033	0.0003218633706203805	0.0013212592492005465	0.0010350279908394498
0.0009917748628253931	0.0008607847473607945	0.0003232115480320917	0.0013238466513017402	0.0010355887043932877
0.0009928113260216024	0.0008611095664342895	0.00032456131773661025	0.0013264729018329707	0.0010361641279644646
0.0009938207262010028	0.0008614572082491906	0.0003259125877399328	0.0013291354558163985	0.001036755939983797
0.000994799100266191	0.0008618212981163886	0.0003272658990632572	0.001331832573193816	0.0010373641599030442
0.0009957403212684979	0.0008621958452520121	0.00032862053598727833	0.001334564128428388	0.001037990397682274
0.0009966428400692054	0.0008625748929495742	0.00032997762788337037	0.0013373285233400944	0.0010386360724880903
0.0009975052219210496	0.0008629516108452744	0.0003313364384131384	0.0013401259577841104	0.0010393019126667586
0.0009983295173273438	0.0008633229478819284	0.00033269794396731975	0.001342957406776379	0.0010399883702609963
0.0009991170689010562	0.0008636850004395773	0.0003340629330328043	0.0013458229531669108	0.0010406965995309924
0.0009998707915892869	0.0008640353481052	0.00033543133616940516	0.0013487244490671475	0.0010414269878738492
0.0010005939599887364	0.0008643730715235673	0.00033680471139195246	0.0013516657631141016	0.0010421802920661872
0.0010012924142855377	0.0008646972058393066	0.0003381837886464859	0.0013546493946631913	0.00104295708080399
0.001001970634823974	0.0008650093887812707	0.0003395690893009332	0.0013576804476207144	0.0010437575693209625
0.0010026332648709804	0.0008653129947813273	0.00034096150252339755	0.0013607628023999381	0.001044581974580094
0.0010032842627352866	0.0008656101616757618	0.00034236222735058316	0.0013639017169049495	0.0010454315020327473
0.0010039277010583318	0.0008659075339244053	0.0003437714294844504	0.001367101959098443	0.0010463048124065772
0.0010045667713717565	0.0008662097042549269	0.000345189313887033	0.0013703702245866235	0.0010472019543087815
0.001005203110569516	0.0008665244734465695	0.0003466165530633031	0.001373712378417935	0.0010481221531627087
0.0010058376079542036	0.0008668580207664956	0.00034805261438331805	0.0013771331050873201	0.0010490640610451747
0.0010064698025138035	0.0008672184972897963	0.00034949695124994625	0.0013806380501827696	0.0010500266478210866
0.0010070989329554183	0.000867615863483876	0.0003509485692366127	0.0013842304140147229	0.0010510074511244137
0.0010077226036292674	0.0008680575268302504	0.00035240673075044614	0.0013879145687080456	0.0010520050544736595
0.0010083375051873349	0.0008685533532339405	0.00035387056750721754	0.001391692873462655	0.001053017649754541
0.0010089394857112702	0.0008691131040850556	0.00035533777531646457	0.0013955682297260845	0.0010540428655132015
0.0010095256054958208	0.0008697447580930686	0.0003568077733319024	0.0013995420190362098	0.0010550792472372784
0.0010100903482974375	0.0008704589575789784	0.000358279058661252	0.0014036139340428927	0.001056124799872737
0.0010106299302529331	0.0008712645739239386	0.0003597501525959546	0.0014077832092812507	0.0010571783897699808
0.0010111397941108442	0.0008721693088127822	0.0003612206890169749	0.0014120487628506194	0.0010582400327112176
0.0010116171466454632	0.000873182018466052	0.00036268958183105585	0.0014164082584073746	0.0010593088011620054
0.001012058075596744	0.0008743085779147668	0.00036415678791602244	0.00142085891795238	0.0010603860637342912
0.001012461885795059	0.0008755554699148738	0.0003656224103208223	0.001425394282474075	0.0010614723733797862
0.001012827860629385	0.0008769286950286715	0.000367086143255975	0.0014300107763548081	0.0010625708419515286
0.0010131557677606512	0.0008784299960681538	0.00036854930260695335	0.001434702930890255	0.00106368340688444
0.0010134476746227737	0.0008800609137882702	0.00037001280032647845	0.0014394638506189895	0.0010648127683396237
0.0010137067250350802	0.0008818198353914918	0.0003714768746502355	0.0014442856521779657	0.0010659608094325114
0.0010139358868383542	0.0008837053359156171	0.00037294265504006014	0.0014491613664081027	0.0010671322677496392
0.0010141402171994884	0.0008857130811098283	0.0003744109571677263	0.0014540818246801424	0.0010683294798511625
0.0010143256115126035	0.0008878365670456288	0.0003758821729935754	0.0014590387204697856	0.0010695554443829272
0.00101449861036665	0.0008900672118679562	0.00037735614957981216	0.0014640245788596822	0.0010708132159828467
0.0010146662785890032	0.0008923937411409388	0.0003788326252546957	0.0014690285501969824	0.001072104160289496
0.0010148344889714125	0.0008948056125219436	0.00038031116840328495	0.0014740439910267704	0.0010734303334635953
0.001015011878786469	0.000897290106950647	0.00038179005873451797	0.0014790620209252305	0.001074793024677148
0.001015203571818554	0.0008998334594676888	0.0003832677818632363	0.0014840750841623286	0.0010761933410810708
0.0010154170210680581	0.0009024225155169535	0.0003847421162301981	0.0014890749128434937	0.0010776306145707645
0.0010156584450494285	0.0009050431290143933	0.0003862101700010354	0.0014940561962798098	0.0010791059127983598
0.001015932933083717	0.0009076828178625016	0.00038766907157672506	0.0014990135080631174	0.0010806195827051657
0.0010162438577530342	0.0009103292656519016	0.00038911671495270794	0.001503941070300882	0.0010821709754681769
0.0010165959086823996	0.0009129730976888055	0.00039054973655430796	0.001508835163035231	0.0010837598367503588
0.0010169902480066566	0.0009156044383233365	0.0003919660136306489	0.0015136918623990696	0.001085386956134433
0.001017427401172195	0.0009182163459283216	0.0003933635700345702	0.00151851074870305	0.001087050396981484
0.0010179079272795422	0.000920804816344039	0.00039474078687317445	0.0015232908593611628	0.0010887512084604236
0.0010184292756726038	0.0009233664923509162	0.00039609662298567766	0.0015280319520681778	0.001090487698917159
0.001018989219899213	0.0009259001576680717	0.0003974316137663627	0.0015327356404222833	0.0010922603597804013
0.0010195823498692583	0.0009284067451493167	0.0003987465243129382	0.0015374043198627453	0.0010940679759822735
0.0010202041745478148	0.0009308888385688523	0.0004000423772085773	0.0015420422702763202	0.0010959100733789688
0.0010208471036018563	0.0009333499483872307	0.0004013220926135451	0.0015466536978459686	0.0010977849568062914
0.0010215044912774117	0.0009357957995657066	0.0004025875247161074	0.001551244447674489	0.0010996911434448808
0.0010221691967235332	0.0009382315426771525	0.0004038419201911002	0.0015558229343030567	0.001101627015455487
0.0010228334112530138	0.0009406632289767596	0.0004050891428645254	0.0015603974827292394	0.001103589374233928
0.0010234893462196383	0.0009430976023743673	0.0004063317765204031	0.0015649762278882532	0.0011055756076592343
0.0010241301233622267	0.0009455398796436302	0.0004075737458419718	0.001569570847144139	0.0011075838876318843
0.0010247489387759635	0.0009479963472358873	0.0004088174356543063	0.001574191451472556	0.0011096129721768905
0.001025341857414177	0.0009504706191404466	0.0004100658600061905	0.0015788512627934294	0.001111658757562488
0.0010259042606451652	0.0009529674772272767	0.00041132064279355684	0.0015835614930129211	0.0011137204320486988
0.0010264333274013007	0.0009554903304002084	0.00041258333356780793	0.001588333459241902	0.0011157969755800769
0.0010269296590344913	0.0009580403398492432	0.00041385463329779025	0.0015931789978510867	0.0011178872526949966
0.0010273944565239372	0.0009606192733491246	0.000415133902637126	0.0015981080357078882	0.0011199907698805
0.0010278296173855165	0.000963226657818781	0.0004164208189540086	0.0016031304593507533	0.0011221081044686368
0.0010282415784791405	0.0009658627752038376	0.00041771401654561223	0.0016082542162137595	0.0011242393163620025
0.0010286363785811335	0.0009685258589145724	0.0004190111505571247	0.0016134852052281012	0.0011263859581581198
0.0010290221078330562	0.0009712130047720226	0.00042031049762858544	0.0016188282927651577	0.0011285492744617213
0.001029406652903584	0.0009739238315917239	0.0004216095850744047	0.0016242844452573875	0.0011307292539057062
0.0010297999478782723	0.0009766544214600884	0.0004229057530395962	0.001629852776561941	0.0011329275832846354
0.0010302129466183058	0.0009794024335384715	0.00042419666220734327	0.0016355309163258688	0.0011351451353209983
0.0010306546171892962	0.0009821659273203608	0.0004254798065410569	0.001641314701813948	0.0011373819844543171
0.0010311360844025453	0.0009849423789108913	0.00042675304000865414	0.0016471954624004196	0.0011396381346806754
0.0010316655993856713	0.0009877294717240237	0.00042801473296729986	0.0016531646082974028	0.0011419120514932965
0.001032252542349598	0.0009905251720196057	0.00042926392794018643	0.0016592101062197317	0.0011442043757233804
0.001032904482530786	0.0009933275079604038	0.00043050001862839906	0.001665321049130936	0.001146512473506189
0.0010336272405662781	0.000996134116346998	0.00043172263364364797	0.001671482811346234	0.0011488339660077867
0.0010344258434372602	0.0009989434168057958	0.00043293244285479745	0.0016776821944525385	0.0011511681456999577
0.0010353019228218595	0.0010017522277864686	0.0004341305491055203	0.0016839057065395774	0.0011535134612107043
0.0010362571670686712	0.0010045580726976682	0.0004353186083059791	0.0016901394663355594	0.0011558672806239443
0.0010372896598716192	0.0010073560703926158	0.00043649891003959084	0.0016963706563711655	0.0011582290674335934
0.0010383972688407196	0.0010101428307985926	0.0004376735945680405	0.0017025885461342113	0.0011605980812977486
0.0010395779773464781	0.0010129126221426824	0.0004388465149426389	0.0017087800404807095	0.0011629746056921913
0.0010408239926116831	0.0010156594983497173	0.00044002080776328785	0.0017149372003613611	0.001165358317678566
0.0010421310152493681	0.001018379258869149	0.0004412009033417734	0.001721053283667405	0.001167750991103439
0.0010434900136177293	0.0010210640472059292	0.00044239093811920805	0.0017271212523894883	0.0011701541766411618
0.0010448943256623387	0.0010237077684918262	0.00044359473661737973	0.001733137463166099	0.001172570265710745
0.001046335616928399	0.0010263044317352958	0.0004448167955539817	0.0017391013019929485	0.0011750011145980365
0.0010478051657745778	0.00102884868617622	0.0004460611847610697	0.0017450107330539129	0.001177449009998637
0.00104929455416771	0.0010313372485500822	0.0004473317533128037	0.001750868696551979	0.0011799160421124039
0.0010507973468572615	0.001033766772107049	0.0004486320832948488	0.0017566768705899985	0.0011824037085239013
0.0010523045631626762	0.0010361355053542867	0.0004499647846882753	0.0017624400238028183	0.0011849142012066534
0.0010538106321400158	0.0010384443068423774	0.0004513314385032366	0.0017681614564801654	0.0011874478713507545
0.0010553090500806013	0.0010406952257819594	0.00045273366562910753	0.00177384791112652	0.0011900050154532574
0.001056794843597323	0.0010428942976939439	0.00045417181972140714	0.0017795024032482868	0.0011925857834644226
0.0010582627779092545	0.0010450470147425138	0.00045564465324215514	0.0017851310093380162	0.0011951885148721872
0.0010597088852877428	0.0010471628673424467	0.0004571508860932516	0.0017907398416419124	0.0011978120917441396
0.0010611304587040751	0.0010492503938045498	0.0004586871085193071	0.001796330625794003	0.0012004540075868
0.0010625237798605807	0.0010513203009536094	0.00046024968966987365	0.001801908183273857	0.0012031132654439455
0.0010638869889967309	0.0010533849304373598	0.0004618334650336183	0.0018074729132983483	0.0012057865218663753
0.0010652185934938293	0.001055455481425286	0.0004634331181565292	0.0018130264369955892	0.0012084719598955923
0.001066518071786112	0.0010575430340292154	0.00046504235309513124	0.0018185687777838456	0.0012111690838011969
0.0010677856295776998	0.0010596589726648807	0.0004666543483649313	0.0018240972548935997	0.001213875826300912
0.0010690227519566699	0.0010618109596413935	0.00046826173084506045	0.0018296108955511696	0.001216592149447554
0.0010702323720474703	0.0010640083786759586	0.00046985909594965386	0.0018351062260124847	0.0012193182946223706
0.001071416567454398	0.001066257396575673	0.0004714387602882933	0.0018405794196020187	0.0012220558065699518
0.0010725790458931423	0.0010685623767133549	0.0004729960565135535	0.0018460273801820801	0.0012248069108841226
0.001073726179271059	0.001070927720062124	0.00047452460372936596	0.0018514461067850707	0.001227574231917196
0.001074861918581078	0.0010733539430955172	0.000476020899237913	0.001856833291226476	0.0012303607918364202
0.001075991766057927	0.0010758393803613625	0.00047748221679224767	0.001862186623174097	0.0012331712306359614
0.0010771217248276195	0.0010783842599246239	0.0004789064989344716	0.0018675042292336879	0.0012360089800715708
0.0010782558615661363	0.0010809862517197272	0.0004802931922266116	0.0018727871544230393	0.0012388778837494163
0.0010793989221085942	0.0010836425970933723	0.00048164313804244273	0.0018780350570391686	0.0012417825085832906
0.0010805536578315305	0.0010863490723887533	0.00048295803117097305	0.0018832505842067157	0.001244724388883448
0.0010817218683649835	0.001089103484369308	0.0004842410058295791	0.00188843647549925	0.0012477053792013762
0.0010829018818953283	0.0010919019400905563	0.0004854960184937785	0.0018935957936582445	0.0012507267371435393
0.0010840922886788298	0.0010947410010473978	0.00048672781486716664	0.0018987316312291762	0.001253787556308769
0.0010852897874039057	0.0010976190669178636	0.0004879414292772581	0.0019038488734104474	0.0012568846762008453
0.001086487970481887	0.0011005338372916521	0.0004891418266005516	0.0019089496588587285	0.0012600150880864613
0.0010876799594692482	0.001103482336078655	0.0004903346428074598	0.0019140357787186123	0.0012631733873825289
0.0010888603309083414	0.0011064650161105314	0.0004915244760923659	0.0019191090409239851	0.0012663527081908119
0.0010900192514173125	0.0011094784370214291	0.0004927170046487397	0.0019241699097269258	0.001269545951001748
0.0010911500148402887	0.0011125211517407792	0.0004939159056462383	0.0019292149326811127	0.0012727432113208846
0.0010922456244794009	0.0011155914164182835	0.0004951247495749737	0.0019342409841926031	0.00127593542904822
0.0010933011742665793	0.001118685752558215	0.0004963459175299851	0.0019392432655082577	0.0012791130523886745
0.0010943122409554197	0.0011218015990661669	0.0004975813896689164	0.0019442137975394615	0.0012822670551366686
0.0010952782315652684	0.0011249347990347233	0.0004988322739165002	0.0019491467193874187	0.0012853873964030773
0.0010962007112870129	0.0011280803074088363	0.0005000985848290733	0.0019540320595466836	0.0012884670283354962
0.0010970814861219526	0.0011312337486200613	0.0005013795501155339	0.0019588602721015897	0.001291498140942638
0.0010979266244636905	0.0011343888924788932	0.000502674038110875	0.00196362211753756	0.001294475952054886
0.0010987435980864837	0.0011375400124457877	0.0005039802331871545	0.0019683093633401415	0.0012973946341054505
0.0010995415117664364	0.001140680645252393	0.0005052963240891453	0.0019729134027680977	0.0013002515724757455
0.0011003306793526406	0.001143805266089957	0.000506620296549968	0.001977427385600798	0.0013030454806360378
0.0011011208166979423	0.001146908760570413	0.00050794995422249	0.001981846405506637	0.0013057778612797929
0.001101922048898979	0.0011499863179420737	0.0005092847021172118	0.001986166621330923	0.0013084487140757048
0.001102743202254162	0.0011530331726776317	0.0005106223437503716	0.0019903866872323225	0.0013110614726472975
0.0011035930810956989	0.0011560482986873164	0.0005119623998779043	0.0019945055361285367	0.001313620166429836
0.0011044775565857237	0.0011590295307068567	0.0005133044772916392	0.001998526333940394	0.0013161291889688877
0.0011054017855917893	0.0011619766578460605	0.0005146493115712818	0.00200245027355784	0.0013185927313126376
0.0011063675449386006	0.001164888864540094	0.0005159980884795064	0.002006283916360031	0.0013210154747435804
0.0011073737766557283	0.0011677678567179254	0.0005173525889638193	0.0020100315754604738	0.0013234030917747901
0.0011084198273953402	0.0011706156813284033	0.0005187153638484187	0.002013699302504511	0.0013257599175582888
0.0011095024290117069	0.0011734332277882381	0.0005200889246477837	0.0020172955873145717	0.0013280904605737396
0.0011106135337022732	0.0011762229792193315	0.0005214760533351558	0.002020824857342673	0.001330399177587903
0.0011117489526331597	0.0011789869047350297	0.0005228802994810146	0.0020242938186686484	0.001332689409144166
0.001112901594047991	0.0011817258330427292	0.0005243050440971618	0.0020277077449483527	0.0013349639430580125
0.0011140627987009757	0.001184441169794963	0.0005257538547383165	0.0020310687312904427	0.001337227454918794
0.0011152261442099137	0.0011871342827220782	0.0005272288584633544	0.0020343817154033954	0.0013394814554702243
0.0011163855878572634	0.0011898051384890422	0.000528732948416996	0.0020376458556992157	0.00134172888893831
0.001117535681772335	0.001192453142419464	0.0005302680815135422	0.002040862175498925	0.0013439730604824717
0.0011186725622838983	0.0011950783394589733	0.000531835945170758	0.0020440293103144175	0.00134621740726611
0.001119793596457328	0.001197681952125626	0.0005334371120251783	0.002047143263827677	0.0013484648827679722
0.0011208983695119826	0.0012002644585883597	0.0005350727800437324	0.002050199426148425	0.0013507201306507306
0.0011219871221187295	0.0012028258412210033	0.0005367424316674678	0.0020531909682711172	0.00135298659025689
0.001123063293935571	0.001205368702722531	0.0005384455705115625	0.002056111321934692	0.0013552692138503802
0.0011241298813414013	0.001207898088020618	0.0005401804925949552	0.002058952991594632	0.0013575716760299192
0.0011251941448870502	0.0012104181288351704	0.0005419455835251857	0.002061706752423116	0.001359898575578773
0.0011262615125877872	0.001212934873329305	0.0005437386026187755	0.00206436330721579	0.0013622538112521593
0.0011273398038669864	0.0012154575765158779	0.0005455568510936815	0.0020669125824460404	0.0013646406555870155
0.0011284377981696985	0.0012179951025817822	0.0005473970806124291	0.0020693451780682106	0.001367061713719771
0.001129563499464329	0.0012205572320326508	0.0005492556191942721	0.0020716518669104335	0.001369518788157112
0.0011307258640632799	0.0012231565826852013	0.0005511277535049467	0.00207382439485177	0.0013720132387313633
0.0011319325287668144	0.0012258026676616955	0.0005530095626783055	0.002075853685733861	0.001374545050280121
0.0011331905504118427	0.0012285096251599015	0.0005548958326086143	0.0020777329104896794	0.0013771117456850936
0.0011345072630791076	0.001231286094998501	0.0005567803172019621	0.002079456044676394	0.0013797116736437123
0.0011358870855382298	0.0012341399957069917	0.0005586567237138909	0.0020810162813825277	0.0013823418474923146
0.001137334197929518	0.0012370806770971834	0.0005605186170081095	0.0020824106661192915	0.0013849977002863157
0.0011388499217020237	0.0012401139956999272	0.0005623597963145779	0.002083635890005385	0.0013876749025056
0.0011404357716008132	0.0012432417726638387	0.000564172804519573	0.002084690434850633	0.0013903685987735487
0.0011420910225102446	0.0012464639816975732	0.0005659514358595302	0.0020855738441794384	0.0013930747467734608
0.0011438131872484173	0.001249778318648315	0.000567689368700161	0.0020862856231176974	0.0013957877638392639
0.001145597217131355	0.0012531797758799036	0.0005693804935350751	0.0020868289320700676	0.0013985043213703575
0.0011474398370236107	0.0012566619956078985	0.0005710199184547496	0.002087205804847228	0.0014012191409051786
0.0011493341089420185	0.0012602138903939416	0.0005726037436098788	0.0020874209789161374	0.0014039303998430782
0.001151273052360137	0.0012638238641103892	0.0005741293589765412	0.002087477860982913	0.0014066347918893288
0.001153250522211891	0.0012674787618871478	0.0005755956463380691	0.002087382820087247	0.0014093304454493717
0.001155259066645126	0.001271165333004337	0.0005770031939867404	0.0020871400749451732	0.001412017192906487
0.0011572920345120836	0.0012748681826796155	0.000578353981974226	0.002086754219530034	0.0014146943494142978
0.001159343988212304	0.0012785743568509208	0.0005796519199997844	0.002086232208721084	0.0014173613174427277
0.001161410242761828	0.0012822706801511568	0.0005809022552948477	0.002085576512818414	0.0014200191313707101
0.0011634871157861285	0.0012859443789338698	0.0005821112332456664	0.0020847922527794395	0.0014226683380721187
0.001165572019338583	0.001289584777329432	0.000583286764870838	0.002083881253371507	0.0014253103565072822
0.0011676642804097593	0.0012931831547955024	0.000584437594205909	0.0020828453990600526	0.001427947781404882
0.0011697639756531788	0.0012967323442424608	0.0005855725790336885	0.0020816848439592192	0.0014305812724212772
0.0011718729415411792	0.0013002274860733814	0.0005867011549347133	0.0020803991792936196	0.0014332128751019387
0.0011739929354231513	0.0013036657652366864	0.000587832034257319	0.002078986102904584	0.0014358455247371806
0.0011761278871347332	0.0013070454633009358	0.0005889743343001347	0.002077442071443768	0.0014384815352163891
0.0011782820820321054	0.0013103673082156897	0.0005901352869386485	0.002075762770235813	0.0014411227457374874
0.001180457885375401	0.0013136332813933143	0.0005913225185951196	0.002073944960892849	0.0014437713219010275
0.0011826592753752464	0.0013168476684924796	0.0005925407784460379	0.0020719834997806907	0.0014464306437197414
0.0011848881396091626	0.0013200152396136398	0.0005937944525848741	0.0020698740705632395	0.001449101473971338
0.0011871452829475258	0.0013231400677391314	0.0005950864126111594	0.00206761368980285	0.0014517868219080122
0.0011894325695104605	0.001326228615061244	0.0005964180242045972	0.002065199726896811	0.0014544878419740777
0.0011917471280558818	0.0013292872071240629	0.000597789339461947	0.002062631375545119	0.0014572040502549258
0.001194086462645983	0.0013323208956264017	0.0005991998205428292	0.002059909449654609	0.0014599372344462974
0.0011964450359700446	0.0013353360941660674	0.000600646157804685	0.0020570361266744734	0.001462686518461102
0.0011988184855650397	0.0013383375699957348	0.0006021255838875623	0.0020540168085330015	0.0014654498145296596
0.001201196950922589	0.0013413301966959577	0.0006036348905360334	0.0020508578000755845	0.0014682259009110715
0.0012035718050364226	0.001344317748823607	0.0006051694176074736	0.002047565885643476	0.0014710108503737328
0.0012059350097813962	0.001347301706812671	0.0006067251073653225	0.0020441511463796308	0.0014738005821735784
0.0012082751665025407	0.0013502849300079903	0.0006082974564083334	0.002040623237443743	0.0014765903149115789
0.0012105826271693778	0.001353268416980616	0.0006098819751021909	0.0020369925040955765	0.0014793745710360462
0.0012128476997645635	0.0013562536300695362	0.0006114736456038856	0.0020332673154737136	0.00148214755795456
0.00121506165592505	0.001359240333694993	0.0006130692077841296	0.0020294585249924966	0.0014849033129680019
0.0012172161449283863	0.0013622263907315366	0.0006146644087528948	0.002025573387273286	0.001487635163510266
0.001219305184740551	0.0013652109937729443	0.0006162561038032692	0.002021616061705429	0.0014903362500574703
0.0012213235776076061	0.0013681936754840545	0.0006178411980119916	0.002017590292368281	0.001493002340597475
0.0012232686613786524	0.0013711725435607794	0.0006194159032603681	0.0020134964467553506	0.0014956277659890936
0.0012251399759158686	0.0013741475660637636	0.0006209780867454152	0.0020093332057828524	0.0014982071170229134
0.001226939190572399	0.001377116695099083	0.0006225247324575957	0.0020050958570147553	0.0015007373743092345
0.0012286702760720479	0.0013800808287220538	0.0006240523544878481	0.002000777944160992	0.0015032146263381934
0.0012303380796155744	0.0013830399977945724	0.0006255590616444468	0.0019963705326181123	0.0015056369476826887
0.001231950552835723	0.0013859959159447006	0.0006270408575202446	0.001991863897172313	0.0015080027833465613
0.001233515405254465	0.0013889486886980288	0.0006284946804217027	0.001987246639284718	0.0015103114399557323
0.0012350460669912455	0.0013919008357972703	0.0006299178865355316	0.001982508373356005	0.0015125622058046301
0.0012365532256634545	0.0013948537660181727	0.0006313064261280105	0.001977638488916726	0.0015147564255552572
0.0012380504865195014	0.0013978116491137269	0.000632658428519812	0.0019726267817091023	0.0015168955153786116
0.0012395519295592637	0.0014007748226709468	0.00063396967607786	0.001967465968434488	0.0015189811827756138
0.001241070864313208	0.0014037472316740917	0.0006352385578175778	0.0019621493956636506	0.0015210153533943194
0.0012426216728061961	0.0014067331183962928	0.0006364628654551502	0.001956673395374009	0.001523001636424567
0.0012442189962745221	0.0014097350065396398	0.0006376409908676072	0.0019510347144604053	0.0015249445015804207
0.001245876101691682	0.0014127566450862087	0.0006387720671119224	0.0019452341816022449	0.0015268481740310187
0.0012476063916411356	0.0014158006292213693	0.000639857142680592	0.0019392745599960274	0.0015287182026408194
0.0012494208473341991	0.001418871785134639	0.0006408981545995031	0.001933158492356652	0.001530560817383513
0.0012513322150943232	0.001421973620321739	0.0006418974678068076	0.0019268942492225362	0.0015323826154798367
0.0012533487087124896	0.0014251096033346484	0.0006428595511491792	0.0019204872761611948	0.0015341920262390706
0.001255479941718879	0.0014282851665303605	0.0006437888923831036	0.0019139449888428005	0.0015359962110657517
0.0012577329665775972	0.0014315048743521403	0.0006446910395556293	0.0019072764430995788	0.0015378012781131999
0.0012601130162689593	0.001434773798520251	0.0006455753750735884	0.001900487618214275	0.0015396172844518567
0.0012626243839839626	0.001438096842251248	0.0006464482076000993	0.0018935874952064548	0.0015414502639044152
0.0012652697697032463	0.0014414781527868526	0.0006473189521040791	0.0018865807490358762	0.0015433056391401581
0.0012680491730404835	0.0014449247583383324	0.00064819651046383	0.001879472790644077	0.0015451883995741035
0.0012709628300373705	0.0014484390308011678	0.0006490897719379299	0.0018722684873517367	0.0015471029120981514
0.001274006421035923	0.0014520246970927677	0.0006500075679798687	0.0018649703647283555	0.0015490493056675742
0.0012771762817516976	0.0014556856662431047	0.0006509593512610066	0.0018575818210535425	0.001551029219091122
0.0012804655373350822	0.0014594213337698067	0.0006519526228063586	0.0018501022643030436	0.0015530398082153113
0.0012838632010133532	0.0014632309281206067	0.0006529952754112756	0.0018425331889373054	0.0015550791053871972
0.0012873576434940567	0.0014671117658625558	0.0006540939935628191	0.001834874028087972	0.0015571419201169257
0.0012909361415417379	0.0014710590069232105	0.0006552532892590116	0.0018271256145760836	0.001559222661201756
0.0012945828004407725	0.001475063237593624	0.0006564774970768272	0.0018192874110150364	0.001561315931093903
0.0012982805521615092	0.001479116405221486	0.0006577682094230675	0.001811359521304092	0.0015634150022004912
0.001302009388376831	0.001483206856547587	0.000659127843920885	0.0018033423996776632	0.001565513508800605
0.0013057496961776543	0.0014873184091793766	0.0006605554940764681	0.0017952386918830099	0.0015676051117121646
0.0013094790650372778	0.0014914370392603352	0.0006620495441655873	0.0017870498719247856	0.0015696866961429194
0.0013131768712148681	0.0014955437605763022	0.0006636068795845043	0.001778778876577471	0.0015717542086351394
0.0013168225849925635	0.001499622209909975	0.0006652248240479406	0.0017704296053989222	0.0015738055039872685
0.0013203943650321676	0.0015036550420098529	0.0006668974280533567	0.001762006347654595	0.0015758382404051437
0.001323874396644715	0.001507621553477202	0.0006686198621917562	0.0017535134450738124	0.0015778535425262999
0.0013272440493479027	0.0015115045349153682	0.0006703841397649653	0.0017449576636132725	0.001579850666344101
0.0013304883152192675	0.001515287708908944	0.0006721842524456488	0.0017363413403070791	0.0015818316758906019
0.0013335945874696196	0.0015189558173903182	0.0006740119519610469	0.0017276727900401028	0.0015837967207824079
0.0013365523667302106	0.0015224941699915557	0.0006758600329699393	0.001718955710687334	0.0015857481153207947
0.001339355346549405	0.0015258912169474523	0.0006777208355726331	0.001710195616418225	0.001587685351366172
0.0013420004308871884	0.00152913674157261	0.0006795869891841331	0.0017013959462838296	0.001589609491920987
0.0013444855624050304	0.0015322240765809532	0.0006814504630727973	0.0016925598629815635	0.0015915178517948874
0.0013468143412357306	0.0015351489536520977	0.0006833044675245085	0.001683689861959459	0.0015934104777096225
0.0013489915571071813	0.0015379078830696515	0.0006851422182791437	0.001674788973833283	0.0015952841316176896
0.0013510252852738228	0.0015405013817884443	0.0006869569894607421	0.0016658574550595764	0.0015971350645426173
0.0013529264921244351	0.0015429341522407568	0.0006887435581660556	0.0016568970641758927	0.0015989596951390612
0.0013547066007409151	0.0015452078288915694	0.0006904964135785323	0.00164790656177445	0.0016007546309119874
0.0013563794506151585	0.0015473310711058852	0.000692211749250684	0.00163888786066306	0.0016025157289844905
0.0013579603498152012	0.0015493125102409213	0.0006938858301004509	0.0016298391734340574	0.001604239838092902
0.0013594647379715694	0.0015511638172626262	0.0006955159516889149	0.0016207610227877084	0.0016059249122291409
0.0013609084793856497	0.0015528970242596584	0.0006971000337765269	0.0016116525176766072	0.0016075683839098325
0.0013623072670643098	0.001554524880330008	0.0006986374529386846	0.0016025146197703615	0.0016091710728573757
0.001363678109326324	0.0015560628328727406	0.000700128058534616	0.0015933470651700776	0.0016107334555589927
0.0013650357873397337	0.001557524028165203	0.0007015727409372506	0.0015841515221260735	0.0016122569991217025
0.0013663952007507345	0.001558924169309011	0.0007029734052656196	0.0015749291070091377	0.0016137458289029276
0.0013677678898514952	0.0015602776104541834	0.000704332868096811	0.0015656816429096682	0.001615204258657788
0.0013691671227107792	0.0015615964727662907	0.000705654718864328	0.0015564109127286627	0.0016166385108786424
0.0013706031371006505	0.0015628937438844622	0.0007069426236919721	0.0015471206300000943	0.0016180536377048563
0.001372084456766794	0.0015641801885558897	0.000708200805940937	0.001537813531147733	0.0016194557698019985
0.0013736184039066148	0.0015654635727854892	0.00070943494396805	0.0015284939739243868	0.0016208514977209272
0.0013752086377762183	0.0015667497658980916	0.0007106500616328544	0.001519165803084754	0.00162224745251293
0.0013768586608439457	0.0015680426933785642	0.0007118509142606613	0.0015098326845804535	0.0016236494798374719
0.0013785702090908325	0.0015693444672955053	0.0007130423448233694	0.001500499716058519	0.001625062001610164
0.0013803418013567672	0.001570653726657832	0.0007142296005406796	0.0014911718307251047	0.0016264885951299717
0.0013821700782681128	0.0015719688116707918	0.0007154162619066556	0.0014818530331224473	0.0016279339970656653
0.0013840532357673077	0.0015732841384657817	0.0007166045682050935	0.0014725478973621317	0.0016293999090617598
0.0013859849715545975	0.0015745938412930756	0.0007177987279393573	0.0014632627018308104	0.0016308897552583614
0.0013879573401955612	0.0015758914319927387	0.0007189996456276659	0.0014540004482176802	0.0016324026202261597
0.0013899627640980767	0.0015771673474661934	0.0007202081081589735	0.001444766546562818	0.0016339401467791487
0.0013919927221678007	0.0015784141365800767	0.0007214244799900431	0.0014355652090994042	0.0016355023220120037
0.0013940388440665506	0.0015796226761624309	0.0007226485228749641	0.001426400619910702	0.0016370882843769567
0.0013960910744757911	0.0015807842746124864	0.0007238779625808559	0.0014172755976989515	0.0016386977893613976
0.001398141797748789	0.0015818920735582269	0.0007251116692071306	0.0014081929387157472	0.0016403298197295534
0.0014001822556610943	0.001582939179383358	0.0007263468971580596	0.0013991565566107804	0.0016419847443848283
0.0014022047578183732	0.0015839176660958874	0.0007275812833506966	0.0013901676752116087	0.0016436601686544386
0.0014042023881121165	0.0015848231797885924	0.0007288126666437658	0.0013812265976096028	0.0016453561167103217
0.0014061708113112647	0.0015856525925402524	0.000730039115121974	0.0013723345079287572	0.0016470737227917518
0.001408105495101331	0.0015864021200316849	0.000731258760584538	0.0013634918050320606	0.0016488126666225165
0.0014100051170051952	0.0015870702092575686	0.0007324703857403593	0.0013546965528304085	0.0016505732108978107
0.0014118685169838786	0.0015876563820744472	0.000733672581663202	0.0013459474458797427	0.0016523558331886406
0.0014136955522058132	0.0015881602718552793	0.0007348664991969975	0.0013372432167807616	0.001654161658756361
0.0014154888662760887	0.0015885830554295472	0.0007360532639819151	0.0013285808122845048	0.001655991347930988
0.001417249890816538	0.0015889264035177375	0.000737233589504749	0.0013199583037831193	0.0016578459505935692
0.001418982281601658	0.0015891929532141507	0.0007384114158488832	0.0013113733776235418	0.001659726174844588
0.0014206892535698788	0.0015893837826075514	0.0007395890466912392	0.0013028227530836444	0.0016616323319905326
0.0014223743943043406	0.0015895032916732898	0.0007407716526533726	0.0012943045018754295	0.001663564681114796
0.001424040876192901	0.00158955436404637	0.0007419631225378413	0.001285817522584304	0.0016655232704850022
0.0014256913484612102	0.001589539443997663	0.0007431684980672224	0.001277360379902946	0.0016675070644925933
0.0014273263213339037	0.0015894634953966702	0.0007443928949717213	0.0012689320379875918	0.0016695135751394587
0.0014289465052558577	0.0015893303470018284	0.0007456413693978296	0.001260532745575246	0.0016715397361359975
0.0014305499073366222	0.0015891443477290615	0.0007469183386788418	0.001252163334731406	0.0016735826233029733
0.0014321330977722334	0.00158891052055638	0.0007482275594033878	0.001243825147290316	0.0016756369706572923
0.00143369229725057	0.0015886324874793828	0.000749572887113334	0.001235518546189129	0.0016776972220332131
0.001435222819306442	0.0015883176234074339	0.0007509572186913345	0.0012272464086403245	0.0016797565772012108
0.001436717533430057	0.0015879693628499413	0.0007523819453834394	0.001219010754485613	0.0016818084309243326
0.0014381696485445	0.0015875953256763542	0.0007538481743831606	0.0012108144372119818	0.0016838456635745967
0.0014395697396021438	0.0015872016079158133	0.0007553549878196116	0.0012026591146646042	0.001685858904515712
0.0014409103459741886	0.0015867960460580531	0.0007569007242567086	0.0011945460407540734	0.0016878415794380599
0.0014421830969917455	0.0015863874687137053	0.0007584824391413422	0.0011864775131681404	0.0016897860755084107
0.0014433815682431477	0.0015859833838854087	0.0007600974094801036	0.0011784536677293736	0.0016916846714054683
0.001444498108544604	0.0015855938202835292	0.0007617398378920498	0.001170475344957324	0.001693531407551628
0.0014455276511020447	0.0015852295932353895	0.0007634038709866047	0.0011625426424936374	0.0016953213653551993
0.001446465458634756	0.0015848985754688349	0.0007650828383646579	0.0011546534628178024	0.001697049169676026
0.0014473095675803882	0.0015846131299829466	0.0007667702475880102	0.0011468072656579747	0.0016987134771681974
0.001448060224708533	0.0015843832666239874	0.0007684583125653117	0.0011390015813009116	0.0017003097619603174
0.0014487196431502796	0.0015842200730385922	0.0007701385213429894	0.0011312345978460832	0.0017018394795732265
0.0014492903037668066	0.001584133482965998	0.000771803672299059	0.0011235041967872187	0.0017033027279108363
0.0014497773060406967	0.0015841333076137614	0.0007734457122203088	0.001115808342506245	0.0017046985664263088
0.0014501880977884967	0.0015842273986446092	0.0007750582566889701	0.001108145364114045	0.0017060313236561594
0.00145053109685215	0.0015844218696584368	0.0007766334876397249	0.001100514796041292	0.0017073017468548632
0.001450815872973384	0.0015847241810432958	0.0007781669962349253	0.0010929147977616388	0.0017085135378695363
0.0014510539742136166	0.0015851365052196884	0.0007796531966723451	0.0010853478407019624	0.0017096677465770268
0.0014512557752356856	0.0015856610901243378	0.0007810884674326928	0.0010778145251195816	0.0017107682599666878
0.001451431847098647	0.0015862970409190077	0.0007824697278364252	0.0010703176747385533	0.0017118167546126893
0.0014515942603787611	0.0015870397572868497	0.0007837973843324782	0.0010628609469699893	0.0017128147358248162
0.0014517520039043254	0.0015878845124310266	0.0007850697243461949	0.0010554498560773056	0.001713763598005029
0.0014519160223668544	0.0015888237078442607	0.0007862899066759961	0.001048089217279508	0.0017146634816488635
0.0014520913076628708	0.0015898458270592337	0.0007874608691393167	0.0010407871549904582	0.0017155123339253867
0.0014522855534848341	0.0015909381577658113	0.0007885870547444748	0.001033549441227501	0.0017163101927894309
0.0014525027507507602	0.0015920872217437267	0.0007896736868669167	0.0010263841358579624	0.001717053511515602
0.0014527441197274668	0.0015932780389586476	0.0007907277490184111	0.0010192978359062973	0.0017177408027929382
0.0014530102628078833	0.0015944953290436738	0.0007917568411317872	0.0010122985676984198	0.0017183677191125641
0.0014533000687744952	0.0015957244414238822	0.0007927692454197538	0.0010053926725996512	0.0017189315615656546
0.0014536111506508456	0.0015969491509475043	0.0007937730380851676	0.0009985863532213108	0.0017194262728259617
0.001453938873890902	0.0015981559866195963	0.0007947766439747574	0.000991884177004722	0.0017198490813285486
0.0014542790866130715	0.0015993324116703885	0.0007957894290344675	0.000985291300464964	0.0017201951374632958
0.0014546260259178873	0.001600465652329349	0.0007968182090580116	0.0009788101913485712	0.001720461741389838
0.0014549757508829412	0.0016015501471511352	0.0007978714694760693	0.0009724428473187818	0.0017206450051873027
0.0014553238708347102	0.0016025763190015215	0.0007989546344228557	0.0009661901070506843	0.0017207421722221622
0.001455669136321802	0.0016035413195298347	0.000800073601496241	0.0009600519714984302	0.0017207533784692817
0.001456010019124021	0.001604441341837477	0.0008012324357561368	0.0009540277170569289	0.0017206770283899478
0.0014563483007338492	0.001605274364757561	0.0008024344448390629	0.0009481150893437397	0.0017205150700659113
0.0014566863597035413	0.0016060444560954666	0.0008036820373687603	0.0009423116779300783	0.0017202691285987562
0.001457028688460307	0.0016067506517204744	0.0008049752445429258	0.0009366143602476062	0.001719942018422845
0.0014573830263942143	0.0016073977121975204	0.0008063135133256004	0.0009310191360853788	0.0017195379803451808
0.0014577580030018156	0.0016079888141703209	0.0008076956398646321	0.0009255216579593832	0.0017190600362222295
0.0014581650099465937	0.0016085283008700842	0.0008091188219097137	0.0009201176013966132	0.0017185150406247012
0.0014586138274691944	0.0016090213638620659	0.0008105800605653587	0.0009148010951725503	0.0017179059432743393
0.001459116875455366	0.001609471719805258	0.0008120759226282917	0.000909566993683289	0.0017172386189563454
0.0014596849585894092	0.001609884902560533	0.0008136010413541009	0.0009044097177411225	0.0017165173203576535
0.0014603290405550506	0.0016102668456008636	0.0008151501286041632	0.0008993232541781014	0.0017157445660630044
0.0014610578632640143	0.0016106215590745297	0.0008167181967928524	0.0008943016138404306	0.0017149236015680366
0.0014618789341423407	0.0016109551658535968	0.0008183002641569375	0.0008893390840915891	0.001714057299034036
0.0014627965710036915	0.0016112725157203809	0.0008198901979199973	0.0008844291403928957	0.0017131458193994438
0.0014638123697880113	0.0016115793127775512	0.000821482867353876	0.0008795657490557776	0.0017121906121655014
0.0014649255402032753	0.001611881965831864	0.0008230730399549527	0.0008747439463021147	0.0017111906379796654
0.0014661306878003479	0.0016121884285024114	0.0008246558368249584	0.0008699585818055256	0.0017101447410662997
0.0014674205503075613	0.0016125038121613735	0.0008262256146115563	0.0008652046728254969	0.001709051847297985
0.001468785168777569	0.0016128356201868521	0.0008277788570247516	0.0008604789862313888	0.0017079119166536444
0.0014702120506794743	0.0016131909175928828	0.0008293124346120347	0.0008557782917812985	0.0017067215159366077
0.0014716828263460473	0.0016135755491796997	0.0008308226646958863	0.000851100529978071	0.0017054798740635025
0.0014731827583570525	0.0016139971870260915	0.0008323073278458259	0.0008464443719389278	0.001704186319876225
0.001474693304220902	0.0016144608300302345	0.0008337649936169692	0.0008418105952163011	0.0017028403474571754
0.0014761944901261245	0.0016149721761664064	0.0008351943187202089	0.0008371990531444723	0.0017014400609995236
0.0014776679974474595	0.0016155328372481495	0.000836595648257482	0.0008326117824376278	0.001699985619642061
0.0014790949596727582	0.0016161459196079061	0.0008379698531238314	0.0008280509246968115	0.0016984753547782735
0.0014804589988558381	0.001616812449621149	0.0008393169017498641	0.000823519151143188	0.0016969077137430155
0.0014817448639539163	0.0016175295911163348	0.0008406392077486965	0.0008190191520990747	0.0016952796950493831
0.0014829407233978922	0.001618293622710413	0.0008419384473195332	0.0008145547058986116	0.0016935886305605055
0.001484034801144883	0.0016191000515917721	0.0008432178409458548	0.0008101305880290215	0.0016918316606798984
0.0014850211445332768	0.001619941213453359	0.0008444794917068627	0.00080574989001105	0.001690004335822805
0.001485895055051918	0.0016208068851025208	0.0008457264597720228	0.0008014157567118639	0.0016881004964959328
0.00148665399942811	0.001621686603055636	0.0008469604403963192	0.0007971332806732799	0.0016861132859485569
0.001487299637425486	0.0016225657046747145	0.0008481853566918977	0.0007929050704762651	0.001684035904805969
0.0014878361317974982	0.001623430718888349	0.0008494026072046988	0.0007887359707965584	0.0016818606872193572
0.0014882685593486885	0.0016242666250773977	0.0008506148876439475	0.000784629667868975	0.001679579485208751
0.00148860394274784	0.0016250554547065713	0.0008518239459680897	0.0007805898659666768	0.0016771852180060183
0.00148885216753097	0.0016257816208491449	0.0008530315903686459	0.0007766190036275803	0.0016746706057378094
0.0014890219416802937	0.0016264285379441659	0.0008542402975328349	0.000772721457178049	0.0016720290122188136
0.001489124366170236	0.0016269806862912635	0.0008554518688098487	0.0007689009958645844	0.0016692569859091259
0.0014891706055777435	0.0016274236748638846	0.0008566688298819033	0.0007651598193802001	0.0016663509719065312
0.0014891701800199596	0.001627745634003012	0.0008578927367069817	0.0007615000988211154	0.0016633086568374597
0.0014891342566174626	0.0016279363815959133	0.0008591273373635504	0.0007579240018462651	0.0016601314158296019
0.0014890707638411584	0.0016279880388545942	0.0008603755585710141	0.0007544337066009678	0.0016568201162292036
0.001488987902406526	0.001627895158472593	0.0008616405189903035	0.0007510298344526554	0.0016533788813461647
0.0014888922225489523	0.0016276587893604318	0.0008629260937554378	0.0007477121822599487	0.0016498128693358627
0.0014887895435168285	0.0016272785065017407	0.0008642359308307223	0.0007444804528408504	0.001646126489938979
0.0014886846299999028	0.0016267609700386027	0.0008655740836690622	0.0007413336792579941	0.0016423276927406063
0.001488580808875759	0.0016261142518342756	0.0008669450032236644	0.0007382702855125886	0.001638422223251842
0.0014884806934826105	0.00162534877940328	0.0008683513696648706	0.0007352886365074967	0.0016344163829430664
0.0014883839865728451	0.001624477009217908	0.0008697955846981644	0.0007323868130769902	0.0016303159177345687
0.0014882907565385757	0.0016235151643839275	0.0008712815043545761	0.0007295624093665703	0.0016261237815091464
0.0014882009231219117	0.0016224775514908116	0.0008728089840178409	0.0007268136723027454	0.0016218436771182844
0.001488112106797729	0.0016213820427027246	0.0008743780118907661	0.0007241384213757199	0.0016174763107157522
0.001488020867100848	0.001620242881637568	0.000875987053829028	0.0007215360969652356	0.0016130195555410776
0.001487924341786265	0.0016190755191549337	0.0008776333418420277	0.0007190047534495756	0.0016084723082304127
0.0014878170800083142	0.0016178921428185293	0.0008793125751771203	0.0007165440790909915	0.0016038287040037126
0.0014876949215622967	0.0016167037949086703	0.0008810187703763698	0.00071415319466296	0.00159908330767367
0.00148755330855893	0.0016155204858694333	0.0008827445455964007	0.0007118325869557396	0.0015942303558551816
0.001487387502893449	0.0016143454025480382	0.0008844819338643343	0.0007095807972481276	0.0015892619090563534
0.0014871928303907137	0.001613182247288976	0.000886221018115705	0.000707396846777222	0.0015841711274701812
0.0014869646947080692	0.0016120315452932432	0.0008879525192501351	0.0007052801677907516	0.0015789530187852534
0.0014866992355253462	0.0016108896373991705	0.0008896666691583821	0.0007032276840715429	0.0015736021566513626
0.0014863938736591523	0.0016097513665258305	0.0008913541881226586	0.0007012376913302192	0.0015681160292314966
0.001486047038196566	0.0016086099147158475	0.0008930057873078574	0.0006993056366922507	0.0015624944767913254
0.0014856575212844458	0.001607457499861618	0.0008946124775358642	0.0006974271778759863	0.0015567408189867836
0.0014852258894736538	0.0016062846718148472	0.0008961683228381976	0.0006955957475327512	0.0015508581872247628
0.0014847536880508677	0.0016050796835221058	0.0008976674650467405	0.000693805201811577	0.0015448564854764174
0.0014842446998833856	0.0016038353244564863	0.0008991058260844678	0.0006920490435053658	0.0015387461582125122
0.0014837013021221446	0.0016025413436590648	0.0009004817663585934	0.0006903198438858569	0.001532539039077495
0.0014831283080789476	0.0016011889577890043	0.0009017947460546614	0.0006886104685651245	0.0015262503105121748
0.0014825308834074654	0.0015997704843675202	0.0009030457174968565	0.0006869145908444329	0.0015198944401959612
0.001481913550998737	0.0015982784803239133	0.0009042386094071436	0.000685226917795074	0.0015134884474860058
0.0014812817634083139	0.0015967082568896672	0.0009053778820222258	0.0006835426754648327	0.0015070476542572145
0.0014806378216981801	0.0015950550971321744	0.0009064689280668752	0.0006818584028155042	0.0015005885353536277
0.0014799864470401067	0.001593316074124222	0.0009075184703017466	0.000680171519026075	0.0014941231495682388
0.00147933045960484	0.001591488906527636	0.0009085331443486174	0.0006784823962873841	0.0014876644156627537
0.0014786699491500309	0.0015895722824492528	0.0009095212507655798	0.0006767911535574526	0.0014812206778441605
0.001478005917705315	0.0015875647940290602	0.0009104901017087118	0.0006751009640864575	0.0014747996503809593
0.0014773364640290048	0.0015854677075579338	0.0009114472670655031	0.0006734146899290092	0.0014684052435403367
0.0014766580217566603	0.001583278520726651	0.0009123997727780625	0.0006717365321121588	0.0014620368885937237
0.0014759681477427603	0.0015809987132188012	0.0009133539463995402	0.0006700708364562025	0.0014556944035778892
0.0014752613338094485	0.0015786287662113642	0.0009143158902389143	0.0006684242077969066	0.001449371756072422
0.0014745331728564575	0.0015761660746111384	0.0009152899060934893	0.0006668000801734536	0.0014430640172135034
0.0014737780531596818	0.0015736142554504608	0.0009162814395131466	0.0006652039742624631	0.0014367621857734852
0.0014729905935602704	0.0015709707818273894	0.0009172944055032956	0.0006636400787076866	0.0014304562957821324
0.0014721645736162983	0.0015682354165669743	0.0009183310538838473	0.0006621124783823223	0.0014241362841494385
0.0014712960801151226	0.0015654086250895263	0.0009193946457019335	0.0006606233773072855	0.0014177894404462346
0.001470381523424144	0.001562489332975885	0.0009204863914339969	0.0006591757593675386	0.0014114061144240061
0.0014694169336262753	0.001559477527771614	0.0009216076465928155	0.0006577697255941489	0.001404975315102765
0.0014684004055876088	0.001556372504286524	0.0009227608092369201	0.0006564056064688759	0.001398487604495796
0.0014673312025963905	0.001553172901640059	0.0009239457858401543	0.0006550826644714145	0.0013919337107523423
0.0014662090145397865	0.001549877640230697	0.0009251631587464458	0.0006538000990873267	0.0013853071484073492
0.001465035759133826	0.0015464847100062963	0.0009264131092533777	0.0006525564379714085	0.0013786021945395935
0.0014638129142968668	0.001542994054536063	0.0009276954079716299	0.0006513479779887639	0.0013718157683495844
0.0014625455142804114	0.001539403076817282	0.0009290106318513373	0.0006501726159672013	0.0013649458713304986
0.0014612356640305495	0.0015357096875365597	0.0009303583121346769	0.0006490268176548499	0.0013579932275440973
0.0014598898218109268	0.0015319105337459808	0.0009317375000853907	0.0006479078620537808	0.0013509609334179165
0.0014585129377675166	0.001528005919139605	0.0009331478637855217	0.0006468119027700338	0.0013438512146657395
0.0014571110199124869	0.0015239926104710306	0.000934587999825591	0.000645736144248968	0.0013366705890503182
0.001455688989576479	0.0015198702574204582	0.0009360568990839488	0.0006446771704645741	0.0013294258590844377
0.0014542543523681209	0.0015156358895565673	0.0009375540644385308	0.00064363126596556	0.001322124898316565
0.001452810636570774	0.0015112898272723926	0.0009390774355716108	0.0006425961588732615	0.001314774425061597
0.0014513633313631047	0.0015068332148399622	0.0009406268116281637	0.000641568237197439	0.0013073830800698308
0.001449917484772264	0.001502265990100155	0.0009422006327261388	0.0006405459592501882	0.0012999591060564807
0.0014484766948844492	0.0014975923434061879	0.0009437971274775365	0.0006395263766882116	0.0012925089142308435
0.00144704274497759	0.0014928150733889169	0.0009454151213702237	0.0006385084005108458	0.0012850400618251191
0.001445616258847399	0.0014879382848811949	0.0009470540569378406	0.0006374908774652186	0.0012775583836724745
0.001444197066615515	0.001482969900962159	0.000948711018129234	0.0006364723871414745	0.0012700675140234921
0.001442784222519461	0.0014779169571978333	0.0009503851536684802	0.00063545280441712	0.0012625697188968622
0.0014413758022014977	0.0014727868931765818	0.0009520739803548241	0.0006344319741819603	0.001255067393423996
0.0014399675991483203	0.0014675886921531836	0.0009537752065313772	0.0006334109424475328	0.0012475604825879535
0.0014385553561285112	0.0014623346157175265	0.0009554861219414894	0.0006323904642649398	0.001240049218821375
0.0014371329838158671	0.0014570340062860765	0.000957203972146728	0.0006313720450812865	0.0012325332033982952
0.001435693906506179	0.0014516983756562235	0.0009589253858440379	0.0006303581209550262	0.0012250114705851807
0.0014342303945442515	0.0014463376834743624	0.0009606462092168868	0.0006293505185015006	0.0012174832134720325
0.0014327348165780408	0.0014409637424430183	0.0009623628028786427	0.0006283513746396023	0.001209947852741003
0.0014311996796233196	0.001435586513843229	0.0009640712842685742	0.0006273631923206518	0.0012024058847023768
0.0014296163450657111	0.0014302149545137267	0.0009657672425863341	0.0006263888470596289	0.00119485770653222
0.0014279762275129855	0.001424858339868903	0.0009674458326768097	0.0006254295966529789	0.0011873063891394112
0.0014262716462924976	0.0014195249893168699	0.0009691036140344429	0.0006244865821926998	0.0011797538079949704
0.0014244938298466627	0.0014142203431801482	0.0009707363840263258	0.0006235609778184293	0.0011722049764181955
0.001422637346729155	0.0014089513786638027	0.0009723414077558119	0.0006226531537618483	0.0011646646213464241
0.0014206940155392486	0.001403720848310427	0.0009739145519979204	0.0006217626310346403	0.0011571373690570665
0.0014186591594463937	0.0013985351423619159	0.0009754548306320684	0.000620887052187142	0.001149630947378921
0.0014165277870336731	0.001393393613808782	0.0009769595957727284	0.0006200244868212223	0.0011421508909370667
0.0014142971854748285	0.0013882987220708216	0.0009784289398749458	0.0006191723901757931	0.001134703953899677
0.0014119661408274731	0.0013832507163178869	0.000979863253908971	0.0006183272615280765	0.001127297103493313
0.0014095349242582683	0.0013782490044229676	0.0009812634218663893	0.0006174850801465688	0.001119934823006094
0.0014070043249428137	0.0013732926117510575	0.000982631465348339	0.000616641891408849	0.0011126226688209237
0.001404378586275723	0.0013683808740631055	0.0009839702550120582	0.0006157934002226051	0.0011053655115676384
0.0014016637280265792	0.0013635114861100218	0.0009852831409336486	0.0006149361660579009	0.0010981659080950249
0.001398866713214754	0.0013586822012124076	0.0009865744360043477	0.000614067250131544	0.0010910280510771904
0.001395996345944245	0.001353892247239951	0.0009878487517752336	0.0006131837054942061	0.0010839527412021361
0.001393063390913704	0.0013491391695900584	0.000989112022472388	0.0006122847321418958	0.001076942672258324
0.0013900796541947483	0.0013444216156215188	0.0009903701834763662	0.0006113694615207185	0.0010699984147455378
0.0013870564305632895	0.0013397387560407947	0.0009916283940791292	0.00061043892069604	0.0010631193136543195
0.0013840064830954873	0.0013350897260600598	0.000992892575092266	0.0006094934395735736	0.001056305898700403
0.0013809414681112075	0.0013304747540840611	0.000994168999436109	0.0006085359392323094	0.0010495572260646338
0.0013778725856310754	0.001325891510259764	0.0009954633049512455	0.0006075688826344532	0.0010428731466619297
0.0013748093657181644	0.0013213427481054863	0.0009967798363488603	0.0006065964963106335	0.0010362520058351114
0.001371760036309073	0.0013168278433189839	0.0009981234492505715	0.000605621992889968	0.001029694247039912
0.0013687318388250775	0.0013123463079299875	0.0009994976658362516	0.0006046493278967258	0.0010231967401151583
0.001365729025376199	0.0013078996236537254	0.0010009052255239201	0.0006036820536322958	0.0010167593713801344
0.0013627540974494976	0.0013034886241380407	0.0010023474329995544	0.0006027237004436019	0.001010380440798882
0.0013598063718443217	0.0012991123568149429	0.0010038245601027243	0.0006017766951400141	0.0010040580209271953
0.001356884545632546	0.0012947713770186352	0.0010053348499529167	0.0006008440194118006	0.0009977899516001366
0.0013539844286574506	0.0012904652502733216	0.0010068753987775318	0.0005999272893651134	0.0009915751725974242
0.0013511003191103246	0.001286194669807146	0.0010084419892158782	0.0005990268278913773	0.0009854097188254215
0.001348226890216267	0.0012819552593752478	0.001010027858607209	0.0005981422398995803	0.000979292158031065
0.0013453551660105047	0.0012777478968635308	0.00101162582094933	0.0005972742638859538	0.000973218758490992
0.0013424784737872493	0.0012735694891727056	0.0010132278836973295	0.0005964212887131455	0.0009671866143810719
0.0013395876524298985	0.001269417230494899	0.001014824424186569	0.0005955816332090998	0.0009611927567439447
0.0013366750458321999	0.0012652890855255855	0.0010164040700251674	0.0005947528265893883	0.0009552336117143587
0.001333733931316015	0.0012611800731927292	0.001017957421236504	0.0005939335296891165	0.0009493056230195881
0.0013307573807335878	0.0012570880280595542	0.001019473742769712	0.0005931211424702353	0.0009434051790373741
0.0013277389665749405	0.0012530080994625859	0.0010209438650622545	0.0005923136269398878	0.000937529138178981
0.0013246733303675085	0.0012489359705922993	0.0010223591998829696	0.0005915080829128779	0.0009316748148600821
0.0013215564780405201	0.0012448676011549667	0.0010237119756462364	0.0005907029015477975	0.0009258395915513515
0.0013183841453617568	0.00124079837947182	0.0010249968201335206	0.0005898947378351019	0.0009200217131071341
0.0013151533591520808	0.001236723359855542	0.0010262120932477057	0.0005890818825136108	0.0009142201318983132
0.0013118622225084563	0.0012326402851126808	0.0010273566845408447	0.000588263179458996	0.0009084352167036843
0.0013085089745242533	0.0012285436572427783	0.0010284325193607449	0.0005874365045048284	0.000902667566867601
0.0013050922437661417	0.0012244304986778667	0.0010294450402262055	0.0005865989426108503	0.0008969192507133803
0.0013016118801062425	0.0012202959922111704	0.001030401365140595	0.0005857500951087544	0.0008911934845860699
0.0012980678923574709	0.001216136165993534	0.0010313119718875694	0.0005848869604932402	0.0008854935523790122
0.0012944612635230387	0.0012119486025472775	0.0010321884792025718	0.0005840087440493815	0.0008798249328255989
0.0012907935725197971	0.0012077293807078002	0.001033045218629036	0.0005831130105878498	0.0008741934326035308
0.0012870658615174936	0.0012034730400618395	0.0010338974207205831	0.0005821985470248345	0.0008686052047011971
0.0012832822227882305	0.001199176877680602	0.0010347608061567631	0.0005812635681807466	0.0008630660801826891
0.0012794458367107828	0.0011948362172857648	0.0010356514919016315	0.0005803076526109365	0.0008575825710499163
0.0012755613615260972	0.0011904465447808254	0.0010365840715846942	0.0005793290701017153	0.0008521608652270812
0.0012716329686434983	0.0011860023088831422	0.0010375739442671675	0.0005783273666917855	0.0008468072991706628
0.0012676681036123062	0.0011814999561573934	0.0010386333880544037	0.0005773017780167388	0.0008415254508991571
0.0012636716645395086	0.0011769337829317978	0.0010397727002140096	0.0005762526628742442	0.0008363191850336754
0.0012596512020498804	0.0011722979008931306	0.001041000668066469	0.0005751803148011278	0.0008311912677252388
0.0012556139136613766	0.0011675884528397676	0.0010423208969535188	0.0005740868261887921	0.0008261436549885605
0.0012515673741383309	0.0011628001722987762	0.001043736634266108	0.0005729727106188424	0.0008211756656354566
0.001247517779577393	0.0011579297393598373	0.0010452475096477643	0.0005718395646246359	0.0008162864087401063
0.0012434725419152393	0.0011529728260324776	0.001046849455939284	0.0005706901590544998	0.0008114749785930302
0.0012394389348690687	0.0011479285838402252	0.0010485363619509326	0.0005695266843112939	0.0008067378856171959
0.0012354221854482296	0.0011427950390013666	0.001050299597656776	0.0005683514397656709	0.0008020717601020186
0.0012314271428685224	0.0011375727915218625	0.0010521284283578009	0.000567167754897386	0.0007974727620603651
0.0012274578665750005	0.001132262819200264	0.0010540110716736036	0.0005659774406769325	0.0007929374977471522
0.0012235161201824849	0.0011268673709293204	0.0010559344958394354	0.0005647829515019873	0.0007884616801898079
0.0012196037874864234	0.0011213913116473256	0.0010578854317516149	0.0005635861126942647	0.0007840426171432125
0.0012157206349487717	0.0011158397906454928	0.0010598506448406628	0.0005623884275088628	0.00077967625745976
0.0012118655429772978	0.0011102176881844445	0.001061817557122441	0.0005611903293041198	0.0007753593785352434
0.001208035686889514	0.0011045326393936065	0.0010637737949756355	0.0005599927248343973	0.000771090031481366
0.0012042264565613233	0.0010987916414421208	0.0010657100089585263	0.0005587966632161377	0.0007668667032477753
0.001200433445622151	0.0010930026948257421	0.0010676174821904246	0.0005576009923212114	0.0007626885044728271
0.0011966498116336662	0.0010871736967792214	0.0010694880903240672	0.0005564062651850388	0.0007585539954965012
0.0011928691765884525	0.0010813120550783714	0.0010713179500938255	0.000555210309544722	0.0007544627422029596
0.0011890841243898781	0.0010754244831801347	0.0010731032528598437	0.0005540131652287637	0.0007504151677689066
0.0011852873893128085	0.001069519404029434	0.0010748426719274866	0.0005528133056280927	0.000746411003852038
0.0011814701568337235	0.001063602888950513	0.001076535993153893	0.0005516094577038007	0.0007424505902628906
0.0011776242389089783	0.0010576807930571188	0.0010781853926869216	0.0005504003971430711	0.0007385345704471342
0.0011737431162952019	0.0010517576927907852	0.001079792190063127	0.0005491859483349509	0.0007346640943037763
0.001169817897175521	0.0010458385789836305	0.0010813597694788115	0.0005479642157517288	0.0007308397229750942
0.0011658422597446982	0.0010399264790143974	0.0010828924611657354	0.0005467336074039437	0.0007270631830684896
0.0011618091937531762	0.0010340249301992043	0.0010843947840155307	0.0005454936835671814	0.000723335348579843
0.0011577121051456665	0.001028135446986172	0.0010858700673787689	0.0005442430202957918	0.0007196580271833799
0.0011535471536305482	0.0010222615774425504	0.0010873229133096653	0.0005429808706785592	0.0007160332052162386
0.0011493087114953073	0.0010164023737317686	0.0010887568745042648	0.000541705735033581	0.0007124618898068281
0.0011449950959234465	0.0010105601518012484	0.0010901754204921442	0.0005404164859208764	0.000708946549427301
0.0011406023837664948	0.001004733701786011	0.0010915803844150447	0.0005391120749149356	0.0007054886403791159
0.0011361288508036165	0.0009989242851196896	0.0010929745196477415	0.0005377910508622825	0.0007020897983347063
0.001131574529472304	0.000993129126087178	0.0010943589620187506	0.0005364522554036668	0.000698750421980745
0.0011269383300553015	0.0009873474064786493	0.0010957340549603534	0.0005350943934213583	0.0006954717989957405
0.0011222231156980949	0.0009815763816762254	0.001097099584450958	0.0005337170452943149	0.0006922543792068201
0.0011174306180287258	0.0009758134518516696	0.00109845541775788	0.0005323187940969607	0.0006890974823738385
0.0011125633451866171	0.0009700542599631633	0.0010998013049409606	0.0005308990230632116	0.0006859994307145551
0.0011076267974071345	0.0009642959416198288	0.0011011362890366594	0.0005294572649919073	0.0006829589318078445
0.001102627307975467	0.0009585325374774976	0.0011024587158617776	0.0005279927862861711	0.0006799719472499193
0.0010975692995382966	0.0009527595271149837	0.0011037696559667099	0.0005265057673082425	0.0006770349955959398
0.0010924606543894	0.0009469712466354452	0.001105067352653923	0.0005249961597630782	0.0006741433428375605
0.0010873086949733757	0.0009411624039963248	0.0011063527686205879	0.0005234633762789433	0.0006712914203793626
0.0010821226539545483	0.0009353268716222516	0.0011076275561463596	0.0005219086422871756	0.0006684744855416644
0.0010769105898296798	0.0009294607011775804	0.0011088940259201521	0.0005203320795478567	0.0006656855000409734
0.0010716818061905576	0.0009235585041486919	0.0011101542061069153	0.0005187341068451105	0.0006629187828391869
0.0010664438777563772	0.0009176169540987126	0.0011114112750017279	0.0005171153057440769	0.0006601676031989687
0.0010612060061574106	0.0009116341423813863	0.0011126701039717531	0.0005154763011852925	0.000657426336471619
0.001055975529850189	0.0009056092038533642	0.0011139350215403315	0.0005138178181358932	0.0006546893339165982
0.0010507581969000813	0.0008995411469569339	0.0011152101362937002	0.0005121404251863014	0.0006519517448099343
0.0010455606334999548	0.0008934327790160954	0.0011164993215734837	0.0005104456783535567	0.0006492100917238734
0.0010403870668783842	0.0008872866146668918	0.001117806935510067	0.0005087336962665294	0.0006464607872816658
0.0010352423288378643	0.0008811076365413444	0.0011191366606546997	0.0005070062952244013	0.0006437016847524651
0.0010301275624385387	0.000874900394872381	0.001120489965016418	0.0005052642334919632	0.00064093087510144
0.0010250447593952664	0.0008686701483594259	0.0011218676915379121	0.0005035094837735077	0.0006381477060617049
0.00101999286576629	0.0008624232740072798	0.0011232695637779745	0.0005017442622956563	0.0006353532574828745
0.0010149711116196997	0.0008561664105667765	0.0011246938031067174	0.0004999703483502948	0.0006325476052618433
0.0010099786618653732	0.0008499031046933992	0.0011261367686427129	0.0004981899368869566	0.0006297321245999759
0.0010050111362944231	0.0008436386669393363	0.0011275941498371635	0.0004964059391615814	0.000626908312432808
0.0010000671185374768	0.0008373747803280749	0.001129060762215316	0.0004946213463287337	0.0006240783670496334
0.0009951424067369233	0.0008311121287541369	0.0011305309903033775	0.0004928396552185015	0.000621244099796737
0.000990234486581533	0.0008248511879837512	0.001131997577406699	0.0004910630892628981	0.000618407483420977
0.0009853402070906182	0.0008185880587260632	0.0011334550626301192	0.0004892962189650366	0.0006155704772381069
0.0009804571393242172	0.0008123191121815902	0.0011348968705447006	0.00048754060463143786	0.0006127341625235856
0.0009755842536761766	0.0008060377842977306	0.0011363181461310733	0.00048579951605858375	0.0006099001317062941
0.0009707207859879696	0.0007997383411988579	0.0011377151822956017	0.0004840748353280287	0.0006070694950980846
0.0009658667732362441	0.000793412536515255	0.0011390857041199537	0.0004823692752770938	0.0006042425070414083
0.0009610223984629198	0.0007870524615308553	0.0011404276608368786	0.00048068329239311615	0.0006014196882516122
0.0009561890929583021	0.0007806510128625736	0.0011417420103356619	0.00047901664876526343	0.0005986013252050268
0.0009513688374569388	0.0007742015551355168	0.0011430306535735052	0.0004773695640641794	0.0005957869201543845
0.0009465644256387553	0.0007676990478118202	0.0011442956469768827	0.0004757410094299919	0.0005929772426402176
0.000941776873176838	0.0007611400953546055	0.0011455419026441987	0.0004741290384840664	0.0005901713401618092
0.0009370081222209971	0.00075452239664172	0.0011467732424388826	0.00047253177963366307	0.000587370300193069
0.0009322594079648925	0.0007478467956850492	0.001147996083807692	0.00047094563443192666	0.0005845732462155435
0.000927531448481826	0.0007411152919887993	0.0011492157945231785	0.0004693674414604803	0.0005817804615165353
0.0009228233072130509	0.0007343333138330097	0.0011504371693112528	0.0004677938952789366	0.0005789922661673778
0.0009181332838289116	0.0007275064821610013	0.0011516656887599966	0.00046622075806637654	0.0005762090788162523
0.0009134599847341751	0.000720643654863428	0.001152905404607763	0.0004646441962182485	0.0005734310818408323
0.000908798910475788	0.0007137536807658206	0.0011541605088547478	0.0004630612019867925	0.0005706585117315577
0.0009041454610217922	0.000706847909559094	0.0011554336981150835	0.00046146748989891675	0.0005678920870011738
0.0008994931415554568	0.0006999363894143136	0.001156726494128074	0.00045985999125161135	0.0005651319085027162
0.0008948366273351143	0.0006930304725477523	0.0011580407705774004	0.0004582355156779968	0.0005623777101101139
0.000890168755378444	0.0006861420723445142	0.0011593763852956159	0.0004565913738240248	0.0005596295100647115
0.0008854825106770225	0.0006792805517838526	0.0011607335787969205	0.0004549235425513389	0.0005568861686358244
0.000880772566813037	0.0006724576824112768	0.0011621107767909678	0.0004532311954596306	0.0005541472895243425
0.0008760334557152201	0.0006656809337044291	0.0011635075489785478	0.00045151086676046783	0.0005514118863788152
0.0008712595040957721	0.0006589591314994515	0.001164921498965922	0.00044976006425227733	0.0005486786726601108
0.0008664473383678072	0.0006522991232752111	0.0011663523132753916	0.00044797586432039545	0.0005459447684086334
0.0008615945768082106	0.0006457069078411845	0.0011677976302743814	0.000446155828512373	0.0005432091550422754
0.0008567005078879413	0.0006391875828130814	0.0011692563241398485	0.0004442970124116372	0.0005404693701947898
0.0008517642955097658	0.0006327452154978875	0.0011707277013016174	0.0004423969516055531	0.0005377233486631535
0.0008467892059072827	0.0006263820699305538	0.0011722103404099174	0.000440452669152798	0.000534968333529532
0.0008417772337983348	0.0006200999350323987	0.0011737037107966287	0.00043846168813667017	0.0005322016536909131
0.000836731848980344	0.0006139000000605911	0.0011752077995337243	0.00043642157454225946	0.0005294217737820979
0.0008316586772376966	0.0006077836173357047	0.0011767219290345326	0.00043433022573196434	0.0005266265424821676
0.0008265619862042421	0.0006017500518555239	0.0011782464566285737	0.0004321854570574319	0.00052381410190733
0.000821447135517388	0.0005957975543303774	0.0011797802186372238	0.0004299853223780729	0.0005209837813266395
0.000816318748901458	0.0005899261192744217	0.0011813231092415528	0.0004277298933152557	0.0005181341066233294
0.000811182144133697	0.0005841331257874415	0.0011828752931774737	0.0004254176324199561	0.0005152650413064576
0.0008060412170903058	0.000578417110034692	0.0011844345775830082	0.00042304928943670756	0.0005123777388773397
0.0008008996733430491	0.0005727755370902816	0.0011859998502197094	0.0004206250215244212	0.0005094723369515285
0.0007957600695059927	0.0005672061105294527	0.0011875694664822542	0.0004181455171683307	0.0005065506749071079
0.0007906237715439487	0.0005617069757597306	0.001189140921033866	0.0004156124512108729	0.0005036150856041555
0.0007854923046944134	0.0005562752755993986	0.0011907109964916784	0.00041302786519074517	0.0005006690203347732
0.0007803642079141171	0.0005509092634251615	0.0011922760851299748	0.0004103926751999621	0.0004977146372073415
0.0007752395998532987	0.0005456071492554371	0.0011938331085123211	0.0004077097193371565	0.0004947561279053459
0.0007701168702588854	0.0005403674488297171	0.001195377339213992	0.00040498112283056674	0.0004917969214849525
0.0007649947627363771	0.0005351875213965993	0.0011969051081362867	0.0004022091328695674	0.0004888410877767409
0.000759871089009271	0.0005300665271822813	0.0011984130243989795	0.0003993961643485312	0.0004858929915754132
0.0007547434621191848	0.0005250031751252301	0.0011998960533438033	0.00039654429632719225	0.000482955896697886
0.0007496110703260578	0.0005199970239916807	0.0012013516976691861	0.00039365586424779954	0.0004800339410460835
0.0007444730608459868	0.0005150472362221782	0.0012027775193388542	0.00039073263007464727	0.00047712984296897573
0.0007393296578633633	0.0005101522090910126	0.00120417151088521	0.00038777737754072997	0.0004742460450903047
0.0007341814601432179	0.0005053124277882703	0.00120553230153466	0.00038479149774307863	0.0004713842141953493
0.000729029593066583	0.0005005262389111306	0.0012068588492324674	0.0003817772149805753	0.00046854590857667804
0.0007238770684428261	0.0004957928918048456	0.0012081525974403753	0.00037873632450414075	0.00046573134727165505
0.0007187260893406706	0.0004911107942468145	0.0012094151514909423	0.00037567071518063627	0.00046293985830638646
0.000713581238563101	0.0004864769623653678	0.0012106487473983057	0.0003725829661695497	0.0004601708790740189
0.0007084479441972619	0.0004818898045223019	0.0012118557859687015	0.00036947460432699584	0.00045742293518312915
0.000703330519277231	0.0004773453566042632	0.0012130400916116181	0.000366348449700076	0.0004546934435019434
0.0006982330626464927	0.00047283948629357286	0.001214206274286028	0.0003632072059952272	0.0004519798172279235
0.0006931636615685621	0.00046836704981728953	0.0012153581151243833	0.00036005350058733075	0.00044927955371723777
0.0006881262255423342	0.0004639226803162876	0.0012165012351871094	0.0003568898600294466	0.00044658863590692915
0.0006831262457287592	0.0004595004983768925	0.0012176396142010346	0.0003537198083449686	0.0004439045449978168
0.0006781677030461336	0.0004550928159927714	0.0012187781412161599	0.0003505457695846717	0.0004412234233292537
0.0006732551679011427	0.00045069371965397774	0.0012199215812951178	0.0003473711584493947	0.00043854256063380364
0.0006683924827528482	0.0004462956752459031	0.0012210749010598484	0.00034419899716232237	0.00043585801536062555
0.0006635819795789003	0.0004418925716202654	0.0012222424226634454	0.00034103192794217253	0.00043316666810475464
0.0006588259226422925	0.0004374773144049257	0.0012234279563398092	0.0003378725622359424	0.0004304661963578739
0.0006541262644523745	0.0004330442373004439	0.0012246353962980907	0.0003347231733637067	0.0004277530289385553
0.000649483714047725	0.00042859035385873465	0.001225868405164943	0.00033158571257133545	0.00042502484652161255
0.000644898227911608	0.00042411104518778794	0.001227130270881077	0.00032846109467854153	0.00042227818805035637
0.0006403693985442835	0.00041960499662454197	0.0012284228647769237	0.00032535042136698814	0.00041951015566308914
0.0006358966029366287	0.0004150717555227569	0.001229747876055541	0.00032225392382905437	0.00041671840500950424
0.0006314793366175346	0.0004105124300097455	0.0012311074717795776	0.00031917151104741596	0.00041390047474426043
0.0006271154240616002	0.0004059300215127834	0.001232501259224946	0.00031610217341866443	0.0004110530517597075
0.0006228041000037689	0.00040132711370770096	0.0012339276667266076	0.00031304479178065266	0.000408172976935092
0.0006185426623800089	0.0003967099343294483	0.0012353860692889981	0.00030999829970555423	0.0004052580643953705
0.0006143291774898079	0.000392083793068363	0.0012368736789983169	0.00030696072343713556	0.00040230649727028447
0.0006101616250376888	0.00038745469868456704	0.0012383861418668832	0.00030393106410681286	0.00039931617865890406
0.0006060368406672624	0.00038282993438189434	0.0012399195166720054	0.00030090720264514296	0.0003962853865866919
0.0006019522093665285	0.00037821572372557626	0.0012414679965273405	0.0002978878670059237	0.0003932127893136311
0.0005979048645181072	0.0003736177456037313	0.0012430251841320096	0.0002948722302672062	0.00039009821044672804
0.0005938918751054849	0.00036904252139979387	0.0012445851989596785	0.0002918586510731531	0.00038694238923104007
0.0005899101672495894	0.0003644940021145765	0.0012461406754943392	0.00028884810697398563	0.00038374652304893486
0.0005859564099075069	0.00035997661794366577	0.0012476847122502074	0.000285840427865042	0.00038051213560142744
0.000582027469366531	0.0003554919423374566	0.0012492108996986495	0.00028283629040278565	0.000377241668591889
0.0005781193705565718	0.0003510421628154267	0.001250711932415533	0.00027983633597584046	0.0003739389330410875
0.0005742305623151087	0.00034662810024700436	0.0012521834544781789	0.0002768422341240438	0.00037060812692233833
0.0005703576718558178	0.0003422483821636488	0.001253619616381952	0.0002738561559616384	0.00036725368888798724
0.0005664973538423196	0.0003379020235489842	0.0012550170882152996	0.0002708796583466489	0.00036388031469869274
0.0005626476105367403	0.0003335865865197946	0.0012563742214583638	0.00026791503900680524	0.0003604927204587522
0.0005588069503058085	0.0003292997991016806	0.0012576885151608522	0.000264964631260963	0.0003570960032737515
0.0005549726634219201	0.0003250383013344759	0.0012589605778856724	0.0002620305298394902	0.00035369493426857797
0.0005511433555401942	0.0003207989024001087	0.0012601901179193596	0.0002591151303698871	0.0003502944514077284
0.0005473181928116839	0.0003165789945715792	0.0012613799824799238	0.00025622022667533934	0.0003468985851471719
0.0005434962859508253	0.00031237513384915587	0.0012625331029477408	0.00025334728268603247	0.0003435108709212776
0.0005396764077017399	0.0003081850010124653	0.0012636534191832168	0.00025049841910232136	0.00034013434374799173
0.0005358578272465794	0.000304005996683573	0.0012647458084727916	0.0002476742073216929	0.0003367717359045099
0.0005320406242246992	0.0002998371081475425	0.0012658144864997076	0.00024487547903621334	0.00033342485520551103
0.0005282244058598432	0.00029567718878666734	0.0012668647421976871	0.00024210285313897294	0.00033009518416495816
0.000524410745973485	0.00029152557107148177	0.0012679037219739408	0.00023935604602832037	0.0003267836669431345
0.0005205985006501053	0.000287382520565291	0.0012689372016761074	0.00023663464257100256	0.000323491483048068
0.0005167885986770321	0.0002832482049784941	0.0012699700509183225	0.00023393757387577224	0.0003202190380025317
0.0005129812860688111	0.0002791250625285051	0.0012710096717935783	0.00023126375052443126	0.0003169662351468717
0.0005091772447223999	0.00027501385832522454	0.001272062085325861	0.0002286107685350125	0.00031373277748222183
0.0005053763908599302	0.00027091768208700485	0.001273132977193693	0.00022597708709866675	0.0003105188581765009
0.000501580865240881	0.00026683827289893265	0.0012742290588669985	0.0002233603179475309	0.0003073234229291966
0.0004977900335325176	0.0002627783454517633	0.0012753542401449085	0.0002207577897951297	0.0003041470103495805
0.0004940059016327233	0.00025874090645927427	0.0012765145282502249	0.00021816668889795786	0.00030098839456045167
0.0004902280002535727	0.0002547283124149526	0.0012777140612373501	0.00021558407376435536	0.00029784665407326896
0.0004864581718432133	0.0002507433838575827	0.0012789569965743976	0.00021300719744856412	0.00029472076119040395
0.00048269652948819836	0.00024678879050057045	0.0012802462830582778	0.00021043338866336332	0.0002916095529974685
0.0004789440918504124	0.00024286698678438795	0.0012815850416479627	0.00020786005676373914	0.00028851199226762037
0.00047520123542453796	0.0002389798237820002	0.0012829739371560225	0.00020528527340669912	0.00028542592612219403
0.00047146813567769825	0.0002351298096271738	0.0012844139535275955	0.00020270747200773327	0.0002823494601357086
0.00046774543664021746	0.0002313183132394808	0.001285905290429317	0.0002001255711183141	0.0002792804534420703
0.00046403248159526726	0.00022754726506119422	0.0012874465698365213	0.00019753859537596164	0.00027621655690079753
0.0004603292925726727	0.00022381830521093975	0.0012890348507077296	0.0001949463119138835	0.0002731555300204138
0.00045663437770307534	0.0002201328603583518	0.0012906668476222111	0.00019234940488757166	0.00027009555279881896
0.00045294690760615627	0.000216492171982286	0.0012923380210757506	0.00018974873702651718	0.0002670337555375192
0.0004492652025522701	0.00021289710032166613	0.0012940434947306598	0.0001871453363489934	0.00026396864566634087
0.0004455879052187531	0.00020934859090789351	0.0012957762231114438	0.0001845412072844702	0.00026089838181220644
0.000441913596204988	0.00020584773912301035	0.001297529644481348	0.00018193819652456876	0.0002578216963125638
0.00043823986403664853	0.0002023961118962449	0.0012992972032273714	0.00017933825852216878	0.0002547374015283183
0.00043456483437371435	0.00019899326653006103	0.001301071187179701	0.00017674435051857128	0.00025164608974784816
0.0004308868182586449	0.00019563984331935695	0.0013028428216527025	0.00017415827619434308	0.0002485476786940848
0.0004272040756238375	0.00019233571915469895	0.0013046049330774066	0.00017158270966929605	0.00024544350065998854
0.00042351623011394957	0.0001890809962777007	0.0013063499482745093	0.00016901930133159722	0.00024233469098709935
0.00041982319826824215	0.00018587477386933481	0.0013080712075204221	0.00016647024990488395	0.00023922374320394703
0.0004161252706987839	0.00018271580206770968	0.001309762167789027	0.0001639370083916053	0.0002361133356688788
0.00041242411817824317	0.00017960219596638218	0.0013114175641240383	0.00016142121521231254	0.00023300657583891706
0.00040872149354998557	0.00017653234378418382	0.0013130323761745449	0.00015892433947638424	0.00022990700010553858
0.00040502131528228225	0.00017350383263987947	0.0013146022443705709	0.0001564466187242263	0.00022681876177381798
0.00040132674062233616	0.00017051326425008824	0.0013161252506063838	0.0001539892113984939	0.0002237460346126327
0.00039764258553072636	0.00016755846409014392	0.0013175994542655553	0.00015155204296984364	0.00022069239618407525
0.0003939738046791847	0.00016463610499178297	0.0013190233574644477	0.00014913560294586663	0.00021766237243513916
0.00039032521473235344	0.00016174329105147516	0.0013203971261962516	0.00014674007917893876	0.00021465940330975332
0.00038670217391285975	0.0001588777386271851	0.0013217217235902737	0.00014436518229547822	0.00021168671388075035
0.00038310927960399937	0.00015603576622721002	0.0013229986343983112	0.00014201111449306346	0.0002087477627249939
0.0003795495167232873	0.0001532161053293593	0.0013242314557653824	0.00013967741363032143	0.0002058443363563878
0.0003760272793246739	0.00015041747144173276	0.001325422193761841	0.00013736392860197978	0.00020297895938893376
0.0003725433595788122	0.00014763879254597618	0.0013265757432990499	0.0001350708902600508	0.00020015188391922948
0.00036909969266680674	0.00014488025355478446	0.0013276962967355942	0.0001327986440644723	0.00019736374810045166
0.00036569491972236886	0.00014214226806924572	0.001328789866714466	0.0001305466423562928	0.0001946135689068965
0.0003623280760670098	0.00013942666839649042	0.001329862169388216	0.00012831536599080198	0.00019189994092146592
0.00035899638792809036	0.0001367346364820229	0.0013309193595945727	0.00012610522495522177	0.0001892200902987042
0.0003556960296656846	0.00013406970421721013	0.0013319680581343957	0.00012391593455737116	0.0001865713297452207
0.00035242280415207866	0.000131434574349389	0.0013330165189607967	0.00012174860997352812	0.00018394969861983802
0.00034917149859138287	0.0001288329210471126	0.0013340702322225026	0.00011960320036575638	0.00018135020089405407
0.0003459374778999961	0.0001262685855753208	0.0013351371991037924	0.00011748034299464226	0.00017876812807223743
0.0003427155124796967	0.0001237448018946487	0.00133622508822884	0.00011538043578557288	0.00017619844786734854
0.00033950034510638386	0.00012126555842712537	0.0013373395756835608	0.00011330446419942633	0.0001736360373714661
0.00033628859889161085	0.00011883372187121961	0.0013384870620903968	0.00011125289638543181	0.00017107569508265202
0.00033307660271437203	0.00011645269672318082	0.0013396719593601056	0.00010922651587137577	0.00016851241001629175
0.0003298618022274856	0.00011412462888647394	0.001340898973978354	0.00010722589672764661	0.00016594212798090902
0.0003266426200752934	0.00011185108793848834	0.0013421711826765341	0.00010525199916050562	0.0001633613457398376
0.00032341885266520197	0.00010963352160199647	0.0013434911885138044	0.0001033058018362474	0.00016076751999706228
0.00032019100179461605	0.00010747141840704764	0.00134485854070404	0.00010138782789303273	0.00015815911563424797
0.00031696059919754247	0.00010536459879668758	0.0013462728933283333	9.949919216801958e-05	0.00015553549598355942
0.00031373014160907366	0.00010331205783541195	0.0013477329095351075	9.764046451133289e-05	0.00015289747517202855
0.00031050243717209544	0.00010131197446009167	0.0013492343313753763	9.581293135826465e-05	0.00015024697926977162
0.0003072811897949895	9.936215010141424e-05	0.0013507738689916724	9.401680917020118e-05	0.00014758715381633553
0.00030406988002503035	9.745971181991096e-05	0.0013523476291023271	9.22530116255954e-05	0.00014492235861755033
0.00030087252623135454	9.560183812786883e-05	0.0013539489143887876	9.052206036174166e-05	0.00014225693293673088
0.0002976927152101126	9.378549453531138e-05	0.001355571947872356	8.882402900493836e-05	0.00013959656251955331
0.0002945339621742834	9.200732252179152e-05	0.0013572114722537254	8.71588244520344e-05	0.000136947910592822
0.0002913990212729546	9.026463946653436e-05	0.0013588607567721921	8.552652157970858e-05	0.0001343170190755291
0.0002882901071852405	8.855464092781082e-05	0.0013605141379653296	8.392650651678885e-05	0.000131710517834933
0.00028520816310750874	8.687467663339621e-05	0.001362165184210802	8.235821663553175e-05	0.00012913444603424466
0.0002821528611120761	8.522311738342822e-05	0.0013638101950081928	8.082054701179486e-05	0.00012659467758322038
0.00027912453010873914	8.359810071576652e-05	0.0013654430504538826	7.931236623565978e-05	0.00012409676638487773
0.000276120166673707	8.199841467047188e-05	0.001367059105495908	7.783197324786581e-05	0.00012164537779221099
0.0002731372538825963	8.042294982892864e-05	0.0013686557161805895	7.637758034023776e-05	0.00011924410374482469
0.000270172440833721	7.887145377286585e-05	0.0013702283235933342	7.494751435824705e-05	0.0001168954621669327
0.0002672211289980146	7.734349457958629e-05	0.0013717760046832634	7.353955620719086e-05	0.00011460133981051609
0.00026427750735744267	7.583890552280886e-05	0.0013732957888685053	7.215200595803499e-05	0.00011236256986639063
0.00026133649462398357	7.435778682597915e-05	0.0013747873323833567	7.078266759700097e-05	0.00011017904844291499
0.00025839229748948224	7.289987271932233e-05	0.0013762510522308524	6.942922570579184e-05	0.00010804958176874965
0.0002554391256836981	7.146520212798297e-05	0.0013776862688032222	6.809009635498631e-05	0.00010597243926339335
0.0002524714433150407	7.005365943816587e-05	0.0013790956938212905	6.676343174274665e-05	0.0001039450228150917
0.0002494846397955551	6.866469489530055e-05	0.0013804813576967407	6.544779711425805e-05	0.00010196425687214931
0.0002464727627657957	6.729825474946045e-05	0.001381845356793057	6.414178161554187e-05	0.00010002661401629492
0.00024343352248003172	6.59534543863633e-05	0.0013831911469613205	6.284436605155789e-05	9.812824043283858e-05
0.00024036389334313	6.463003732206397e-05	0.0013845235216419735	6.155526489147788e-05	9.626513141031611e-05
0.0002372621649144942	6.332692281182505e-05	0.0013858455229474383	6.027379555932508e-05	9.443360935933833e-05
0.00023412724854757297	6.20436896694221e-05	0.001387161303552912	5.900009928978754e-05	9.262984658853031e-05
0.0002309600128384083	6.078031439871511e-05	0.001388475289169779	5.7734694925859803e-05	9.085008066011343e-05
0.00022776076538443113	5.9536477981987385e-05	0.0013897899334161465	5.64780275611981e-05	8.909156805568907e-05
0.00022453219826268898	5.8312229512481184e-05	0.0013911092291750235	5.5231171898984115e-05	8.735121822136383e-05
0.00022127679392028204	5.71079750160889e-05	0.001392434395749602	5.3995328165800964e-05	8.562678390394918e-05
0.0002179982300862671	5.59249414482421e-05	0.0013937673405399382	5.2771922719128596e-05	8.391695591074978e-05
0.00021470019775953633	5.476408511393657e-05	0.001395108200421162	5.1562466929951435e-05	8.22205277814045e-05
0.00021138658586903938	5.362690732222732e-05	0.0013964567211419464	5.036855724174832e-05	8.053671910933191e-05
0.0002080620335453244	5.2515160350007125e-05	0.0013978122128103401	4.919179463522659e-05	7.886565294327455e-05
0.0002047312480606504	5.143089777340234e-05	0.0013991731437304937	4.803367169489538e-05	7.72076780593666e-05
0.00020139893680659599	5.0375727377923346e-05	0.00140053814411625	4.689542851995463e-05	7.556352716752771e-05
0.00019806902030133878	4.9351746196890575e-05	0.0014019055922994696	4.5778342410368195e-05	7.393443105431056e-05
0.00019474649610737627	4.836065276323655e-05	0.0014032742743472811	4.468363285424101e-05	7.232167860439246e-05
0.00019143523062013695	4.740363747433378e-05	0.0014046435742953967	4.361193866090478e-05	7.072697395786805e-05
0.00018813978467485144	4.648131992288256e-05	0.0014060140118794498	4.256391380499406e-05	6.915161983021863e-05
0.00018486348265526036	4.559447450771616e-05	0.0014073859048328158	4.153969061165904e-05	6.759730755886634e-05
0.00018161023186529125	4.474293312361289e-05	0.0014087599382118599	4.053936788810409e-05	6.606570846292638e-05
0.00017838308448820439	4.392596417400641e-05	0.0014101400240665936	3.9562700193323676e-05	6.455807846250686e-05
0.0001751854290710828	4.314200816366409e-05	0.0014115282058848704	3.860934085493566e-05	6.307528529461413e-05
0.00017202016437830724	4.238909414799317e-05	0.001412928535994042	3.7678747238225906e-05	6.161815208988831e-05
0.00016888986793929265	4.1665334608503985e-05	0.0014143443777630187	3.6770133078311e-05	6.018721127379216e-05
0.00016579685841482757	4.0967836764827345e-05	0.0014157798013496304	3.588297410094863e-05	5.878271041568852e-05
0.00016274337324714513	4.029357819619812e-05	0.0014172384234105325	3.501621587403644e-05	5.7404621024768334e-05
0.00015973049875931994	3.9639573057083446e-05	0.0014187228018356414	3.4169233752898186e-05	5.605262222335536e-05
0.00015675960395278318	3.900238078843935e-05	0.0014202336069635297	3.334118079866975e-05	5.472584673747788e-05
0.00015383147994879913	3.837886168640273e-05	0.0014217729275935696	3.253123008402093e-05	5.3423898423166496e-05
0.00015094656948847371	3.776623609773833e-05	0.0014233385810774315	3.173886280909992e-05	5.2145625654878766e-05
0.00014810470216942924	3.7161572790077846e-05	0.0014249287199750804	3.096333014866246e-05	5.089020345919615e-05
0.0001453052030241637	3.656271110717395e-05	0.0014265406461248164	3.02044905483695e-05	4.9656388908509353e-05
0.00014254752823262694	3.5967524515725e-05	0.0014281688192750214	2.9461762305104133e-05	4.844312137978353e-05
0.00013982983133884738	3.537432860931793e-05	0.0014298084170738098	2.873499347276058e-05	4.72495893096128e-05
0.00013715094661172247	3.4782162167347835e-05	0.001431452342227805	2.802408791892735e-05	4.6074388878822244e-05
0.00013450864884662208	3.4190114324856707e-05	0.0014330949906999377	2.7328906165326498e-05	4.491700912029477e-05
0.00013190079847233242	3.359787294294778e-05	0.0014347297251986904	2.6649345281047265e-05	4.377690043840048e-05
0.00012932518277503508	3.300587619801436e-05	0.0014363503130205091	2.5985399782779204e-05	4.2653007162684454e-05
0.00012678024554149193	3.24142763524848e-05	0.0014379502412869847	2.5337198444286118e-05	4.154540980017521e-05
0.00012426358960373297	3.182388864153442e-05	0.001439526895117748	2.4704813712301877e-05	4.045338840074948e-05
0.0001217737689540801	3.123541846803031e-05	0.001441077080797657	2.408804116860641e-05	3.937719648027931e-05
0.00011930883117376511	3.06500918187126e-05	0.0014425996575495928	2.3486819801749867e-05	3.831664187737337e-05
0.00011686864749382395	3.0068938013835216e-05	0.0014440942333995882	2.290115922123925e-05	3.727238023556223e-05
0.00011445234692428187	2.9493257364042912e-05	0.001445563667726556	2.2330694095913535e-05	3.624454359618795e-05
0.0001120597094291659	2.8923889153132247e-05	0.0014470112906032808	2.1775037541545885e-05	3.5233873919543536e-05
0.00010969114397050695	2.8361675152710575e-05	0.0014484416350439343	2.123371789696946e-05	3.424096910296574e-05
0.00010734815173458009	2.780708852510678e-05	0.0014498610373306102	2.0706091883548514e-05	3.326660106036448e-05
0.00010503193971062754	2.7260367304972373e-05	0.0014512781101892974	2.0191691977265636e-05	3.231152250190099e-05
0.00010274418060922181	2.6721746319939873e-05	0.0014526980512647638	1.9689744149171534e-05	3.137676690514421e-05
0.00010048752092024835	2.6190919426188916e-05	0.0014541283042249621	1.9199398609210042e-05	3.0462775604497623e-05
9.826439911809633e-05	2.566733672987789e-05	0.0014555757534300054	1.871986157694551e-05	2.957067393049848e-05
9.607699845010435e-05	2.515025947301782e-05	0.001457046304786939	1.8250441282414326e-05	2.870125157362771e-05
9.392813804032403e-05	2.463853337928477e-05	0.001458543410343782	1.7790244182856315e-05	2.785497967886041e-05
9.18202901108756e-05	2.4131032303375625e-05	0.0014600692728526442	1.7338770108766564e-05	2.7032498140265363e-05
8.975584898164368e-05	2.3626548978724205e-05	0.0014616239717926123	1.6895378650162006e-05	2.6234215391628148e-05
8.773622043706867e-05	2.312389556034303e-05	0.0014632048764273375	1.6459551145665635e-05	2.5460271295139972e-05
8.576345868808481e-05	2.2622063217231107e-05	0.0014648080445229955	1.6031061175465663e-05	2.4710705421155296e-05
8.383819459982011e-05	2.2119795064079124e-05	0.0014664265290865641	1.560962372712826e-05	2.398548138454762e-05
8.196099286732839e-05	2.161650452273417e-05	0.0014680523094768552	1.5195265854910422e-05	2.328411626154995e-05
8.0131553964216e-05	2.1111731916681964e-05	0.001469675018835595	1.4787905233830042e-05	2.2606237610479378e-05
7.834914633426149e-05	2.0605231208148503e-05	0.001471283831402506	1.4388018180670536e-05	2.1951147013662878e-05
7.661236147574589e-05	2.0097204672450586e-05	0.0014728662018769364	1.3995658040606936e-05	2.1317903212682468e-05
7.491968369959244e-05	1.95879263441163e-05	0.0014744107467535494	1.3611237113464875e-05	2.07055998705805e-05
7.326827718568122e-05	1.9078427623960882e-05	0.0014759074925923348	1.3235279054205952e-05	2.0113329887687688e-05
7.165511344663839e-05	1.8569814175746297e-05	0.0014773450949639218	1.2868085499427592e-05	1.9539629187918946e-05
7.007730083397427e-05	1.8063224632773916e-05	0.0014787158319918754	1.251013971710665e-05	1.8983621992312416e-05
6.853168758308187e-05	1.756001575347331e-05	0.0014800145964850887	1.2161838138275416e-05	1.8443866325817242e-05
6.70142303184097e-05	1.706165357985548e-05	0.001481237446564403	1.182329087007084e-05	1.7919354771338984e-05
6.552186288346647e-05	1.656960974862574e-05	0.001482384425400829	1.1494853384451862e-05	1.740886450863252e-05
6.405067471448724e-05	1.6085275638117517e-05	0.0014834585919717897	1.1176538640055913e-05	1.691130490172242e-05
6.259783347046281e-05	1.5609819326325636e-05	0.0014844654712343104	1.0868277992383455e-05	1.6425599367012317e-05
6.116026517375108e-05	1.5144421761817094e-05	0.0014854128161649188	1.0569904395026e-05	1.5950870398728042e-05
5.9735064048108596e-05	1.468982680341771e-05	0.0014863120440508075	1.0280961738306638e-05	1.5486507933783843e-05
5.8320077401824334e-05	1.4246672476849148e-05	0.0014871756200026387	1.0001051685714781e-05	1.503168243203853e-05
5.691368036194612e-05	1.3815326580247887e-05	0.0014880187423770299	9.729492144705688e-06	1.4585987858876379e-05
5.551438588630942e-05	1.3395860535852918e-05	0.0014888559662427404	9.46563091985075e-06	1.4149057821547798e-05
5.412160266117604e-05	1.298837695277444e-05	0.0014897021385544696	9.208639614425721e-06	1.3720631706394251e-05
5.2735085330880385e-05	1.2592469016299731e-05	0.001490574625937948	8.957631791700148e-06	1.330046136032106e-05
5.135484752458098e-05	1.2207792960851216e-05	0.00149148576563384	8.71171125228899e-06	1.2888590729310331e-05
4.998159847299532e-05	1.1833931021262963e-05	0.001492449112015241	8.470029214439336e-06	1.2485009418053238e-05
4.861686302566805e-05	1.147030960166796e-05	0.0014934749694987778	8.231830608755615e-06	1.208988783766242e-05
4.7261696015022845e-05	1.1116344704510205e-05	0.0014945723041920838	7.996212962990666e-06	1.1703238402581288e-05
4.591792475088844e-05	1.0771421350372882e-05	0.0014957467962540608	7.762680589324111e-06	1.1325257129060998e-05
4.458744864757348e-05	1.0435161603740702e-05	0.0014969998190327732	7.530694762237439e-06	1.0956134653667988e-05
4.3272498433586866e-05	1.0107121263984068e-05	0.001498332575965374	7.299747646237222e-06	1.059595987837141e-05
4.1975381680987174e-05	9.786808926649973e-06	0.0014997411517622993	7.06977274379437e-06	1.0244817916085828e-05
4.069841837706473e-05	9.473946671434666e-06	0.0015012212594712878	6.840732293182736e-06	9.902644440269694e-06
3.944353548123668e-05	9.168344694876226e-06	0.0015027641038315304	6.612739286220468e-06	9.569554596540068e-06
3.8213125650469414e-05	8.869724251810826e-06	0.001504360771282979	6.386068527321927e-06	9.245357283737511e-06
3.7008931116091505e-05	8.577989028447168e-06	0.0015059996045198587	6.161185850125082e-06	8.92991797967286e-06
3.583262218614261e-05	8.293072030787076e-06	0.001507668031432519	5.938572824904927e-06	8.62311723596709e-06
3.468598379292547e-05	8.015001172769286e-06	0.0015093539719163076	5.718894998178208e-06	8.324832021560095e-06
3.357004765376877e-05	7.743619528742147e-06	0.00151104374035378	5.502788200597314e-06	8.034751971909909e-06
3.248587873147242e-05	7.47889266213685e-06	0.0015127253672134087	5.290896126809512e-06	7.752781237943486e-06
3.143385650129208e-05	7.220833783709624e-06	0.0015143864717499576	5.083970877618634e-06	7.478718908804168e-06
3.0414690027822062e-05	6.969507951741982e-06	0.0015160157087821778	4.882586195628626e-06	7.2123350047404354e-06
2.9428342821923698e-05	6.7248881139806085e-06	0.0015176031188672817	4.687384792835853e-06	6.953522028069531e-06
2.8474566808490374e-05	6.486970950393608e-06	0.001519141614050253	4.49883002669737e-06	6.702152799241958e-06
2.7552947171489176e-05	6.255836834268199e-06	0.0015206237342448524	4.317248977069081e-06	6.458087520683295e-06
2.6662979472308117e-05	6.0314121162424385e-06	0.0015220439977053505	4.143010583246467e-06	6.221383527776186e-06
2.580372325863353e-05	5.813727182170141e-06	0.0015234000575516185	3.976206544415092e-06	5.99190935672416e-06
2.4974538161754182e-05	5.602816078199802e-06	0.0015246899100503136	3.816977988112539e-06	5.769735116223089e-06
2.4173929253101032e-05	5.398643019339499e-06	0.0015259144442803859	3.6652617655533946e-06	5.554819528055156e-06
2.340100654285159e-05	5.20128352340055e-06	0.0015270740916473876	3.520869834801703e-06	5.347195918091461e-06
2.265445499534265e-05	5.0105539109554e-06	0.001528173717421066	3.3837587367654323e-06	5.146781914107939e-06
2.193302776664831e-05	4.82644214040733e-06	0.0015292179854142242	3.253603495892226e-06	4.953573253395889e-06
2.1235299027217107e-05	4.648856789273818e-06	0.0015302129271561834	3.130164749674908e-06	4.767514527740449e-06
2.056017886159115e-05	4.477684479153635e-06	0.0015311658922745597	3.0131321011114288e-06	4.588512779845976e-06
1.990620851299693e-05	4.312826348072986e-06	0.0015320864177467038	2.9022077348921707e-06	4.416438405870125e-06
1.9272276121777987e-05	4.1541166755614585e-06	0.001532981769337428	2.7971485207230325e-06	4.251178064682379e-06
1.8657096004657347e-05	4.001297526476711e-06	0.0015338631653018706	2.697523120806862e-06	4.092517126341689e-06
1.8059851035964835e-05	3.854195628667275e-06	0.0015347402171557636	2.60317893920272e-06	3.940251599914246e-06
1.747937554884274e-05	3.712602636693431e-06	0.0015356226980263827	2.513776786520094e-06	3.7940685697217293e-06
1.691487405127078e-05	3.5762649819499825e-06	0.0015365211116760659	2.429150249970705e-06	3.653756232642154e-06
1.6365469683886365e-05	3.445024013240098e-06	0.0015374429605829545	2.3490125205557324e-06	3.518939908977484e-06
1.5830440503027967e-05	3.3185686025223166e-06	0.0015383981692021211	2.2731289026749835e-06	3.3894356111223427e-06
1.530925629919771e-05	3.1967429988098454e-06	0.0015393923274190356	2.2012676126738895e-06	3.2648389718147217e-06
1.4801262690578587e-05	3.0792831719152504e-06	0.001540430656847957	2.1332318558206426e-06	3.1448429597590936e-06
1.4305943258104648e-05	2.965950727356764e-06	0.001541518486338354	2.068821346127109e-06	3.0292606570770477e-06
1.3822829284780478e-05	2.856536370987174e-06	0.0015426576201776855	2.007737411125646e-06	2.9177169521914503e-06
1.3351346774923169e-05	2.75087744126404e-06	0.0015438478877732877	1.949648602880633e-06	2.8100391595667778e-06
1.2891031070166892e-05	2.6487540451357824e-06	0.0015450882710706143	1.894322808823156e-06	2.70599730744022e-06
1.2441658939717047e-05	2.5498886137510315e-06	0.001546375981003133	1.8414539677683144e-06	2.6053942419952263e-06
1.2002551536761916e-05	2.4541023621835353e-06	0.0015477081886200604	1.7907314499129974e-06	2.50806637965239e-06
1.1573264433187914e-05	2.361273476066449e-06	0.001549079088535525	1.741824177916615e-06	2.4138659932206903e-06
1.1153346404273082e-05	2.271146889950054e-06	0.001550482001278738	1.694466432896107e-06	2.322712126016005e-06
1.074228394188782e-05	2.183598436531481e-06	0.0015519120589714901	1.6483365428314619e-06	2.2344978604341694e-06
1.0339469116862134e-05	2.0985067767080627e-06	0.0015533616971513907	1.6031531310279913e-06	2.1492134090190163e-06
9.944606743311668e-06	2.0157871128253308e-06	0.0015548236531201748	1.5586694273095822e-06	2.0667928225101877e-06
9.557275559095197e-06	1.9352297512680937e-06	0.001556293638880824	1.514684410333026e-06	1.9871175275854143e-06
9.177099998618016e-06	1.8568075813401022e-06	0.0015577647361185438	1.4710353439033578e-06	1.9101887682083297e-06
8.803954263084254e-06	1.7804029771958726e-06	0.0015592338841101043	1.4276011572170996e-06	1.835917363196722e-06
8.437720274977776e-06	1.7059655359901812e-06	0.0015606965595739086	1.3843008651965539e-06	1.7641928328366325e-06
8.078459245551313e-06	1.6334998009816828e-06	0.0015621513548783933	1.3411636790227918e-06	1.694974995163029e-06
7.726212688758046e-06	1.5630151976435725e-06	0.0015635961047744177	1.2981882144746387e-06	1.6280856592615535e-06
7.381447565177403e-06	1.494472001787516e-06	0.0015650302850211263	1.255480463081245e-06	1.5634407882109172e-06
7.044459155888528e-06	1.4278384763734227e-06	0.0015664567741505745	1.2131695740806912e-06	1.5008795458597593e-06
6.715706914099309e-06	1.3631709011493441e-06	0.001567876016970002	1.171407095895844e-06	1.4402445484260413e-06
6.395822659880576e-06	1.3005168852322815e-06	0.0015692903460501058	1.130365178265349e-06	1.3813599418571568e-06
6.085420554623131e-06	1.2398682591357137e-06	0.0015707023471826034	1.0902201334297253e-06	1.324136949912174e-06
5.785199170723035e-06	1.1812710257716018e-06	0.001572116600412525	1.051176649653387e-06	1.2683561508673922e-06
5.495629010924911e-06	1.1247555524243274e-06	0.0015735356207322068	1.0134105370496066e-06	1.2140088462983551e-06
5.217400689643372e-06	1.0703911572780743e-06	0.0015749635735463386	9.771005005857506e-07	1.1609602641008793e-06
4.9507855627119795e-06	1.0182884384251053e-06	0.0015764027249580439	9.423516982571424e-07	1.10913153477878e-06
4.696311849545864e-06	9.684674066201506e-07	0.001577855440620688	9.092675438505811e-07	1.0585054087533973e-06
4.4541807320321005e-06	9.210214971998367e-07	0.001579324674980529	8.779056029374778e-07	1.0090746519178774e-06
4.224407566194013e-06	8.760823167135099e-07	0.0015808116437315447	8.48268679399798e-07	9.608973054928608e-07
4.006893555488087e-06	8.337545596973345e-07	0.0015823172901659416	8.203419911182187e-07	9.139691687603735e-07
3.80151809200841e-06	7.941114356612922e-07	0.0015838406614964544	7.940253507747483e-07	8.683633231684354e-07
3.60787482641679e-06	7.572505928379425e-07	0.0015853800051736369	7.692091382438405e-07	8.241767625542824e-07
3.42545717609761e-06	7.232872280833137e-07	0.00158693417554325	7.45763670242135e-07	7.814982529167078e-07
3.2536693089297397e-06	6.922619266060323e-07	0.001588499873262753	7.2350836146595e-07	7.404172894848461e-07
3.0918917486172457e-06	6.642529136297344e-07	0.0015900746047409343	7.022487347847799e-07	7.010396474787551e-07
2.939426978959586e-06	6.392247468749457e-07	0.001591653040437226	6.818076044572663e-07	6.634119026230555e-07
2.795475424799789e-06	6.171042355482368e-07	0.0015932295202782316	6.619708630508589e-07	6.276260706939749e-07
2.6592654622796703e-06	5.978862213845412e-07	0.0015947992232568657	6.425687572389615e-07	5.93689759443549e-07
2.5301652373603646e-06	5.814177914570316e-07	0.0015963574214818514	6.23408315531585e-07	5.616588321251763e-07
2.407386144536431e-06	5.675149375565538e-07	0.0015978986151713313	6.043402178434682e-07	5.315256989224962e-07
2.2902704336997954e-06	5.559449406929148e-07	0.0015994167292971476	5.852449484289243e-07	5.032429413229271e-07
2.1783477366841298e-06	5.465046813116037e-07	0.0016009083987766283	5.660281865738039e-07	4.7675777177655584e-07
2.0709546950949755e-06	5.388909642568879e-07	0.0016023690806921487	5.46605615708334e-07	4.5200532233880297e-07
1.9677225007024932e-06	5.327719999349551e-07	0.0016037963419882144	5.269287103853341e-07	4.2886296658947225e-07
1.868225790796623e-06	5.278436726130983e-07	0.0016051876372669134	5.070271197677524e-07	4.0721660646913554e-07
1.772117383627879e-06	5.237725806388038e-07	0.0016065428561301306	4.868825697474236e-07	3.869325264126322e-07
1.6792387754361935e-06	5.202279358771766e-07	0.0016078627512280913	4.665253850587695e-07	3.6786120708470557e-07
1.589316044658529e-06	5.168975567567593e-07	0.001609148341482742	4.4601336497581005e-07	3.4990119272343926e-07
1.5022684738278848e-06	5.134580428292858e-07	0.0016104042218715378	4.253937961254257e-07	3.328500835682404e-07
1.4179859331119171e-06	5.096546513770019e-07	0.0016116339822909143	4.0473982567971875e-07	3.166391054593402e-07
1.3364330582424857e-06	5.052661574133945e-07	0.0016128435157916382	3.8413265119367363e-07	3.0109721317748857e-07
1.257566025178907e-06	5.00073962056498e-07	0.0016140389502635236	3.6364990932543736e-07	2.8614161284508865e-07
1.1814698255063236e-06	4.939017180764596e-07	0.0016152274261011389	3.4336062916281093e-07	2.7169764035470314e-07
1.1081134281002328e-06	4.865901662106408e-07	0.0016164167827366002	3.2334136537445565e-07	2.577129064741894e-07
1.0375194536357386e-06	4.780928537759466e-07	0.0016176142521549077	3.036554401520251e-07	2.441626852667892e-07
9.697710289402804e-07	4.683694353122565e-07	0.0016188276113899753	2.8440171296650975e-07	2.3105392753305988e-07
9.048894499992103e-07	4.573960644886689e-07	0.001620063310877347	2.6564455414474193e-07	2.1842190643344507e-07
8.42950031026286e-07	4.451971117613818e-07	0.0016213275238519305	2.4743161221976864e-07	2.063026373172269e-07
7.839936970098475e-07	4.318342562169354e-07	0.0016226264051607121	2.2985957327415747e-07	1.9478041186420388e-07
7.280678056711316e-07	4.1742095805491973e-07	0.0016239637085067623	2.1297528231254084e-07	1.8390119215146678e-07
6.751451060482705e-07	4.0208043146757054e-07	0.0016253398549017006	1.9687640515180364e-07	1.73763581847095e-07
6.252499874478138e-07	3.8595904282097807e-07	0.0016267561800375036	1.8162230274039152e-07	1.64450202934501e-07
5.784133831928818e-07	3.692311775972283e-07	0.0016282117080621298	1.6727549580171524e-07	1.5600955732768103e-07
5.345461075124645e-07	3.521046925671189e-07	0.0016297024902050604	1.5387779911194587e-07	1.4849670918777774e-07
4.935885774568944e-07	3.347568241766536e-07	0.0016312233515186467	1.4150118643411193e-07	1.4195880270251124e-07
4.55525071689113e-07	3.1741448321893657e-07	0.00163276572709451	1.3018269932301158e-07	1.3641477322148558e-07
4.202466901557518e-07	3.0028222117956775e-07	0.001634322095543108	1.1996832468917477e-07	1.3186543914069164e-07
3.876764113783951e-07	2.835487944577379e-07	0.0016358810129290147	1.1087400543421439e-07	1.2828521969565036e-07
3.576671582782213e-07	2.674102562521404e-07	0.0016374304342984445	1.0289654092044538e-07	1.2562118128366319e-07
3.301490312550801e-07	2.5204511251182626e-07	0.0016389591788369322	9.604265906152542e-08	1.2381751536173547e-07
3.0498019089440874e-07	2.376028471214494e-07	0.0016404537999078126	9.027651239709582e-08	1.227928350168982e-07
2.8205086183044424e-07	2.2419985650230014e-07	0.001641901775500554	8.556833450761095e-08	1.2244028755259578e-07
2.612051552942105e-07	2.1193836758879543e-07	0.0016432908972527254	8.185276150698014e-08	1.226833312366607e-07
2.4235635175779734e-07	2.0086981967605194e-07	0.0016446094143629812	7.907245749357126e-08	1.2340266177290782e-07
2.2531799723662095e-07	1.9102311408435275e-07	0.0016458482398243588	7.712128077007741e-08	1.2449028095299794e-07
2.1005883284352355e-07	1.8242285922165495e-07	0.0016469988089389176	7.591739879949404e-08	1.2586101350237552e-07
1.9642829808543983e-07	1.7500282159550237e-07	0.0016480530651781797	7.536080074289825e-08	1.2739728768849106e-07
1.8434129455726886e-07	1.6873920815740487e-07	0.0016490091032127904	7.532339564282299e-08	1.2902888087535243e-07
1.7368457799599964e-07	1.6354191115166264e-07	0.0016498627070248204	7.570334924571952e-08	1.306745289183488e-07
1.644045043908759e-07	1.5930645425139924e-07	0.0016506134912550995	7.63827614447494e-08	1.3226723745585176e-07
1.564327200314745e-07	1.5593119335676046e-07	0.001651262175375552	7.72535659964643e-08	1.337624851906286e-07
1.497042259638063e-07	1.533037961765514e-07	0.0016518095687127182	7.821732453730508e-08	1.3510551416781184e-07
1.4417431190002896e-07	1.5132032189309556e-07	0.0016522592237648384	7.91685097675978e-08	1.362658138637787e-07
1.3979004752316407e-07	1.498770333071287e-07	0.0016526137579016816	8.00339650721253e-08	1.3723806012659787e-07
1.3650318556832837e-07	1.488810479570669e-07	0.0016528769009710063	8.075450596790652e-08	1.3796959176465278e-07
1.3433468818751104e-07	1.4825480507430475e-07	0.0016530509389178752	8.126791745863266e-08	1.3846683432086794e-07
1.3324575512675542e-07	1.4795722862940955e-07	0.0016531367570109309	8.153584536711159e-08	1.3870770188872335e-07
