# Supplementary material for: Distinct manifold encoding of navigational information in the subiculum and hippocampus
Source: Sci Adv. 2024 Jan 31;10(5):eadi4471. doi: 10.1126/sciadv.adi4471 (PMC10830115; doi:10.1126/sciadv.adi4471)
Supplement: Supplementary file 2 — Data S1 [file sciadv.adi4471_data_s1.zip › fig3/fig3c_sourcedata.csv]

title	CA1
0.9593650061844566	0.9803503601345479	0.9749182343498405	0.9794594254129757	0.984537898224211	0.9615674396634548	0.8853045000376063	0.9538371375910493	0.9743947585611934	0.966302850514459	0.9603093977494913	0.9617665516765205	0.9419180254859971	0.9260883218650627	0.9267184105691507	0.9001568382887111	0.8973500645807068	0.9154792725830619	0.9833935051832687	0.9884409493279991	0.9716503764477403	0.9315442005474327	0.8336678888956306	0.5390778971937811	0.18900240838980156	0.02843654656740836	0.03841159835229367	0.08475297595601432	0.09066293317332678	0.07708239214281827	0.05791473028168642	0.02423989408571248	-0.0020041840636853877	-0.0008207814770380034	0.045689578649893856	0.11169756372006062	0.13731431555602425	0.2134563157691325	0.20640327127365457	0.0676960208466631	0.09273976875552921	0.17195639609065902	0.21660486916203261	0.20218042929816732	0.22519844410766515	0.3181250784625105	0.4718565655184212	0.5407333852041596	0.49678267553886457	0.44745428043305435
0.9987207726771766	0.998063478921963	0.9967374412407758	0.995971552447364	0.9966586060095136	0.9950022830097238	0.9970773725236832	0.9984027513231265	0.9991045225334354	0.9972193714727938	0.9949577517942066	0.9826142986634936	0.9677331921017223	0.9826492305791943	0.9954614581035276	0.9979501800391927	0.9978117039956508	0.9927278030073947	0.9848974161826685	0.9821252303223211	0.9552099334075227	0.8707901765306397	0.7963435579860764	0.7610822798257553	0.7520389263745814	0.7670688549706851	0.8161469054339856	0.8568872071872818	0.8611877930390185	0.8665854216645328	0.8720394076823411	0.8712365939310983	0.8542759686397637	0.7531967470450818	0.6962824562794192	0.678549525025098	0.6470339304192787	0.6392227796092379	0.627444347161651	0.6432689660831956	0.814655991523045	0.9338361473227897	0.9637937969615291	0.946379104554097	0.925760688060783	0.9117391942273516	0.8870168775424727	0.897413756124713	0.9509074074190909	0.9706423128968061
0.9701046682544014	0.9744570990948545	0.9777828107651835	0.9649646247773359	0.9124647652075947	0.7560629541500214	0.6069254462801199	0.5599211320570033	0.7671927065113615	0.9867750336060541	0.9984403183847146	0.9632337374344782	0.9183033463989767	0.9337483661860354	0.9678567590217741	0.9789325031807887	0.9551302371005576	0.9332156360788503	0.573992134143132	0.5433557277181252	0.45488347273311797	0.2224721110856549	-0.019897120370500978	-0.13447449545687543	-0.1705650763575101	-0.1388604859735585	-0.11748778318049913	-0.12924411391859697	-0.07915606113283395	-0.014689614126814597	-0.010451828019151493	-0.05036174867446809	-0.09246125666101726	-0.08799542717064371	-0.004617107314965976	0.17712634462705187	0.23676642485225363	0.3600950802242587	0.5762645093970852	0.8027536461167677	0.901372895174965	0.9585304642703857	0.9345664759097613	0.8521012246596757	0.7904584265352051	0.7573854510278282	0.7300632555253157	0.6877760381478952	0.5704940271321616	0.6913081871078101
0.9919626751482787	0.9889658381833379	0.9796854324574787	0.9722694278742654	0.9701435207187263	0.9786134035147862	0.9723674125599352	0.9478673585667552	0.9095607856082487	0.9314524900653813	0.9018320815957918	0.9108809292411276	0.9588370439392252	0.9735926141770918	0.9920458846052274	0.9969232596973399	0.9920960645024979	0.98426437504733	0.9644833182982188	0.8899025012971599	0.7827168146354414	0.6960766135904465	0.573511391882706	0.5200062825786593	0.587203054831569	0.7272174347903643	0.8033744066683984	0.7540686118900396	0.7307366820754296	0.7158968885910694	0.6917315344196687	0.6670207738497478	0.5451243912889833	0.35258170381591675	0.29393351455520417	0.2858333845972275	0.25117950141812656	0.2719233044992479	0.41323387302429104	0.584041490029187	0.6697186841531494	0.7601562141630676	0.8985776546610331	0.9358617639362429	0.8506417150205938	0.7708433698695145	0.7508488685932152	0.710421720606541	0.7203131305459839	0.8067978996300209
0.9905257743593299	0.9669120113274076	0.9296564306639676	0.8528990973847845	0.7117675340445074	0.5942177125303842	0.026021659595342278	-0.03594455603963339	0.34059604361767665	0.2444304197664443	-0.28408761559623713	0.14945994630322576	0.7688387780932053	0.6669327689183123	0.47996450026383336	-0.07412461337305006	0.6788908625547724	0.900751060006585	0.7651135022661558	0.5704897747467342	0.4593830244924171	0.8589995594941938	0.9799013741990981	0.991291675856339	0.9915305982394498	0.9879695045964112	0.9606935973296965	0.8492794119472289	0.6784391478324122	0.8315768909189029	0.7268857738144495	0.47468382364871603	0.09679731001046826	0.03357067868058958	-0.06661937085960999	-0.11872849200406596	-0.13113100763504207	-0.002590448579277335	0.7725018242273529	0.664981819350788	0.7475326143970765	0.8462439393728264	0.9023337283838982	0.9432256543754737	0.9524760930679781	0.9663394307531373	0.9857910440569712	0.9921784668243985	0.9907713328785213	0.9949762300101028
0.9784104491339808	0.966102777838111	0.9488532873511191	0.9229498850295204	0.8777000895393735	0.8811905933779453	0.9219245418934591	0.9326454850926851	0.983139418357093	0.9187742571322071	0.8651378251508577	0.8982822367338815	0.9573081294074408	0.9863424584067497	0.9934270566668297	0.9927555356380178	0.9964080099099022	0.9963526667335435	0.9805657368982532	0.9871010511962608	0.9850811878855295	0.9383353978623757	0.852320913902463	0.6733794161185054	0.48951566151408316	0.21114101348220765	-0.03672351331556854	-0.1633819055984949	-0.18526008092084087	-0.16239069265800926	-0.09259316511257709	0.00875983959293908	0.290896317100299	0.681004115436329	0.5882973507780908	0.5613437551187731	0.43218208409663006	0.6337684022256475	0.7373039139949799	0.7629029142816867	0.8581437899926958	0.8428836942178723	0.7963865930659373	0.747465065410869	0.6667204883669849	0.6359267970105574	0.6979609616796386	0.83481404429975	0.8978186981848185	0.8721998534375845
0.9925779324434092	0.9909094442505888	0.9868096276177942	0.9791759437201238	0.9413646775164061	0.9344562488362509	0.9505316840971131	0.9491806505846205	0.9685343000673909	0.9730036485196957	0.961768673242474	0.9666578321722098	0.9502807991602116	0.9517360795481711	0.9760122368411607	0.9624473156902452	0.9391450874785355	0.955442590464785	0.9669793639871105	0.9635176967745607	0.9472391030357034	0.9406218757282117	0.8973768212498306	0.711353878682797	0.5850420553793332	0.4914684331544845	0.3643619504517069	0.3058771667967296	0.2621231410458963	0.30250837666564545	0.40889790301035617	0.5027225926864545	0.522639738971265	0.40892823194658723	0.30609214251708056	0.3205693446934306	0.4074797672679359	0.5648038312633449	0.6018035974135842	0.6345884282961943	0.6650992512245804	0.6424246624530111	0.5834872007045051	0.5443365798611399	0.5325691313240827	0.5505242711091402	0.6312793952955803	0.6615437470887675	0.5862664129925786	0.6238833903624824
0.9953644754041805	0.9963520334469975	0.9969524224550709	0.9964611307214754	0.9902584143631816	0.9337729196516231	0.9431759645331682	0.967421779391894	0.9013160393615895	0.9025022739790101	0.9313000052094625	0.8924671255320392	0.9294795756342681	0.9126207895761091	0.9459303957114887	0.8693796413961651	0.8035733017237057	0.8310530408343327	0.9314085440147442	0.7818833170197907	0.5324500062056379	0.4568712867078396	0.4397342868607408	0.3838061138748124	0.32293909370086366	0.30386378780012924	0.33514507179102837	0.3490103178743134	0.3940174733541526	0.47957389711376724	0.5820711980761687	0.7161934092318766	0.8197679457118434	0.8779857687308783	0.9253486682464004	0.8573713805531733	0.8395012093501271	0.8490145988827442	0.8505117711572036	0.8784759025433775	0.900010877814459	0.9303143221789683	0.7305392718479905	0.6359347422524344	0.6621948787658343	0.7471857690317937	0.8079952581936168	0.7177969045306642	0.6766076174207564	0.6172515351637243
0.829407826492521	0.884074512918023	0.9101197377459267	0.9196607182409812	0.9027721062631022	0.8828502705854994	0.9340674987094258	0.980487702606282	0.9894572950747624	0.9921273192675365	0.9940292677256544	0.9991205408993848	0.9960374998270113	0.9903520493783537	0.9874303661303924	0.9719915212183817	0.9212662663754005	0.9130401517379308	0.9629267946750923	0.9742323280155516	0.9581314396753852	0.8841157629616136	0.609616493845202	0.3954029525139789	0.1403470665676578	0.06538309241946576	0.019445381187789674	-0.044454981704450655	-0.0570550714574195	-0.052424432880616455	-0.044426996388753325	-0.025337911989196545	0.01769838930902914	0.07402153347791653	0.10220482077028616	0.18125379000100056	0.30312126236673026	0.3855872516029485	0.5026052111287046	0.5023712694005628	0.2563112648641385	0.2698952102898426	0.34655363940536055	0.3328628852279194	0.30825471219441464	0.259174146061573	0.12404150062513546	0.015940810574333705	0.24728731773255058	0.27965396299547945
0.9225783131312417	0.9548988668969456	0.9685231952374665	0.9704552089810959	0.9669888463429115	0.9707096261213732	0.9046443907976656	0.9023522381542053	0.9549775804759534	0.9673824353465493	0.9773756252394823	0.9616928285532382	0.9665600228236241	0.9717774043943741	0.8517921009828634	0.8280897943822566	0.9309817355777465	0.9680899089996801	0.8772237010804739	0.7393709642403268	0.7164003456726034	0.5891581362647087	0.4491444714570214	0.3011635790257188	0.12795992171774404	0.0339055766077343	-0.01296335247652005	-0.0417131254528727	-0.05756862928829289	-0.06945116481173261	-0.06212585523181151	0.03601863726740041	0.2598484980526128	0.4607581389633606	0.5444532459673831	0.5634390965517264	0.6267218635646962	0.6460683386736216	0.6458080978644875	0.6820732023280589	0.5512727691129665	0.47964517791083044	0.5616695159842479	0.47411674975561524	0.4148053096249506	0.4265579859284483	0.6067401125682103	0.777271370027705	0.6454821436113916	0.3284268617818549
0.9986296292876947	0.9991161245538867	0.9992427208021702	0.9988370164118464	0.9917049558441664	0.9094656440059012	0.9426098321911317	0.963636659605931	0.9646914891933999	0.99169319202656	0.974679371744969	0.9100658694782696	0.7758650220606749	0.8811628740338813	0.9623233986109675	0.9829082567203014	0.9872387045914147	0.9840842388098636	0.9730807619837644	0.9134190074952716	0.6245450494606765	0.22081093090194856	-0.032740728834018754	-0.14705547639932293	-0.21648263085760372	-0.2988030796422658	-0.24086667852897028	-0.10358027455516156	0.03660093668713076	0.448419492328032	0.7135987477261715	0.7695833121157656	0.7833519486531859	0.8121555046982165	0.8647045536737833	0.8965170229996725	0.876794300047274	0.9408238982844735	0.9480543745155137	0.6582197833511954	0.09183507544638529	0.05010308292945826	0.12438831482150671	0.20912694492158196	0.2285860931194153	0.2265772855519274	0.14568390502475387	0.034621994071498505	-0.05066903084248212	-0.10295834739047424
0.9771703775502859	0.9830367356213173	0.9775259923173931	0.973588273482523	0.9779306499805663	0.7627047779911128	0.5467494540174741	0.6689882623243311	0.8642762749710239	0.9344203118822918	0.9370898682810315	0.9343399283440089	0.9669261737976677	0.9914048926677899	0.991263425657692	0.992606825037011	0.9935950104047104	0.9925139836914281	0.9931072391878724	0.9938708133856244	0.9653343841345717	0.87559356773899	0.7344114825457227	0.6054183662086503	0.6085462547408589	0.6110356660236052	0.5122576475696863	0.40375637075186266	0.33112515582451285	0.2573955749152361	0.20544897161253553	0.17161935683236323	0.14137472907257614	0.12293855110074567	0.13042395378340668	0.2351021912098306	0.35900624746691345	0.459619566188186	0.5931428864844341	0.8089118987067051	0.9407087482674004	0.9448453739932041	0.8457956165126795	0.7045745009187103	0.6898342050002116	0.7103758118571382	0.7823110961482427	0.7740983701100447	0.6532765540016728	0.5941235773152095
0.9862801783022052	0.9909166504014549	0.9918078004980732	0.9916703837052148	0.9894285268665887	0.9531171447629534	0.8772197192950434	0.9087680023622798	0.9619134214695597	0.9857605723808816	0.9650491653107305	0.9060775208815728	0.971732614699353	0.9805837185563263	0.9863462864532523	0.9863198472530293	0.9914424858436593	0.9828708625928347	0.9607715474604349	0.9078729957345301	0.8384844921928595	0.6445905366149669	0.5587941481092685	0.577309711713427	0.647473755084955	0.7105130256806047	0.7036908727765226	0.6943831415712506	0.6724955853506135	0.6113678627102933	0.6457797071571378	0.7524078895701717	0.8503497823827924	0.9099278075190553	0.8277254747584682	0.7017651655079364	0.6147162865118064	0.6965829381749538	0.9212129553392747	0.9601152000632232	0.9082070428096273	0.8771992838103094	0.7855898246936848	0.7362701832880302	0.7125479834572118	0.7122222260543241	0.7850470226684253	0.8582091143964512	0.7754502897375883	0.6357225352238024
title	SUB
0.9695468325551487	0.9715905141298169	0.9657670189268532	0.9569533360528781	0.9638852404967001	0.9686291894898109	0.9775573838033735	0.9787337172946043	0.9775906961419527	0.9842344758352932	0.9909254617048227	0.9951977702409239	0.995370818542849	0.9895877279946257	0.9905418254658661	0.9912430792424718	0.9775990496008476	0.9731486556865766	0.9885582751540188	0.9820146513447912	0.963106054189806	0.9496738306387877	0.9341339003600665	0.9075007500319697	0.8551554228876371	0.7958777240678708	0.806081194599578	0.7649415623974206	0.7344115227348091	0.7324737375576074	0.7161303769895121	0.7645482742383523	0.9140389360392326	0.9456547992691651	0.9654066663517931	0.9813167924305	0.9831396142349544	0.9795302687766877	0.9770850112799946	0.9607732811470512	0.9193493332934	0.8629511835181584	0.7444306684583096	0.639643963616031	0.6214010029890076	0.6867909493780714	0.8464358252773609	0.9263615278038445	0.8344073398543531	0.731355032717241
0.9516630525669227	0.9529894561839972	0.9563989240235665	0.9672333958325482	0.9621445232693893	0.920515974147059	0.889540664326223	0.8828780496707869	0.92063065919758	0.9465890329874135	0.9193027396015394	0.9334824755402573	0.9688425385769183	0.9766698638046174	0.9720158763928274	0.9756114172982544	0.9802572538023012	0.9895105043224286	0.9900743202277085	0.9833730374369083	0.9553988513966812	0.9399920093526966	0.9423794484610496	0.935317987048798	0.9374173834886791	0.9215577486666516	0.8931477504656357	0.8770977801172142	0.8788199343922645	0.8923591137210857	0.8880683902289326	0.9059180637865535	0.9450380494540731	0.958746864174528	0.9561843877508779	0.9581511719256516	0.950768156007241	0.9186755242680358	0.8780301757404725	0.8185177442864505	0.7231953997051246	0.5883176137567282	0.6243715598639782	0.7557691072251832	0.8127291403182381	0.8377487149454044	0.858339298316	0.8955368548670345	0.8814817796828422	0.8027582704562186
0.9891764317055428	0.990165356022467	0.988604980086379	0.9871549164422245	0.9855911747786258	0.9606857294374207	0.901532030689476	0.9388972011637344	0.9779818718131024	0.9926031567881638	0.9954856574093593	0.9871637396198109	0.9752931883356284	0.9814931555755378	0.9847972828274737	0.9918621083186878	0.9963818998658153	0.9960941982725288	0.9927615845283636	0.9810313415642363	0.9427824256869094	0.8964552605449906	0.8907592247659986	0.8839990839621635	0.8985581367562276	0.9113840323416859	0.9126726740697846	0.8996476938050934	0.8518738935374504	0.7914277998088394	0.7587181733608923	0.7547458076423569	0.768377242057309	0.7604954254110186	0.7277543556394792	0.7330389863306735	0.7530972766096822	0.7966303304293244	0.8433628473919249	0.8718839661550328	0.8763367130874822	0.8235243085565063	0.7604390058463436	0.7435840267341551	0.7430937111887008	0.7370597796917706	0.7225605433032369	0.7275938910730427	0.7725929917744842	0.8412322011354413
0.9504243806767785	0.9519273052526412	0.9517633290358555	0.9476223708972019	0.942555755478138	0.9701443913817729	0.9792363637501164	0.9903218132608854	0.989156246989797	0.9951430218797788	0.9961806876734577	0.995317579634015	0.9943848205206762	0.9963523591633889	0.9951215602507689	0.9864491017019619	0.9875669269539679	0.975104453510471	0.9569959158763511	0.9611939190938954	0.9425380931136152	0.824053442200185	0.6302680104578476	0.4914234483766968	0.5300378559654527	0.5928160614592491	0.6389294139320696	0.5839656413865029	0.43383989492418695	0.3702360752591704	0.3792795369471709	0.4005652776389556	0.4707143948032081	0.5789379486836098	0.652823117114262	0.6915563893968093	0.7263138039298656	0.7579740365008406	0.77989741266588	0.8192272825405701	0.9126487272317785	0.9259976041615968	0.8336994278574902	0.688523235018802	0.5960872200589149	0.5643587200004843	0.5504144506581873	0.4873913161322703	0.403821816662845	0.37815545497108477
0.9315553010782506	0.9300588618770742	0.9235439327926696	0.9191533586727835	0.937670584818965	0.9762238399679392	0.9834174896186554	0.9830529597954579	0.9772142813693917	0.9782541547189854	0.9900267977181267	0.9978220464537202	0.9950294632332876	0.9935310374009939	0.9894805083158456	0.9864044628768629	0.9821213832032815	0.972200141243032	0.9658416877039498	0.9171103484202278	0.8099389654142687	0.735066507914388	0.7053822200286287	0.6930803094674429	0.6786364526294955	0.6735100681660726	0.7118399314220976	0.7898995265424398	0.7925874983111105	0.764503274965592	0.7818462437507075	0.8329643783551907	0.8791944752847799	0.8916588352435455	0.9042890330326326	0.9042142095820191	0.8846783185896302	0.8768209371519796	0.880763684225606	0.8885128570664605	0.8706950961382282	0.8085541695862747	0.669554712323843	0.6124825641346991	0.6038781957411917	0.6426994208280065	0.7194454616433251	0.7713729555789219	0.8184303488404855	0.888430145030655
0.9667133767687918	0.9704629446254004	0.9616243995948147	0.9406364320713394	0.9033634328130956	0.7157918130702001	0.5125365402967036	0.6698906614022426	0.9248598682679116	0.970326002015199	0.9729245824922825	0.9928065356873617	0.9893872439430842	0.9851971953346592	0.9902844958446358	0.9826456562389767	0.9807707436962843	0.9891912433959453	0.9883310109393496	0.9717556662518982	0.9482237317438296	0.9016753480608333	0.8816579930060515	0.907418621313588	0.9207726206709396	0.9288949301738347	0.9343487865681388	0.9345418195146694	0.9151809757523823	0.8800246388664836	0.8225122978004704	0.7384137547004481	0.7133534581655888	0.7163572104992036	0.6685249664874378	0.5558141123189567	0.5084112775997391	0.5528442580581986	0.6057042065694498	0.6744155000501362	0.7567872455741261	0.7747002117977791	0.6816241239876722	0.6531232909609133	0.6761837289942133	0.7404715393333742	0.879222641614834	0.9338941418962441	0.8611517518133888	0.782684348456237
0.907719506074832	0.8858782680308885	0.8724409425748536	0.864042084000247	0.8819595897922488	0.9520855039235512	0.9477586715751259	0.9695408114107584	0.9820699940264114	0.9846767438779354	0.9725040428565693	0.9857413035485384	0.9777728146170037	0.9674806725363682	0.9602755971867739	0.9232560026555676	0.8942745260669122	0.9477351672602018	0.9709081129048018	0.9573366766936053	0.9116151129570155	0.8284430261098065	0.7663059380029676	0.7889055778505301	0.8105749580214315	0.828139827982038	0.861846661997842	0.9292718831772447	0.9575173578283559	0.9583559866451948	0.919621533398883	0.8694538010172251	0.8113074495672637	0.791867210193433	0.8204834223200985	0.866829568620546	0.8911042275265905	0.923575752270313	0.9521007900326469	0.9272132582753575	0.8863635142877967	0.9231433153424872	0.9705694581743524	0.9808565770340792	0.9766199730819205	0.9719124454350927	0.9753964097630644	0.9858292006698267	0.9558278921523258	0.9348777093307589
0.9736390334622509	0.9797521679711848	0.9817662444472155	0.9820593181051938	0.9850527204774668	0.9734423966852739	0.9788396360360294	0.9851024858908999	0.9807511975612943	0.9703649220508603	0.9609073444159134	0.9614998352052108	0.9618475612070615	0.959756045569482	0.9541430394244765	0.9361905926413768	0.9540795892140933	0.9664052388418933	0.9355888770320896	0.9261229430380306	0.9254014893308727	0.8677171640025698	0.8127029801679001	0.814130965228606	0.8040987904860687	0.81734534850845	0.8633856807324808	0.8907019118922972	0.891151960915357	0.8574113606560133	0.7988216003309372	0.7914404338841766	0.7816888220431263	0.7809652734532364	0.7473710663846158	0.7422396723979606	0.7764255371215593	0.796830833396858	0.7958790852346017	0.8080206507844936	0.8570922099493542	0.8804122596002545	0.8927064326312499	0.8670399522044312	0.8329620216102116	0.8114817464374798	0.7648498627096839	0.8012666768094426	0.906869857307646	0.9142100191054858
0.9894479532318423	0.9949226015466613	0.9965301977252305	0.996356774519698	0.9946228021924988	0.9819882123987698	0.9325137230052548	0.9527397753698642	0.9796922788592274	0.9802362439099086	0.9713969250673915	0.9639631351371571	0.9862212438076433	0.9786340799633187	0.9626691736202265	0.9628881754612145	0.9775115840589521	0.9788462949518307	0.9726008414474177	0.9754509716946262	0.9777198104598462	0.9768176514390866	0.9735050209788564	0.892980632352291	0.7710124397913382	0.7068150072466763	0.7824921567413006	0.891691193317322	0.9292143034947	0.9592541392167264	0.9692683519797274	0.9533707802041413	0.9461733642022376	0.9059398457203076	0.8448997030178474	0.8150007884328608	0.8149281298252838	0.8172657189998634	0.8573180829268119	0.9137540737418787	0.9553778069596236	0.976334127715809	0.9694142327831261	0.913675804978362	0.896870223451236	0.9126853500742543	0.9384588398078445	0.9480096929603337	0.9305926856482736	0.91456594446163
0.9978523746116006	0.9983032830687549	0.9979725456861689	0.9965632851427852	0.9930243794546223	0.9937923607321449	0.995801193654408	0.9972803265144482	0.9977843349688198	0.9948003151437511	0.9949829867098232	0.9955047040482393	0.9985759571473961	0.9942208734280834	0.9870987726294704	0.9928453475429551	0.9970678383625138	0.99631710085036	0.99137478840998	0.9844022601086418	0.9767056229949208	0.9777116489997594	0.9828003101417152	0.9746499385012026	0.9426565537243135	0.9075317799883827	0.879125899568959	0.8521750725156937	0.8259465159966698	0.8224539927940537	0.8364662292086993	0.8704264837460013	0.907240373078684	0.9048782869348645	0.9061671332730992	0.9251328067455723	0.942998739506644	0.9559571067922012	0.9707226822545956	0.9754057185686196	0.9758110082649143	0.9761287407680941	0.9644774405639472	0.9482626952775808	0.9352462864912706	0.9272927396927707	0.9091682457430109	0.9001368508550319	0.9350618939824891	0.9728228116304802
0.9803304328285445	0.9891437409135921	0.9894159845083593	0.9909045151457664	0.9993717269005484	0.9460495461669478	0.9035332187139719	0.9309306873232208	0.9530859130281767	0.9460624074450442	0.9262297285797398	0.8654736714012851	0.852301790204429	0.9511601241231378	0.9491370730035331	0.979930518848	0.9963057557102749	0.996601712313245	0.9948986670081853	0.9842203662732627	0.9511088899863326	0.920951419270649	0.9058601488102569	0.8765969467605271	0.8021772447937696	0.808001196863715	0.8467499827067148	0.8670781490053974	0.8495336052083996	0.8171645141876498	0.8491238642753886	0.913877365995302	0.9433202004316354	0.9349267275987686	0.9407753595288082	0.9398421531458406	0.9215451659060222	0.8784175119013625	0.8730661467008763	0.9352533215127848	0.9406217534105046	0.9418952688425511	0.957866246380219	0.9451914758042058	0.9345310736852291	0.9325990535164711	0.9414100175032383	0.9317692068503448	0.9224103773144752	0.9271089222738222
0.9466818873292143	0.9256655106816915	0.8993118058115845	0.8943282435828162	0.9338491195009866	0.9256637583902289	0.9492201953005217	0.8994601721537605	0.8909257594375839	0.9180546145514225	0.8794545767036637	0.8421828570342783	0.758868937125711	0.8337654520628023	0.9687610025608132	0.9656999371367737	0.9194164398633503	0.9347335492835643	0.9702565923198174	0.979439125956334	0.9787351813847391	0.9449422288795344	0.9252234714905573	0.9214228712320696	0.8525199839166919	0.793288927989987	0.7499439536786838	0.7228625164753955	0.7292962637558038	0.7116166256851145	0.6449098542959129	0.5497588440730321	0.5412540154487746	0.6091018714689959	0.6874867012585361	0.7659991910162699	0.795453250527507	0.7613964774856807	0.7495604961669291	0.8010364497390715	0.8569519910641386	0.8990557931784097	0.7292091334726464	0.3887642452339803	0.26719207611909584	0.2580024505143772	0.36696841007748576	0.6493420662380943	0.9179286237396975	0.9235558988113952
0.994381753381458	0.9872203946836152	0.9835312866060374	0.9850614138938243	0.986518244350154	0.9682729162721919	0.9592164125922223	0.9573326649715969	0.9794090515689876	0.990682023018782	0.989039147239662	0.985243913092192	0.9703391819722136	0.969177591360808	0.9899849679057855	0.9950771124841197	0.988570962030939	0.9837362087063392	0.9820281018181319	0.9802023266178279	0.9435034262852521	0.8324531181942139	0.7936750086306429	0.8063200300253496	0.8389911225600695	0.8419533731056956	0.7636238073111107	0.6637674001006748	0.611490663553698	0.5866736391396171	0.5870413645948143	0.6876280983503322	0.7895698225143412	0.8075571929760962	0.8059213033544127	0.8236836451751003	0.8304915972499246	0.8369443401534477	0.8544599315551283	0.8890332662394704	0.9246587829314618	0.9304754185877517	0.8232767667541654	0.5107664832108764	0.357324179684712	0.3048238442103029	0.292061100336309	0.3753149700648734	0.4800154032937013	0.5093426470052927
0.9797102047158827	0.975178218517373	0.976728872728422	0.9864025251940918	0.9939969876540965	0.9913408983137655	0.9873669927373891	0.985698197950422	0.9872419680637453	0.9895246572619452	0.990684103215421	0.990864982041067	0.9955040258204082	0.9946903308923526	0.9828815699345528	0.8566451362428679	0.7390420428461018	0.8529065043405593	0.970851756495079	0.976566707445293	0.9260792665838852	0.8086477929593836	0.764848349841862	0.8659164187286211	0.9317899189999928	0.9025120872281613	0.8634329925687386	0.8417455051422783	0.8407351535103752	0.8165797610700752	0.7598269400388916	0.672507209466607	0.5984341181842067	0.5740291054899213	0.6096973045651157	0.6547221790153638	0.6795222644954515	0.7196369626180349	0.7584562796846785	0.8572575560044794	0.9413663363936235	0.9569014757944473	0.9410634416477833	0.8524852115181839	0.8075663112430514	0.7998463094851083	0.8374460950424854	0.9342717223869856	0.9237682467619012	0.8903273077658163
0.9877190861060821	0.9926173100362456	0.9944389370453595	0.9961305515094134	0.9975120594530285	0.9932147365058249	0.9861836425712233	0.9884769763893779	0.9971709320719756	0.9839350577183387	0.965374277577581	0.9737960118586094	0.9800555500266348	0.9687711314343996	0.9707379100647106	0.966031019771417	0.951536190192142	0.964483550929268	0.970072161927347	0.9644523606027157	0.8725853714740652	0.6023700122398499	0.3713973711898322	0.3478684384492748	0.36415669414968127	0.4245337917845286	0.5092766737126778	0.4290118049129727	0.4738088582045488	0.5855192117860234	0.672240131777883	0.7177344012148172	0.7675163478449855	0.8156547914836272	0.8183338565530186	0.7870841470514011	0.7518094295111426	0.7651914172963109	0.7912701574998404	0.8596925709119912	0.8929317436436491	0.8756266563119861	0.7339052670397324	0.47550976287777397	0.40990420172622916	0.4136567206511551	0.5570337248785325	0.8947237796471271	0.899452859350269	0.8064851207660476
