# Supplementary material for: Distinct manifold encoding of navigational information in the subiculum and hippocampus
Source: Sci Adv. 2024 Jan 31;10(5):eadi4471. doi: 10.1126/sciadv.adi4471 (PMC10830115; doi:10.1126/sciadv.adi4471)
Supplement: Supplementary file 2 — Data S1 [file sciadv.adi4471_data_s1.zip › fig3/fig3b_sourcedata.csv]

title	sphere CA1
0.028191248016907675
0.04218685184927266
0.044994960879023375
0.03133116854228424
0.045619109237567956
0.041469451478670205
0.03280150687298888
0.03370651503964855
0.040415776646537324
0.033996793748839564
0.038326357823189786
0.03179211663290837
0.03206565126134339
title	figure-8 shape CA1
0.017141829357732327
0.01622011838235819
0.021847206123994812
0.011144156729133067
0.019848335603589964
0.010486418482377417
0.01300592403888569
0.007705278311523654
0.008805738023779267
0.007383899886398938
0.019402812847471702
0.022230924584431853
0.00946128553087954
title	bent figure-8 shape CA1
0.007018921486850716
0.022180074804906382
0.02764259496894191
0.006737159827021717
0.027428915546151903
0.01954585256356005
0.0028412471379852177
0.007284784464121248
0.01827596577069004
0.007185210695487765
0.02084577874286245
0.011094673913287958
0.005833562151884832
title	sphere SUB
0.026932375859213136
0.03109210834743979
0.0313324297257566
0.03092010354068134
0.02733594271452822
0.02759665360928645
0.03796794759213739
0.033356765301010574
0.03813457471281755
0.03305868034858636
0.03515564988149184
0.03151633421078706
0.03340059909527099
0.04102481181187582
0.029660629881173156
title	figure-8 shape SUB
0.01855914655200815
0.017266631086792338
0.016049265529464625
0.016418365543385112
0.022270517798037005
0.018883175170215007
0.009234604594107793
0.021929635828412387
0.009731465454319964
0.013367429507236775
0.009648955580741006
0.012347455630953439
0.009077096785726426
0.009398321473824101
0.013477623929117616
title	bent figure-8 shape SUB
0.008898482788284557
0.005773906036906864
0.0043889858106878855
0.00480159528013826
0.012863703901741998
0.007066750775946465
0.01250321454382017
0.00956719413698255
0.014353538307159817
0.006521527458995985
0.008329306291667823
0.005085175733479197
0.007155658725968798
0.017471368620641192
0.004998097784946108
