# Supplementary material for: Distinct manifold encoding of navigational information in the subiculum and hippocampus
Source: Sci Adv. 2024 Jan 31;10(5):eadi4471. doi: 10.1126/sciadv.adi4471 (PMC10830115; doi:10.1126/sciadv.adi4471)
Supplement: Supplementary file 2 — Data S1 [file sciadv.adi4471_data_s1.zip › fig4/fig4g/fig4g_sourcedata.csv]

title	SUB obsd
3.4865122135065585
43.980323794334595
49.166939882631425
53.377385366065006
24.335896337934976
3.086559863962844
1.3869037269633213
1.2965205436061762
1.030505476515334
1.6545079624580252
1.7425975538367386
0.7385143197619324
0.6039492094336087
0.6154843974107658
0.7896561428049033
1.3383350496845496
1.6962794413386404
1.481684917858035
1.528708135189142
1.6158561943055658
1.542876031377884
3.224628968781986
3.885203386695303
3.9387821389909754
3.5472883273858358
1.8056196233967063
1.109923022613159
2.148456559863129
2.6880811674896092
1.943843877001691
4.589022012374609
3.60926161004626
3.2144398254789
5.7904416516589645
7.51117306813058
6.918182734754828
7.008587006725332
24.369051551062693
11.922510650895813
5.852291920472001
5.538891117716469
5.159585588103654
5.497598312699139
5.396715922048331
35.49762617380274
53.72194283435631
20.545595219343582
7.177351051871685
1.9699650731656877
0.8091923456271907
1.9572263850973757
2.3606884980995053
3.1157802188758508
2.2009337753281732
1.7488907887089018
0.8544508293595492
1.9543498068017655
2.4684388567915474
4.233341165652911
7.471126108515817
11.91756331768513
4.882754767030049
3.1383429051225726
3.725201360957238
3.960480540912693
6.916401261800059
17.15612979015799
55.32165151996547
58.90639583840655
51.876603685878884
15.567347286371753
5.295135011925385
2.8766466869119816
5.434873602866314
9.253918581618628
4.1269993529073234
4.23240091577791
17.189228665325345
16.00093917087466
11.587997768890599
8.402996479095123
7.310683869871067
7.6436078151697515
6.60318079804596
4.36752990343162
3.9555169227176092
4.488808140563114
4.961258601491196
6.538908925329556
11.620210237698391
59.08496711225
58.336235561125584
31.22580555134575
4.666043127289981
2.4185263719839707
5.980777700753338
7.465280878799394
7.140550047505528
12.222133827395272
22.174515029506605
28.501542273627514
24.23973707686705
14.361644268691489
6.724463991398808
10.049014656395304
7.930581813623517
5.256531528975607
3.8905166573944334
3.944253341622042
58.62150448038555
52.600291577598355
56.95042997512272
49.34144860051979
12.421333553134062
1.4359068671779678
1.7807248604970833
3.072702375987327
3.051136533595471
7.104063183896381
23.678766859195
16.455254957044396
7.404172222927706
4.590004190781681
4.535789918800541
3.967752219529841
8.485169323223804
28.12133878876452
45.51263683314055
49.91004914125698
15.858754808520032
6.328578183836106
3.9937495093087487
3.082576047456607
1.972515359195413
1.7820973207097197
2.0076453720152028
1.6433723142842833
1.6403746160979145
1.7997509508029763
2.172473668849384
2.1532124592247706
2.2835094563480918
2.2296822727027212
2.125844559784213
2.287288621145434
2.1701874137501567
2.27213256483219
3.78886995935742
3.0784898017815276
2.7742430703602046
2.6454726750631594
2.6024221672963344
2.7393336908723764
2.7367132398829312
2.3480933058225433
3.1789351759997526
4.399864420425322
4.896314134107757
4.543388714548181
4.11121067005295
4.7715736146678065
5.908512648578908
6.901839094393845
3.4653381897266513
3.105059127919587
3.993002907417939
3.4223009080094053
2.3913054695130334
2.827748134564514
7.6851039408730415
8.976080918860744
7.648454201973503
3.3465606505017185
6.019544262050645
19.486254255964795
24.536341076531777
25.726924760415027
22.156549461429563
3.1710475248739063
6.499810862755524
7.347579777732664
5.4385607610623525
3.170761627903391
2.4890575697732014
53.62783267980379
56.65965990155918
52.44543116764929
53.527907486407415
18.117423112395016
6.326083315376576
2.142042754112279
1.4036760916179114
1.6545606141273284
8.117648857507552
18.396225228255158
18.947453265441684
14.40831813609805
9.79259982000561
4.774626984417662
2.990254702077561
6.010811817895267
36.74385640412372
54.48478187823659
56.26662156873119
6.649163367136701
3.0521892886442004
2.319488895124527
2.2656686842551155
2.6167378011333993
2.3688364864643274
1.699740470465054
1.7829295208231173
4.965092659368395
5.846775947057648
5.942071476907978
5.727024275940563
1.1726559658674414
2.1896581371603103
3.3319255521296087
8.711113293062802
9.034282459000758
7.732518543035147
11.265655560453942
21.83235163629294
30.31546088878626
17.33626913583015
9.407061219592538
7.429277476990148
6.330610049004992
2.5581174603378205
1.8847708419598321
1.4934037980232708
2.589329864925735
44.57226378406675
58.93048386095346
56.78355473592069
47.38929778260408
10.950248744332725
12.802882701481888
24.99503018388635
16.66914644629001
8.98920392605492
8.04835040693064
7.712067540088869
6.77466806456913
4.557578269965175
3.6338984607922535
3.775349146737331
2.7294430561405596
8.169249236192432
title	SUB pred
11.872059329813826
17.609618906542423
56.390983179082006
58.48453477662979
5.053540605645864
7.585157840390737
3.3657504641092135
5.408764302900483
6.335090493146838
5.216137726790787
4.499426304069358
6.1000038539594215
4.141404577797493
3.5020553255434894
6.439518734175529
7.31430409525702
6.028790859373673
2.604865934366046
8.489124065481025
10.309145377041524
7.7933748518795065
4.785591161741129
7.870787857007633
3.513494577880877
7.768034909577668
9.037895376196738
2.6039425488951427
4.933033655020276
14.733348839223876
5.292775724007486
7.347497539546382
8.892505811165474
5.36198360807167
7.3498171832892645
14.027536846787338
7.650763537614372
5.885638973330149
9.961076606379795
8.80654675924373
6.246524866639685
10.520375143973695
5.974462649615205
7.6063754093302265
7.755056812965128
20.985430785815204
53.053067946975794
6.398423218681497
5.587952463470133
4.97856505466385
3.166130706568964
10.01851414680074
7.522620249719613
6.564434317548187
12.075266630233637
4.728210447714485
9.68333018948109
5.976596280358688
4.41977697246965
10.316724411446572
3.3941925074755304
7.582389740615184
6.845908767805099
8.946943134023503
11.223825277302483
6.53362385604561
7.687304075777805
5.100114193701382
51.988646081375336
59.26772406314342
44.85256629466484
7.363517394679456
5.121176769487567
7.640786116599224
4.287522304030356
5.9375575487838965
24.977160425427652
6.777571405250322
11.475970076381731
10.042276110959527
10.29428252451327
6.396242056050426
4.978497377657035
9.678601477017573
7.03673234751767
6.583212272937562
6.9649918974781215
4.082452773648411
8.035333534683105
8.131804555512582
8.18251268685987
56.86705692029671
56.75590525469278
4.886641529050204
4.133554373279344
7.476132211818776
5.466661149747484
12.228638260172435
5.078507024508074
3.1457583476837723
9.005114702412385
19.031674651417486
12.450900088137313
6.206629289476224
7.997178517600419
5.0748374896352235
4.609495372913729
3.7813745864579644
7.0327993015986205
6.299571406728562
54.125512720445734
48.63728778457977
53.02579916257263
39.99208399908689
4.729672994887466
10.024005079113476
6.72356110481779
7.016193415636803
6.567781737827751
12.71857098187538
5.992518291173717
7.236153818899874
10.894184692799548
3.593028486788816
4.852142696785927
13.268172528176448
7.5188579861031775
20.58085667242658
44.42309975805611
49.25979776359792
7.411519713873299
4.670830262187808
4.150519986897349
5.607626204587238
4.731215212073073
5.88023465067559
2.959313430908896
5.204163201756593
7.786471921613404
3.9036179699155547
3.4696602495757514
6.1760409404264145
5.11382975524174
3.5741792688361187
5.144937378159302
5.6615109778222035
5.014699230916127
4.463064468414119
3.389753682417769
5.084327617458026
6.898796816086607
8.524846751263393
5.262357002713209
7.297942671378025
6.471162020965039
5.772009024172428
3.623513062239354
3.8104805670451256
7.79440497577254
8.602733159720618
5.509748098967874
11.210855708352387
4.9724846739069495
6.8588788050887475
5.685809587246117
8.572882103982508
12.242520033995804
8.72101243848747
6.012677279875529
5.247792197068328
11.0761678525282
5.3876751167513515
7.244215880256114
7.5131201774181795
8.233428597172946
4.579429421170877
7.163391255741387
15.878736410660695
9.959171905299296
3.9361112251722243
16.70228280983643
7.905283969655682
7.420337404331404
9.07623540750365
8.108391782916575
44.61268393607146
56.42222974963346
56.596913965906836
41.301902966657394
3.799585440911045
5.916388518179643
5.5392315642152585
7.151628754545564
4.65658673932775
6.666238934794402
13.48369821760905
12.449467795156465
13.229782191893445
5.534454438153114
9.781487805379946
10.785984985144072
8.683937119280433
42.40582963452856
49.66564318231045
59.70840979368508
6.812712887885455
7.404701709720609
3.4222493211102023
6.787794690477712
3.9280484066847166
3.424754172750051
4.208068900846994
7.6460867086321915
9.809015734523516
5.206201969384576
4.294963008139737
4.225131762743443
5.898210364102443
3.9027080299825947
8.5726079784868
5.786804137443891
7.833920965965646
11.262672552805997
14.430853487575229
4.9057290146300065
15.374288980371354
10.866291937821552
8.151056046738983
9.958227318861175
8.038461317886574
8.052175893902861
7.914688842330366
6.556246109844482
16.55726734080177
40.70575495587765
58.523480945875505
43.93045483112424
28.85276054459139
4.570332059014088
10.477172787487476
13.608272351897018
10.144840524148092
8.968825015727967
8.91947616810791
8.412726050690377
7.645124944742308
8.026193629247004
3.8763880445879924
13.215890395115764
10.347336330981154
7.266710857719205
title	SUB obsd pred
0.03734439834024896	0.012567324955116697	0.005263157894736842	0.004048582995951417	0.0	0.0	0.0	0.0	0.0	0.0	0.025	0.0	0.037037037037037035	0.0	0.0	0.0	0.0	0.0	0.09090909090909091	0.0	0.0	0.0	0.07142857142857142	0.0	0.0	0.0	0.0	0.0	0.0	0.0
0.14522821576763487	0.14721723518850988	0.05789473684210526	0.032388663967611336	0.08547008547008547	0.04838709677419355	0.045454545454545456	0.0784313725490196	0.04878048780487805	0.08333333333333333	0.025	0.0	0.0	0.0	0.0	0.0	0.0	0.14285714285714285	0.0	0.0	0.0	0.0	0.0	0.0	0.0	0.0	0.0	0.0	0.0	0.0
0.34439834024896265	0.2710951526032316	0.22894736842105262	0.18218623481781376	0.18803418803418803	0.22580645161290322	0.1590909090909091	0.13725490196078433	0.0975609756097561	0.16666666666666666	0.15	0.07692307692307693	0.1111111111111111	0.0	0.041666666666666664	0.05555555555555555	0.1111111111111111	0.0	0.0	0.1111111111111111	0.0	0.0	0.0	0.0	0.0	0.0	0.0	0.0	0.0	0.0
0.24896265560165975	0.2710951526032316	0.22894736842105262	0.23076923076923078	0.24786324786324787	0.11290322580645161	0.22727272727272727	0.2549019607843137	0.36585365853658536	0.25	0.175	0.15384615384615385	0.1111111111111111	0.16666666666666666	0.041666666666666664	0.1111111111111111	0.16666666666666666	0.09523809523809523	0.0	0.1111111111111111	0.0	0.0	0.0	0.0	0.0	0.0	0.0	0.0	0.0	0.0
0.11203319502074689	0.14183123877917414	0.2578947368421053	0.3157894736842105	0.24786324786324787	0.3064516129032258	0.11363636363636363	0.19607843137254902	0.1951219512195122	0.027777777777777776	0.175	0.23076923076923078	0.18518518518518517	0.19444444444444445	0.20833333333333334	0.16666666666666666	0.1111111111111111	0.19047619047619047	0.09090909090909091	0.1111111111111111	0.11764705882352941	0.07142857142857142	0.0	0.0	0.038461538461538464	0.0	0.0	0.0	0.0	0.0
0.06639004149377593	0.05206463195691203	0.09210526315789473	0.12550607287449392	0.08547008547008547	0.11290322580645161	0.25	0.0196078431372549	0.1951219512195122	0.08333333333333333	0.15	0.07692307692307693	0.1111111111111111	0.19444444444444445	0.125	0.05555555555555555	0.05555555555555555	0.0	0.2727272727272727	0.0	0.0	0.0	0.0	0.0	0.0	0.041666666666666664	0.0	0.0	0.0	0.0
0.024896265560165973	0.03770197486535009	0.05526315789473684	0.04048582995951417	0.03418803418803419	0.06451612903225806	0.022727272727272728	0.09803921568627451	0.0	0.1111111111111111	0.15	0.038461538461538464	0.18518518518518517	0.1388888888888889	0.08333333333333333	0.05555555555555555	0.05555555555555555	0.047619047619047616	0.09090909090909091	0.1111111111111111	0.0	0.07142857142857142	0.0	0.05555555555555555	0.0	0.0	0.0	0.0	0.0	0.0
0.016597510373443983	0.02872531418312388	0.021052631578947368	0.016194331983805668	0.03418803418803419	0.04838709677419355	0.09090909090909091	0.058823529411764705	0.0	0.1111111111111111	0.025	0.19230769230769232	0.14814814814814814	0.05555555555555555	0.08333333333333333	0.05555555555555555	0.05555555555555555	0.047619047619047616	0.0	0.1111111111111111	0.058823529411764705	0.0	0.07142857142857142	0.0	0.0	0.0	0.0	0.0	0.0	0.0
0.0	0.012567324955116697	0.02368421052631579	0.024291497975708502	0.02564102564102564	0.0	0.0	0.0	0.024390243902439025	0.027777777777777776	0.05	0.038461538461538464	0.037037037037037035	0.1111111111111111	0.041666666666666664	0.1111111111111111	0.0	0.0	0.0	0.0	0.11764705882352941	0.07142857142857142	0.0	0.0	0.0	0.0	0.0	0.0	0.0	0.0
0.004149377593360996	0.01436265709156194	0.005263157894736842	0.008097165991902834	0.0	0.03225806451612903	0.022727272727272728	0.0196078431372549	0.024390243902439025	0.027777777777777776	0.0	0.038461538461538464	0.037037037037037035	0.0	0.125	0.05555555555555555	0.16666666666666666	0.047619047619047616	0.09090909090909091	0.0	0.058823529411764705	0.07142857142857142	0.0	0.05555555555555555	0.0	0.0	0.0	0.0	0.0	0.0
0.0	0.003590664272890485	0.007894736842105263	0.0	0.017094017094017096	0.0	0.0	0.0392156862745098	0.0	0.0	0.025	0.038461538461538464	0.0	0.027777777777777776	0.041666666666666664	0.1111111111111111	0.05555555555555555	0.047619047619047616	0.09090909090909091	0.0	0.0	0.07142857142857142	0.0	0.0	0.0	0.0	0.0	0.0	0.0	0.0
0.0	0.003590664272890485	0.007894736842105263	0.008097165991902834	0.017094017094017096	0.0	0.0	0.0196078431372549	0.024390243902439025	0.027777777777777776	0.0	0.0	0.0	0.0	0.0	0.05555555555555555	0.05555555555555555	0.0	0.09090909090909091	0.2222222222222222	0.058823529411764705	0.0	0.0	0.0	0.0	0.020833333333333332	0.0	0.0	0.0	0.0
0.0	0.0017953321364452424	0.002631578947368421	0.0	0.0	0.0	0.022727272727272728	0.0	0.0	0.0	0.025	0.038461538461538464	0.037037037037037035	0.0	0.041666666666666664	0.1111111111111111	0.0	0.047619047619047616	0.0	0.0	0.0	0.07142857142857142	0.0	0.05555555555555555	0.0	0.0	0.017543859649122806	0.0	0.0	0.0
0.0	0.0	0.005263157894736842	0.0	0.008547008547008548	0.0	0.0	0.0	0.0	0.0	0.0	0.0	0.0	0.027777777777777776	0.041666666666666664	0.05555555555555555	0.05555555555555555	0.0	0.0	0.0	0.0	0.0	0.07142857142857142	0.0	0.0	0.0	0.017543859649122806	0.0	0.0	0.0
0.0	0.0	0.0	0.0	0.0	0.016129032258064516	0.0	0.0196078431372549	0.0	0.0	0.025	0.038461538461538464	0.0	0.0	0.041666666666666664	0.0	0.0	0.047619047619047616	0.0	0.0	0.058823529411764705	0.0	0.07142857142857142	0.05555555555555555	0.038461538461538464	0.041666666666666664	0.0	0.0	0.0	0.0
0.0	0.0	0.0	0.0	0.0	0.0	0.022727272727272728	0.0	0.0	0.0	0.0	0.0	0.0	0.027777777777777776	0.0	0.0	0.0	0.0	0.0	0.0	0.0	0.07142857142857142	0.0	0.0	0.038461538461538464	0.020833333333333332	0.0	0.0	0.0	0.0
0.0	0.0	0.0	0.004048582995951417	0.0	0.0	0.0	0.0196078431372549	0.0	0.0	0.0	0.0	0.0	0.0	0.0	0.0	0.05555555555555555	0.0	0.0	0.0	0.0	0.0	0.0	0.0	0.0	0.020833333333333332	0.0	0.017543859649122806	0.0	0.0
0.0	0.0017953321364452424	0.0	0.004048582995951417	0.008547008547008548	0.0	0.0	0.0	0.0	0.0	0.0	0.0	0.0	0.027777777777777776	0.0	0.0	0.05555555555555555	0.047619047619047616	0.0	0.0	0.0	0.0	0.0	0.0	0.0	0.0	0.017543859649122806	0.0	0.0	0.0
0.0	0.0	0.0	0.0	0.0	0.0	0.0	0.0	0.024390243902439025	0.0	0.0	0.0	0.0	0.0	0.041666666666666664	0.0	0.0	0.0	0.0	0.0	0.0	0.0	0.07142857142857142	0.1111111111111111	0.0	0.0	0.017543859649122806	0.0	0.023255813953488372	0.0
0.0	0.0	0.0	0.0	0.0	0.0	0.0	0.0	0.0	0.0	0.0	0.0	0.0	0.0	0.0	0.0	0.0	0.047619047619047616	0.0	0.1111111111111111	0.0	0.0	0.0	0.0	0.038461538461538464	0.020833333333333332	0.0	0.017543859649122806	0.023255813953488372	0.045454545454545456
0.0	0.0	0.0	0.0	0.0	0.0	0.0	0.0	0.0	0.0	0.0	0.0	0.0	0.0	0.041666666666666664	0.0	0.0	0.0	0.0	0.0	0.058823529411764705	0.0	0.14285714285714285	0.0	0.038461538461538464	0.08333333333333333	0.05263157894736842	0.05263157894736842	0.023255813953488372	0.0
0.0	0.0	0.0	0.0	0.0	0.0	0.0	0.0	0.0	0.0	0.0	0.0	0.0	0.0	0.0	0.0	0.0	0.047619047619047616	0.09090909090909091	0.0	0.0	0.0	0.0	0.0	0.038461538461538464	0.0	0.05263157894736842	0.017543859649122806	0.023255813953488372	0.0
0.0	0.0	0.0	0.0	0.0	0.0	0.0	0.0	0.0	0.0	0.0	0.0	0.0	0.0	0.0	0.0	0.0	0.0	0.09090909090909091	0.0	0.17647058823529413	0.07142857142857142	0.07142857142857142	0.16666666666666666	0.038461538461538464	0.041666666666666664	0.10526315789473684	0.017543859649122806	0.09302325581395349	0.045454545454545456
0.0	0.0	0.0	0.0	0.0	0.0	0.0	0.0196078431372549	0.0	0.027777777777777776	0.0	0.038461538461538464	0.0	0.0	0.0	0.0	0.0	0.047619047619047616	0.0	0.0	0.0	0.07142857142857142	0.0	0.1111111111111111	0.07692307692307693	0.10416666666666667	0.12280701754385964	0.05263157894736842	0.023255813953488372	0.09090909090909091
0.0	0.0	0.0	0.0	0.0	0.0	0.0	0.0	0.0	0.0	0.0	0.0	0.0	0.0	0.0	0.0	0.0	0.047619047619047616	0.0	0.0	0.11764705882352941	0.07142857142857142	0.21428571428571427	0.1111111111111111	0.23076923076923078	0.14583333333333334	0.10526315789473684	0.10526315789473684	0.06976744186046512	0.045454545454545456
0.0	0.0	0.0	0.0	0.0	0.016129032258064516	0.0	0.0	0.0	0.0	0.0	0.0	0.0	0.027777777777777776	0.0	0.0	0.0	0.0	0.0	0.0	0.058823529411764705	0.21428571428571427	0.07142857142857142	0.16666666666666666	0.15384615384615385	0.20833333333333334	0.08771929824561403	0.21052631578947367	0.11627906976744186	0.045454545454545456
0.0	0.0	0.0	0.0	0.0	0.0	0.0	0.0196078431372549	0.0	0.0	0.0	0.0	0.0	0.0	0.0	0.0	0.0	0.0	0.0	0.1111111111111111	0.0	0.07142857142857142	0.0	0.05555555555555555	0.0	0.14583333333333334	0.22807017543859648	0.19298245614035087	0.18604651162790697	0.045454545454545456
0.0	0.0	0.0	0.004048582995951417	0.0	0.0	0.0	0.0	0.0	0.027777777777777776	0.0	0.0	0.0	0.0	0.0	0.0	0.0	0.0	0.0	0.0	0.058823529411764705	0.0	0.14285714285714285	0.0	0.15384615384615385	0.041666666666666664	0.08771929824561403	0.12280701754385964	0.20930232558139536	0.4090909090909091
0.0	0.0	0.0	0.0	0.0	0.016129032258064516	0.022727272727272728	0.0	0.0	0.0	0.0	0.0	0.0	0.0	0.0	0.0	0.0	0.047619047619047616	0.0	0.0	0.058823529411764705	0.0	0.0	0.0	0.07692307692307693	0.0625	0.03508771929824561	0.12280701754385964	0.16279069767441862	0.18181818181818182
0.0	0.0	0.0	0.0	0.0	0.0	0.0	0.0	0.0	0.027777777777777776	0.0	0.0	0.0	0.0	0.0	0.0	0.0	0.0	0.0	0.0	0.0	0.0	0.0	0.05555555555555555	0.038461538461538464	0.0	0.05263157894736842	0.07017543859649122	0.046511627906976744	0.09090909090909091
