# Supplementary material for: Distinct manifold encoding of navigational information in the subiculum and hippocampus
Source: Sci Adv. 2024 Jan 31;10(5):eadi4471. doi: 10.1126/sciadv.adi4471 (PMC10830115; doi:10.1126/sciadv.adi4471)
Supplement: Supplementary file 2 — Data S1 [file sciadv.adi4471_data_s1.zip › fig4/fig4h/fig4h_sourcedata.csv]

title	SUB
2.0	2.0	3.5	4.0	3.5	3.0	1.0	1.0	2.0	1.0	6.0	7.0	2.0	3.0	3.0
2.5	2.0	5.0	4.0	3.0	3.0	2.0	1.0	2.0	1.0	3.5	6.5	4.0	4.0	3.0
4.0	3.0	5.0	4.0	4.0	3.0	3.0	1.0	3.0	1.5	4.0	6.0	4.0	4.0	3.0
4.0	3.0	6.0	4.0	4.0	3.0	3.0	1.0	3.0	2.0	2.0	6.0	4.0	3.0	4.0
3.5	3.0	5.0	4.0	5.0	3.0	2.5	5.0	2.0	2.0	4.0	6.0	4.0	4.0	3.0
4.0	3.0	6.0	4.0	5.0	4.0	2.0	5.0	4.0	2.0	5.0	6.0	4.0	4.0	3.0
5.0	3.0	6.0	5.0	5.0	4.0	2.0	1.0	4.0	2.0	3.0	6.0	4.0	5.0	3.0
3.0	3.0	5.0	5.5	5.0	5.0	2.0	8.0	5.0	3.5	7.0	6.0	3.0	4.5	4.0
3.0	4.0	6.0	3.5	6.0	4.0	10.0	5.0	5.0	4.0	5.0	6.0	4.0	4.0	3.0
3.0	3.5	6.0	4.0	5.0	3.0	2.0	3.0	3.0	3.0	4.0	6.0	4.0	6.0	4.0
3.5	3.0	7.0	5.0	4.0	6.5	2.0	7.0	4.0	7.333333333333333	7.333333333333333	5.0	4.0	5.0	6.0
4.0	3.0	4.5	7.333333333333333	5.0	7.0	2.5	2.0	5.0	3.5	10.0	7.0	5.0	6.0	8.0
5.0	4.0	6.0	9.0	5.0	5.0	2.0	4.5	4.0	8.0	7.0	6.0	5.5	4.5	5.0
4.5	3.0	5.0	5.0	5.0	7.0	6.0	7.0	8.0	14.0	9.0	6.0	7.5	6.0	7.0
4.0	4.0	6.5	8.0	8.0	5.0	2.0	6.333333333333333	3.0	6.0	9.0	6.0	5.0	6.0	6.0
4.0	5.0	6.0	5.0	3.0	6.0	3.0	6.0	7.0	4.0	10.0	7.0	5.0	4.0	8.5
6.0	5.0	6.5	6.0	6.0	6.5	4.0	8.625	5.0	17.0	10.0	6.0	5.0	6.0	5.0
4.0	10.0	5.0	7.0	12.0	5.0	5.666666666666667	6.666666666666667	3.5	12.0	10.0	7.0	5.0	12.0	13.0
5.0	14.0	7.0	13.666666666666666	8.0	6.0	3.0	6.0	18.0	13.666666666666666	19.0	7.0	4.0	6.0	12.333333333333334
11.0	10.0	6.5	11.666666666666666	7.75	6.0	9.0	7.0	17.0	14.5	12.0	6.0	6.0	5.0	14.0
22.0	13.0	6.0	14.0	8.0	18.0	8.0	9.0	15.0	13.0	11.0	7.0	14.0	10.25	10.0
25.0	23.5	8.333333333333334	9.0	7.0	6.0	6.0	8.6	24.0	17.666666666666668	8.5	6.5	5.0	6.0	16.0
24.0	11.0	6.0	12.0	8.0	17.5	6.0	6.5	25.0	19.0	6.0	7.5	13.0	14.0	10.0
23.5	4.5	6.0	13.0	17.0	27.0	7.0	9.0	25.0	21.0	7.0	7.5	11.0	11.0	14.0
24.0	23.0	6.0	11.0	9.0	27.0	9.0	10.0	24.0	22.0	15.0	7.0	19.0	15.0	13.0
25.0	23.0	6.0	8.0	19.0	24.0	7.0	7.0	25.5	24.5	9.0	7.0	17.75	19.0	15.5
26.0	16.0	6.0	9.0	21.0	25.0	9.5	5.0	25.0	24.5	7.0	7.0	26.0	21.0	16.0
25.0	28.0	27.0	22.0	20.5	25.0	9.0	8.0	25.0	25.0	7.0	7.5	24.0	19.0	16.0
27.0	28.0	27.0	23.5	21.5	26.0	11.0	10.666666666666666	25.0		6.0	7.0	22.0	17.0	19.0
27.0	17.0	26.0	26.5	21.0	28.5	11.0	1.0	26.0		15.0	8.0	26.0		13.0
title	SUB size
48.10218978102189	61.12840466926071	58.20689655172414	55.71052631578947	41.450549450549445	39.88	100.0	100.0	48.10344827586207	95.94262295081967	64.85401459854015	52.08955223880597	60.714285714285715	85.14778325123153	100.0
100.0	100.0	100.0	97.63157894736842	100.0	100.0	99.24114671163575	66.08399545970488	100.0	100.0	100.0	100.0	99.28571428571429	100.0	99.7554347826087
70.93065693430657	82.66536964980546	89.86206896551725	100.0	85.16483516483517	77.86	60.691399662731875	37.582292849035184	73.62068965517241	78.0532786885246	57.299270072992705	92.38805970149254	100.0	76.94581280788177	83.36956521739131
49.08759124087591	62.70428015564202	60.27586206896553	73.71052631578948	51.34065934065934	44.2	40.35413153456998	25.323496027241774	47.758620689655174	43.381147540983605	38.74087591240876	71.11940298507463	65.23809523809524	58.990147783251224	57.201086956521735
27.737226277372265	32.93774319066148	32.758620689655174	38.42105263157895	32.54945054945055	31.78	26.087689713322092	17.457434733257664	26.896551724137932	26.229508196721312	27.572992700729927	50.74626865671642	47.857142857142854	43.47290640394088	46.44021739130435
18.704379562043798	21.556420233463033	25.10344827586207	23.263157894736842	26.417582417582416	20.259999999999998	18.195615514333895	14.392735527809307	20.344827586206897	21.803278688524593	19.525547445255476	27.910447761194032	31.190476190476193	28.399014778325125	35.19021739130435
15.748175182481752	17.17898832684825	18.06896551724138	20.421052631578945	19.89010989010989	19.0	14.704890387858347	13.269012485811578	17.758620689655174	20.881147540983605	19.032846715328468	23.432835820895523	21.19047619047619	23.52216748768473	22.717391304347828
16.8978102189781	17.354085603112843	18.06896551724138	19.236842105263158	21.274725274725274	18.46	14.097807757166947	11.328036322360953	16.724137931034484	16.82377049180328	17.71897810218978	20.970149253731343	18.095238095238095	20.64039408866995	22.22826086956522
15.255474452554743	15.428015564202335	18.482758620689655	17.342105263157897	17.31868131868132	16.299999999999997	13.187183811129849	11.12372304199773	19.310344827586206	19.03688524590164	17.554744525547445	19.402985074626866	21.42857142857143	20.19704433497537	17.336956521739133
14.434306569343065	12.101167315175097	15.793103448275863	17.578947368421055	18.9010989010989	17.56	13.035413153456998	10.510783200908058	15.689655172413794	16.639344262295083	17.39051094890511	18.28358208955224	18.095238095238095	21.748768472906406	21.25
15.091240875912408	12.276264591439688	14.758620689655173	16.86842105263158	17.12087912087912	16.48	12.580101180438449	10.817253121452895	17.413793103448278	17.008196721311474	15.748175182481752	16.940298507462686	15.714285714285714	18.423645320197046	16.847826086956523
12.791970802919707	14.727626459143968	16.82758620689655	16.157894736842106	17.31868131868132	17.020000000000003	12.7318718381113	10.61293984108967	14.827586206896552	17.008196721311474	15.748175182481752	16.940298507462686	17.142857142857142	17.536945812807883	20.027173913043477
12.956204379562044	13.326848249027238	14.758620689655173	14.973684210526315	18.307692307692307	16.119999999999997	12.276559865092748	10.204313280363223	14.482758620689655	16.08606557377049	13.777372262773723	18.059701492537314	16.666666666666664	19.310344827586206	15.869565217391305
14.434306569343065	12.45136186770428	14.758620689655173	15.447368421052632	19.0989010989011	14.32	12.883642495784148	11.328036322360953	14.137931034482758	14.795081967213115	14.762773722627738	16.492537313432834	16.428571428571427	17.536945812807883	18.804347826086953
12.463503649635037	12.276264591439688	14.137931034482758	14.5	15.736263736263734	12.34	11.669477234401349	11.430192962542565	14.482758620689655	14.426229508196721	15.091240875912408	11.567164179104477	13.571428571428571	17.31527093596059	17.336956521739133
11.478102189781021	12.101167315175097	12.896551724137932	13.315789473684212	13.758241758241759	13.96	11.97301854974705	11.12372304199773	12.586206896551724	13.319672131147541	14.105839416058394	13.35820895522388	12.619047619047619	14.433497536945813	17.092391304347828
11.478102189781021	11.400778210116732	12.068965517241379	13.315789473684212	13.956043956043956	11.26	11.2141652613828	10.306469920544835	11.89655172413793	12.21311475409836	11.478102189781023	10.0	12.619047619047619	14.876847290640395	14.402173913043477
11.97080291970803	10.875486381322958	10.206896551724139	10.947368421052632	11.582417582417582	10.9	11.2141652613828	10.408626560726447	11.03448275862069	12.21311475409836	12.463503649635037	12.46268656716418	11.904761904761905	13.32512315270936	13.42391304347826
10.328467153284672	10.875486381322958	10.827586206896552	10.0	12.175824175824175	10.0	11.2141652613828	10.204313280363223	11.89655172413793	13.87295081967213	11.806569343065693	10.895522388059701	12.142857142857142	14.655172413793103	12.934782608695652
10.0	10.17509727626459	10.620689655172415	12.368421052631579	10.0	10.36	11.36593591905565	10.408626560726447	11.724137931034482	13.87295081967213	14.105839416058394	10.223880597014926	12.142857142857142	13.32512315270936	12.690217391304348
11.313868613138686	10.700389105058365	10.0	11.18421052631579	12.76923076923077	10.72	11.5177065767285	10.204313280363223	12.413793103448276	14.057377049180328	13.613138686131387	12.91044776119403	12.857142857142858	17.31527093596059	14.891304347826086
10.821167883211679	12.101167315175097	12.068965517241379	11.18421052631579	11.978021978021978	11.8	11.36593591905565	10.0	13.793103448275861	16.454918032786885	13.12043795620438	12.014925373134329	14.285714285714286	16.20689655172414	15.380434782608695
10.821167883211679	11.575875486381323	10.413793103448276	10.710526315789474	12.175824175824175	10.9	12.7318718381113	10.204313280363223	16.551724137931032	17.561475409836063	13.613138686131387	14.253731343283583	15.238095238095237	19.532019704433495	18.804347826086953
11.478102189781021	11.22568093385214	13.724137931034484	12.842105263157894	14.351648351648352	11.08	11.97301854974705	11.12372304199773	17.241379310344826	18.114754098360656	16.24087591240876	14.477611940298509	15.0	19.310344827586206	21.005434782608695
12.791970802919707	13.677042801556421	14.344827586206897	16.63157894736842	13.956043956043956	13.42	13.642495784148398	11.940976163450625	18.96551724137931	18.48360655737705	16.405109489051092	15.149253731343283	19.76190476190476	19.75369458128079	20.76086956521739
16.405109489051092	14.377431906614786	17.241379310344826	21.60526315789474	17.12087912087912	16.48	13.490725126475548	11.736662883087401	18.620689655172413	16.82377049180328	17.71897810218978	18.731343283582092	21.42857142857143	23.52216748768473	20.76086956521739
17.88321167883212	14.377431906614786	19.310344827586206	18.05263157894737	20.285714285714285	17.38	12.883642495784148	11.430192962542565	18.793103448275865	15.532786885245901	16.405109489051092	21.19402985074627	21.19047619047619	20.64039408866995	19.293478260869563
17.88321167883212	14.90272373540856	19.93103448275862	21.60526315789474	27.01098901098901	22.78	13.338954468802697	11.940976163450625	17.413793103448278	11.475409836065573	16.56934306569343	16.940298507462686	23.57142857142857	20.19704433497537	21.005434782608695
15.583941605839415	15.252918287937744	21.586206896551726	23.026315789473685	27.604395604395606	20.619999999999997	11.062394603709949	10.715096481271283	13.620689655172415	10.0	12.627737226277372	18.28358208955224	15.952380952380953	12.660098522167488	15.380434782608695
12.135036496350365	10.0	12.068965517241379	11.18421052631579	16.725274725274726	16.66	10.0	10.0	10.0	10.0	10.0	11.343283582089553	10.0	10.0	10.0
title	SUB alpha
0.6285714285714286
0.8
0.7142857142857143
0.6428571428571428
0.5428571428571428
0.7142857142857143
0.5714285714285714
0.7285714285714285
0.5285714285714286
0.5
0.5571428571428572
0.5714285714285714
0.6
0.6571428571428571
0.6285714285714286
title	SUB width
0.8457142857142856
1.84
1.3428571428571427
0.9285714285714285
0.34857142857142853
1.3428571428571427
0.5142857142857142
1.4257142857142857
0.2657142857142857
0.1
0.4314285714285714
0.5142857142857142
0.6799999999999999
1.0114285714285713
0.8457142857142856
