# Supplementary material for: Distinct manifold encoding of navigational information in the subiculum and hippocampus
Source: Sci Adv. 2024 Jan 31;10(5):eadi4471. doi: 10.1126/sciadv.adi4471 (PMC10830115; doi:10.1126/sciadv.adi4471)
Supplement: Supplementary file 2 — Data S1 [file sciadv.adi4471_data_s1.zip › fig4/fig4f/fig4f_sourcedata.csv]

title	CA1
2.0	3.5	10.0	3.0	3.0	2.0	4.0	3.0	4.0	3.0	1.0	3.0	4.0
3.0	4.0	4.0	4.0	3.0	3.0	4.0	3.0	4.0	3.0	7.0	3.0	4.0
3.0	4.0	10.0	3.0	3.0	3.0	4.0	3.0	3.0	3.0	7.0	3.0	4.0
3.0	7.0	5.0	4.0	3.0	3.0	4.0	3.0	4.0	3.0	4.0	2.5	4.0
3.5	6.0	10.0	4.0	3.0	2.0	4.0	3.0	4.0	4.0	7.0	3.0	3.0
4.0	4.0	10.0	4.0	3.0	3.0	4.0	3.0	5.666666666666667	5.0	7.0	4.0	4.0
3.0	6.0	10.0	3.5	3.0	2.0	4.0	3.0	4.0	3.0	4.0	3.0	7.0
6.0	5.5	10.0	4.0	3.0	2.5	4.0	5.0	5.5	6.5	7.0	3.0	3.0
3.0	8.0	10.0	4.0	3.0	3.0	5.0	8.0	4.0	8.0	7.0	3.0	4.0
4.0	7.0	6.0	4.0	8.0	3.0	4.0	6.5	5.0	4.0	7.0	3.0	6.0
7.0	7.0	6.0	3.0	5.5	2.0	4.0	3.0	4.5	7.0	7.0	3.0	6.0
5.0	7.0	6.0	4.0	3.5	2.0	5.0	4.0	5.0	6.5	7.0	3.0	5.0
6.0	6.0	6.0	6.0	4.0	4.0	5.5	9.0	6.0	4.0	7.0	3.0	5.0
4.0	6.0	6.0	5.0	5.0	2.0	5.0	9.0	5.0	5.0	7.0	6.0	5.0
7.0	5.0	6.0	5.5	5.5	3.0	5.0	4.0	5.0	6.0	6.0	5.5	5.0
8.0	5.0	5.0	4.0	4.0	4.0	5.0	9.0	3.0	6.0	7.0	16.5	7.0
9.5	6.0	6.0	3.0	3.5	6.0	5.0	9.5	4.0	5.0	7.0	4.0	5.0
6.5	13.0	5.5	4.0	3.0	4.0	5.0	9.0	5.333333333333333	7.0	7.0	3.0	5.0
7.0	10.0	4.0	5.333333333333333	8.0	2.0	6.0	9.0	8.5	11.0	7.0	22.0	13.0
16.666666666666668	8.0	8.0	6.0	8.0	3.0	5.0	10.0	7.0	8.8	7.0	23.0	6.0
12.0	24.0	8.333333333333334	12.0	8.0	3.0	6.0	7.666666666666667	17.0	10.5	7.0	13.5	14.285714285714286
6.0	8.0	10.0	11.0	5.0	6.2	6.0	10.0	11.0	8.5	7.0	22.0	11.5
11.75	6.0	9.0	11.0	8.0	4.0	5.0	8.0	13.25	11.0	7.0	23.5	18.0
11.5	22.0	8.0	11.0	8.0	3.5	5.5	8.0	18.0	11.0	7.0	22.0	20.0
18.0	23.0	10.0	8.0	8.0	3.0	6.0	9.5	15.0	12.0	7.0	22.0	20.0
23.0	7.0	12.0	14.0	8.0	4.5	7.0	5.0	13.0	8.0	7.0	23.0	9.0
17.5	23.0	10.0	13.0	8.0	4.0	6.0	3.0	17.0	13.666666666666666	7.0	22.0	16.0
11.5	13.0	10.0	10.5	8.0	4.0		3.0	15.0	19.0	12.0	23.0	12.0
20.0	13.5	10.0	9.8	8.0	4.0	7.0	3.5	17.0	20.0		22.0	13.0
25.0	21.0	10.0	14.0	8.0	4.0			17.0	18.666666666666668		24.0	18.0
title	CA1 size
58.413793103448285	55.71052631578947	39.88	54.6797153024911	100.0	100.0	97.52747252747253	89.18032786885246	48.10344827586207	48.10344827586208	95.94262295081967	64.85401459854015	50.876494023904385
100.0	98.81578947368422	100.0	100.0	98.79396984924622	65.76749435665914	100.0	100.0	100.0	100.0	100.0	100.0	100.0
89.86206896551725	100.0	77.86	77.74021352313167	60.502512562814076	37.426636568848764	69.83516483516483	71.96721311475409	73.62068965517241	81.89655172413792	78.0532786885246	57.299270072992705	71.49402390438246
60.27586206896553	73.94736842105263	44.2	37.06405693950178	40.15075376884422	25.23702031602709	40.65934065934066	35.73770491803279	47.758620689655174	41.72413793103448	43.381147540983605	38.74087591240876	45.85657370517929
32.758620689655174	38.42105263157895	31.78	23.772241992882563	26.130653266331656	17.415349887133182	24.175824175824175	25.081967213114755	26.896551724137932	22.586206896551726	26.229508196721312	27.572992700729927	26.494023904382473
25.10344827586207	23.263157894736842	20.259999999999998	18.647686832740213	18.14070351758794	14.367945823927766	21.373626373626372	18.852459016393443	20.344827586206897	20.0	21.803278688524593	19.525547445255476	20.398406374501995
18.06896551724138	20.421052631578945	19.0	16.725978647686834	14.673366834170853	13.250564334085778	17.252747252747255	16.885245901639344	17.758620689655174	15.344827586206897	20.881147540983605	19.032846715328468	18.247011952191237
17.862068965517242	19.236842105263158	18.46	15.604982206405694	14.07035175879397	11.320541760722348	17.417582417582416	17.37704918032787	16.724137931034484	15.172413793103448	16.82377049180328	17.71897810218978	19.860557768924302
18.482758620689655	17.342105263157897	16.299999999999997	16.405693950177934	13.316582914572864	11.117381489841987	15.934065934065934	15.901639344262296	19.310344827586206	15.862068965517242	19.03688524590164	17.554744525547445	17.709163346613547
15.793103448275863	17.578947368421055	17.56	12.722419928825623	13.015075376884422	10.507900677200903	15.604395604395604	13.934426229508198	15.689655172413794	15.689655172413794	16.639344262295083	17.39051094890511	15.019920318725099
14.758620689655173	16.86842105263158	16.48	12.882562277580071	12.56281407035176	10.812641083521445	14.285714285714285	14.918032786885245	17.413793103448278	13.448275862068966	17.008196721311474	15.748175182481752	18.426294820717132
16.82758620689655	16.157894736842106	17.020000000000003	13.84341637010676	12.71356783919598	10.609480812641083	14.45054945054945	15.40983606557377	14.827586206896552	13.793103448275861	17.008196721311474	15.748175182481752	15.019920318725099
14.758620689655173	14.973684210526315	16.119999999999997	12.241992882562277	12.261306532663315	10.20316027088036	14.615384615384615	13.934426229508198	14.482758620689655	14.310344827586206	16.08606557377049	13.777372262773723	14.302788844621514
14.758620689655173	15.447368421052632	14.32	13.202846975088967	12.864321608040202	11.320541760722348	13.956043956043956	15.901639344262296	14.137931034482758	13.10344827586207	14.795081967213115	14.762773722627738	18.96414342629482
14.137931034482758	14.5	12.34	14.00355871886121	11.658291457286433	11.422121896162528	14.945054945054945	14.59016393442623	14.482758620689655	13.793103448275861	14.426229508196721	15.091240875912408	17.171314741035857
12.896551724137932	13.315789473684212	13.96	13.362989323843415	11.959798994974875	11.117381489841987	13.131868131868131	12.78688524590164	12.586206896551724	12.068965517241379	13.319672131147541	14.105839416058394	15.019920318725099
12.068965517241379	13.315789473684212	11.26	10.800711743772242	11.206030150753769	10.304740406320542	12.472527472527473	13.60655737704918	11.89655172413793	11.379310344827587	12.21311475409836	11.478102189781023	11.97211155378486
10.206896551724139	10.947368421052632	10.9	10.800711743772242	11.206030150753769	10.406320541760723	13.461538461538462	14.262295081967213	11.03448275862069	11.551724137931036	12.21311475409836	12.463503649635037	11.613545816733067
10.827586206896552	10.0	10.0	10.480427046263346	11.206030150753769	10.20316027088036	13.956043956043956	13.770491803278688	11.89655172413793	10.172413793103448	13.87295081967213	11.806569343065693	12.50996015936255
10.620689655172415	12.368421052631579	10.36	10.96085409252669	11.35678391959799	10.406320541760723	13.956043956043956	14.918032786885245	11.724137931034482	11.03448275862069	13.87295081967213	14.105839416058394	13.047808764940239
10.0	11.18421052631579	10.72	10.0	11.507537688442211	10.20316027088036	13.626373626373628	14.754098360655739	12.413793103448276	11.379310344827587	14.057377049180328	13.613138686131387	12.868525896414344
12.068965517241379	11.18421052631579	11.8	10.320284697508896	11.35678391959799	10.0	14.945054945054945	15.573770491803279	13.793103448275861	12.241379310344827	16.454918032786885	13.12043795620438	12.50996015936255
10.413793103448276	10.710526315789474	10.9	11.921708185053381	12.71356783919598	10.20316027088036	13.956043956043956	15.901639344262296	16.551724137931032	15.344827586206897	17.561475409836063	13.613138686131387	14.302788844621514
13.724137931034484	12.842105263157894	11.26	13.202846975088967	11.959798994974875	11.117381489841987	16.263736263736263	15.245901639344261	17.241379310344826	16.896551724137932	18.114754098360656	16.24087591240876	18.06772908366534
14.344827586206897	16.63157894736842	13.42	13.683274021352313	13.618090452261306	11.93002257336343	14.780219780219781	14.918032786885245	18.96551724137931	15.0	18.48360655737705	16.405109489051092	16.633466135458168
17.241379310344826	21.60526315789474	16.48	15.92526690391459	13.467336683417086	11.72686230248307	12.637362637362637	15.081967213114755	18.620689655172413	18.448275862068968	16.82377049180328	17.71897810218978	18.784860557768923
19.310344827586206	18.05263157894737	17.38	14.804270462633452	12.864321608040202	11.422121896162528	10.824175824175825	12.459016393442623	18.793103448275865	17.241379310344826	15.532786885245901	16.405109489051092	19.860557768924302
20.13793103448276	21.60526315789474	23.14	14.163701067615659	13.316582914572864	11.93002257336343	10.0	10.819672131147541	17.413793103448278	16.379310344827587	11.475409836065573	16.56934306569343	20.0398406374502
21.586206896551726	23.026315789473685	20.8	13.042704626334519	11.055276381909547	10.711060948081265	10.164835164835164	10.327868852459016	13.620689655172415	12.931034482758621	10.0	12.627737226277372	15.737051792828687
12.068965517241379	11.18421052631579	16.66	11.761565836298931	10.0	10.0	10.0	10.0	10.0	10.0	10.0	10.0	10.0
title	CA1 alpha
1.0
0.5428571428571428
0.5571428571428572
0.6428571428571428
0.5142857142857142
0.5714285714285714
0.6714285714285715
0.5428571428571428
0.7714285714285714
0.9428571428571428
0.5285714285714286
0.9571428571428571
0.7142857142857143
title	CA1 width
3.0
0.34857142857142853
0.4314285714285714
0.9285714285714285
0.18285714285714286
0.5142857142857142
1.0942857142857143
0.34857142857142853
1.6742857142857142
2.6685714285714286
0.2657142857142857
2.7514285714285713
1.3428571428571427
