# Supplementary material for: Distinct manifold encoding of navigational information in the subiculum and hippocampus
Source: Sci Adv. 2024 Jan 31;10(5):eadi4471. doi: 10.1126/sciadv.adi4471 (PMC10830115; doi:10.1126/sciadv.adi4471)
Supplement: Supplementary file 2 — Data S1 [file sciadv.adi4471_data_s1.zip › fig4/fig4a/fig4a_sourcedata.csv]

title	CA1 obsd
-186.47600808728242
-185.3400218806495
-157.46220209175297
-76.65179864183237
-73.8355572816533
-112.60216069446348
-145.51837526879112
-180.4530097025994
-182.39138381781814
-180.1975749451056
-179.54673237388135
-178.5562057342646
-180.62589085081203
-182.83833402396414
-183.3807680429698
-184.63209252508585
-185.0208440484285
-184.57780849948102
-186.18237557532453
-185.88015595577826
-185.59235674862822
-154.01696266092006
-119.24559785674819
-74.62733864442778
-105.21690745991239
-139.97217925083967
-179.46948240017286
-181.5230994671639
-180.86927126072538
-179.12767414010563
-183.95136785567297
-181.65182570114482
-182.02757502585507
-182.56963690206203
-183.0368468306193
-183.14489887244363
-182.95287245532344
-182.61039956099305
-178.12873148328438
-176.5859490860006
-181.2582078053657
-182.55498454101217
-182.20101578626242
-181.79814541661779
-176.9353314622087
-91.42225236073179
-173.89093905781846
-180.55984505805176
-181.83132959513563
-177.98568342358897
-176.84312859970575
-168.71976719315168
-162.60933586367753
-162.13084117982766
-167.41754020383777
-180.97434934233024
-180.07330209224375
-181.625128509862
-185.97846301003415
-185.18613494407072
-186.9861697108591
-170.1789501452821
-138.3500997852976
-101.48339000189424
-176.72776385678594
-173.119104823792
-166.36013791571662
-160.22858282494167
-159.20107016795401
-160.10675618339914
-178.6595586281306
-178.4347132495808
-181.4750431226865
-180.27503662989443
-179.39005632465017
-179.38790371815108
-179.3355115241727
-179.9467240884375
-179.87123387842337
-179.38752201229437
-179.0941668705476
-179.36650896680192
-179.7670356457901
-179.97726695700388
-181.22898604378872
-181.32144799726336
-180.14386969883338
-179.6212821973428
-179.36285826383045
-179.97441050750055
-180.89069879014383
-180.54124110301115
-180.7740633592204
-181.54310060611647
-181.52562726553995
-173.72883094738086
-168.72698549794399
-169.6013237425896
-169.80823109653028
-169.645980482996
-169.2897323901908
-168.96586512222564
-168.44943859572163
-167.72624637612182
-183.01343555714698
-182.98307959274032
-182.71015372685923
-182.5891227958076
-182.51865473633003
-180.3874055592113
-182.49954797706857
-183.54685695558848
-183.76326325242883
-181.9294809720866
-185.3583946771899
-186.29801934145422
-184.33419300460514
-183.94542932181383
-180.50093817132222
-184.33831525129153
-183.46199390696654
-182.53024827249973
-183.98646872471875
-188.49240155176818
-189.71017406898062
-185.96970766315485
-182.91620598870935
-170.92292088278953
-142.49512658004443
-107.45891596924344
-141.20996302281156
-167.273719383614
-178.6920089389685
-181.66488511415645
-182.50413430749444
-183.1388837598258
-183.10237352136548
-182.61374259928726
-183.02383260355867
-182.85272498760784
-182.32764971066553
-182.83287217293298
-182.62857529678217
-182.99559873931685
-184.8479169757785
-186.83011100416354
-187.64939800824828
-188.50155734355786
-184.8526370934407
-184.12715791107604
-185.86760731677498
-186.89354941320704
-182.25311036381402
-92.40251847382689
-104.14652738852304
-139.0732489602501
-167.79124051291853
-180.4013657451282
-183.3153822577654
-183.34644538281162
-182.46226474122608
-181.54035840604706
-182.68616900590047
-184.3280959450541
-188.8005699213224
-189.57977966777943
-187.94391082547912
-185.8395875784009
-186.08408061047908
-181.94048960940825
-181.9085384899799
-181.09150562221944
-181.29436678590508
-164.95114090776286
-161.46436624315635
-165.35689327432198
-171.71276094521266
-178.4357753586505
-184.98031147456328
-186.45452778373203
-183.61863967158268
-181.6279968873455
-180.72905649653825
-180.48101543917
-186.30423566645678
-174.41878289454425
-145.50739832788707
-82.00670294914148
-109.4921338491542
-145.41870297534126
-170.58913243127495
-179.72631229482047
-180.3407984159959
-180.7253865977055
-176.06392259038762
-174.59484739356088
-179.00525378474617
-182.49440007814718
-183.0359837445689
-182.2083069307775
-182.30860926215144
-183.6009376589472
-185.38739795531743
-185.02398943208874
-187.10119996870574
-129.19489411784147
-95.70796556035758
-81.3027320796613
-91.83300493517353
-122.42772636799977
-155.8413999313367
-175.43427022979577
-182.9609643554721
-182.9266003021823
-182.4216725439072
-181.2821962200477
-181.99188497867033
-182.6659849362344
-182.80942659913984
-182.72454835190803
-183.39357737629155
-184.84538924890546
-185.00378936373352
-185.1374927500437
-184.80314181861075
-183.65265328089703
-185.6119812725981
-184.8215102124933
-185.89439792087927
-187.35571471372765
-185.20278584217155
-172.14915322334645
-102.43521482308091
-121.37097640644119
-174.03661504635988
-182.75854427222893
-182.7415657936944
-179.92036296185316
-174.0263076574563
-173.90387556190387
-177.2562770474161
-177.5029970507032
-177.7147048596176
-176.7779732807487
-175.8309481695349
-183.35435864480363
-176.9577731531326
-176.65338208385018
-186.19462654637113
-182.71467530158645
title	CA1 pred
-173.4430365574993
-186.92713635196463
-178.64301914397058
-122.947070778243
-151.54601818920077
-143.84026147912678
-161.72734215764254
-138.76665657037452
-151.81050198846563
-165.05006439103744
-146.110114247301
-182.4947054889876
-175.96478536375645
-144.16150294104446
-180.29092889698262
-182.30460247028344
-181.88967468841096
-185.25008238036426
-182.733376480536
-185.08868317302512
-185.6422446514349
-177.60933495849272
-163.35826397732612
-84.89426002555717
-103.65740834296753
-161.80088195091136
-181.28312516280192
-181.2701125607476
-181.44829342160637
-177.88309729069402
-179.90957178611598
-179.3665086694586
-178.52459007810106
-171.60398919182475
-180.6920375024629
-161.95820888679867
-182.43924282689485
-181.0244098190696
-184.39361400458972
-151.62931335348156
-180.93137044837903
-183.21193056031976
-182.5646667949493
-184.10013766417276
-186.0805671337476
-127.9975966322739
-159.59742975629752
-180.2541657577618
-178.46969765076065
-174.37977089229847
-151.6144183204981
-173.41956355873037
-159.44236853954374
-128.28626900067812
-178.67253280835922
-182.68381763762073
-182.18994499690442
-176.83163552279544
-183.40772905586357
-186.04303191864037
-184.67770957520858
-184.69036590810222
-154.3209631237872
-102.04289909990004
-179.49322251608237
-162.65239643515963
-121.88620760740199
-178.54086278506082
-180.43604514011253
-165.28391673727072
-178.78448248432747
-181.1484732991903
-181.4892643894552
-181.34147054856285
-177.12435766409135
-167.69222384937007
-175.3218965379367
-176.299342540985
-174.13173545222745
-177.9653842802241
-171.45981971660547
-186.40400286440268
-180.39520855031998
-178.15772534457582
-176.30135074556384
-158.85506350107735
-162.5225824061062
-173.42136402348976
-158.2582374037858
-180.00663097594153
-160.8658226246973
-171.03325085234871
-178.61386806466817
-157.21293445693993
-179.40703894727008
-178.73539548444984
-163.95279745436684
-155.5522932305258
-177.84504644861573
-171.2343628417832
-178.8546972440996
-181.12642274679072
-177.24536898836365
-178.72291608176275
-184.6650966037868
-179.79287990361846
-181.04237173957324
-181.7245220859006
-179.30107671167116
-180.85978400068998
-178.95022137160183
-179.73442616042715
-177.97242106046212
-180.7190018287486
-180.87606812217382
-182.75145215408295
-180.0414334170903
-181.26576772140595
-181.12541851570296
-181.84484541774134
-180.84921557476443
-183.8990231412659
-184.09944689947434
-184.4882024424882
-185.20627518158597
-184.84261078933204
-179.06458401821183
-158.7763598509481
-175.2634805099721
-129.88694983372847
-153.67256868906534
-179.92475651258667
-180.1139989500038
-178.2943573889554
-176.78275243724232
-165.3618948940401
-179.75252305665194
-180.5898013341868
-179.82726254196518
-179.97008599457672
-177.65143238222225
-182.32799634206822
-182.85621459548148
-181.60527403701576
-181.31069931624762
-186.74138553495237
-184.02018517572492
-181.1365503481284
-186.60166036979894
-182.31028497281156
-183.13935788909615
-176.3954668521807
-187.4465846514406
-98.87634000320799
-146.00693622011588
-174.0234880244636
-179.2907096900977
-180.2385500179512
-180.10735131132114
-181.53921368799084
-178.3438315060549
-178.92094375313235
-177.45226376911384
-179.11839317735277
-170.30883278699338
-169.6740355920332
-139.98521512698323
-180.92909550456457
-176.10904715976653
-166.303712668496
-178.93879701906914
-179.25194380437338
-179.81534726069617
-180.60012261762762
-159.40334251426228
-157.23893419396998
-178.94055287354317
-179.2454153861154
-183.24496327295105
-184.39969074494456
-182.1991813926346
-178.41752905841713
-179.60074524502505
-171.9321659723112
-185.09459191657288
-184.6475437781167
-173.89686355476374
-97.92929260229603
-84.14112368948089
-178.88308917568574
-180.60548059433174
-181.13031049372492
-176.90452101644604
-181.0632899673118
-176.4474460897807
-146.31109383899928
-179.20713338964202
-182.427406624409
-181.76803781325606
-183.13908655312127
-182.30536204871066
-186.88029591515493
-182.5143290071557
-180.8502830452341
-187.0302871335615
-156.5831103181535
-99.37489699611174
-103.26588515081251
-138.57606158493212
-146.9784783897244
-173.9351529515995
-178.78383787968784
-179.31739819400758
-176.80797322253608
-178.57458076366348
-177.92551357684908
-178.51740104130423
-180.0731222647305
-182.06774987554618
-184.37197028116225
-181.8307662099347
-184.67490288519937
-184.92435199667355
-184.8877877726354
-183.2672705605681
-182.35145323866286
-183.91512766820372
-181.63855104027428
-182.38991954809205
-184.21237484036027
-181.76453475144174
-186.70219032488734
-96.04433357609011
-142.43052555070258
-179.21042377712132
-181.13667342413632
-181.30562260125768
-180.4629301115895
-181.43072684124635
-180.51594389342068
-181.10481574277784
-177.23893307066106
-164.57614768500895
-145.8274140581565
-120.79181389881242
-181.57930100740765
-183.7118416609799
-175.0869186986822
-180.0141631160913
-177.44695948383753
title	CA1 obsd pred
0.1624548736462094	0.07172413793103448	0.009124087591240875	0.022988505747126436	0.009009009009009009	0.0	0.0	0.017543859649122806	0.0	0.0	0.0	0.058823529411764705	0.0	0.0	0.0	0.0	0.0	0.0	0.0	0.0	0.0	0.0	0.0	0.0	0.0	0.0	0.0	0.0	0.0	0.0
0.5703971119133574	0.36	0.09854014598540146	0.09195402298850575	0.07207207207207207	0.046153846153846156	0.175	0.08771929824561403	0.045454545454545456	0.0	0.0	0.0	0.0	0.0	0.0	0.0	0.0	0.0	0.0	0.0	0.0	0.0	0.0	0.0	0.0	0.0	0.0	0.0	0.0	0.0
0.11191335740072202	0.34620689655172415	0.45985401459854014	0.3103448275862069	0.3153153153153153	0.3384615384615385	0.325	0.17543859649122806	0.18181818181818182	0.0	0.1111111111111111	0.058823529411764705	0.0	0.0	0.0	0.0	0.0	0.0	0.0	0.0	0.0	0.0	0.0	0.0	0.0	0.0	0.0	0.0	0.0	0.0
0.061371841155234655	0.10482758620689656	0.2645985401459854	0.3620689655172414	0.27927927927927926	0.27692307692307694	0.275	0.14035087719298245	0.3181818181818182	0.1	0.3333333333333333	0.11764705882352941	0.15	0.0	0.1111111111111111	0.07142857142857142	0.0	0.1	0.0	0.0	0.0	0.0	0.0	0.0	0.0	0.0	0.0	0.0	0.0	0.0
0.021660649819494584	0.04	0.05474452554744526	0.05747126436781609	0.06306306306306306	0.15384615384615385	0.025	0.14035087719298245	0.13636363636363635	0.3	0.0	0.23529411764705882	0.05	0.0	0.0	0.07142857142857142	0.0	0.0	0.0	0.0	0.0	0.0	0.0	0.0	0.0	0.0	0.0	0.030303030303030304	0.0	0.0
0.02527075812274368	0.016551724137931035	0.03467153284671533	0.034482758620689655	0.06306306306306306	0.03076923076923077	0.05	0.07017543859649122	0.09090909090909091	0.1	0.2222222222222222	0.058823529411764705	0.15	0.1111111111111111	0.0	0.07142857142857142	0.08333333333333333	0.0	0.0	0.0	0.0	0.0	0.0	0.0	0.0	0.0	0.0	0.0	0.0	0.0
0.010830324909747292	0.012413793103448275	0.023722627737226276	0.028735632183908046	0.09009009009009009	0.046153846153846156	0.0	0.12280701754385964	0.045454545454545456	0.2	0.1111111111111111	0.0	0.05	0.0	0.0	0.14285714285714285	0.08333333333333333	0.1	0.0	0.0	0.0	0.0	0.0	0.0	0.0	0.05263157894736842	0.0	0.0	0.0	0.0
0.0036101083032490976	0.011034482758620689	0.025547445255474453	0.017241379310344827	0.05405405405405406	0.03076923076923077	0.05	0.07017543859649122	0.045454545454545456	0.2	0.2222222222222222	0.11764705882352941	0.15	0.1111111111111111	0.1111111111111111	0.0	0.08333333333333333	0.1	0.08333333333333333	0.0	0.0	0.0	0.0	0.0	0.0	0.0	0.0	0.0	0.0	0.0
0.010830324909747292	0.008275862068965517	0.009124087591240875	0.011494252873563218	0.009009009009009009	0.03076923076923077	0.05	0.05263157894736842	0.045454545454545456	0.0	0.0	0.0	0.05	0.1111111111111111	0.2222222222222222	0.07142857142857142	0.0	0.0	0.08333333333333333	0.0	0.0	0.0	0.0	0.0	0.045454545454545456	0.0	0.0	0.0	0.08333333333333333	0.0
0.010830324909747292	0.004137931034482759	0.0018248175182481751	0.017241379310344827	0.018018018018018018	0.0	0.0	0.0	0.0	0.1	0.0	0.0	0.1	0.0	0.0	0.14285714285714285	0.08333333333333333	0.0	0.08333333333333333	0.09090909090909091	0.0	0.0	0.0	0.0	0.0	0.0	0.027777777777777776	0.0	0.0	0.16666666666666666
0.0036101083032490976	0.008275862068965517	0.0018248175182481751	0.005747126436781609	0.0	0.0	0.0	0.017543859649122806	0.0	0.0	0.0	0.11764705882352941	0.1	0.3333333333333333	0.0	0.14285714285714285	0.16666666666666666	0.1	0.08333333333333333	0.18181818181818182	0.058823529411764705	0.1111111111111111	0.0	0.0	0.0	0.0	0.05555555555555555	0.030303030303030304	0.0	0.0
0.0036101083032490976	0.006896551724137931	0.0036496350364963502	0.005747126436781609	0.009009009009009009	0.015384615384615385	0.025	0.0	0.045454545454545456	0.0	0.0	0.058823529411764705	0.1	0.0	0.1111111111111111	0.07142857142857142	0.16666666666666666	0.1	0.08333333333333333	0.09090909090909091	0.11764705882352941	0.05555555555555555	0.0	0.16666666666666666	0.0	0.0	0.1111111111111111	0.0	0.0	0.0
0.0036101083032490976	0.002758620689655172	0.0036496350364963502	0.005747126436781609	0.0	0.0	0.0	0.03508771929824561	0.0	0.0	0.0	0.058823529411764705	0.0	0.2222222222222222	0.2222222222222222	0.07142857142857142	0.16666666666666666	0.0	0.0	0.09090909090909091	0.11764705882352941	0.1111111111111111	0.0	0.0	0.045454545454545456	0.05263157894736842	0.0	0.0	0.0	0.0
0.0	0.002758620689655172	0.0018248175182481751	0.005747126436781609	0.0	0.0	0.0	0.017543859649122806	0.0	0.0	0.0	0.058823529411764705	0.0	0.1111111111111111	0.1111111111111111	0.0	0.0	0.3	0.0	0.09090909090909091	0.11764705882352941	0.0	0.0	0.08333333333333333	0.0	0.15789473684210525	0.05555555555555555	0.0	0.0	0.0
0.0	0.001379310344827586	0.0018248175182481751	0.005747126436781609	0.009009009009009009	0.0	0.0	0.017543859649122806	0.0	0.0	0.0	0.0	0.1	0.0	0.0	0.07142857142857142	0.08333333333333333	0.0	0.08333333333333333	0.09090909090909091	0.0	0.05555555555555555	0.0	0.0	0.13636363636363635	0.0	0.0	0.0	0.0	0.0
0.0	0.001379310344827586	0.0	0.0	0.0	0.0	0.025	0.0	0.0	0.0	0.0	0.0	0.0	0.0	0.0	0.0	0.0	0.0	0.08333333333333333	0.0	0.058823529411764705	0.0	0.0	0.0	0.045454545454545456	0.05263157894736842	0.0	0.0	0.0	0.0
0.0	0.001379310344827586	0.0	0.011494252873563218	0.009009009009009009	0.0	0.0	0.0	0.0	0.0	0.0	0.0	0.0	0.0	0.0	0.07142857142857142	0.0	0.0	0.0	0.09090909090909091	0.058823529411764705	0.0	0.09090909090909091	0.0	0.09090909090909091	0.0	0.027777777777777776	0.030303030303030304	0.08333333333333333	0.0
0.0	0.0	0.0	0.005747126436781609	0.0	0.015384615384615385	0.0	0.0	0.045454545454545456	0.0	0.0	0.0	0.0	0.0	0.1111111111111111	0.0	0.0	0.0	0.08333333333333333	0.0	0.11764705882352941	0.1111111111111111	0.0	0.0	0.0	0.0	0.027777777777777776	0.030303030303030304	0.0	0.0
0.0	0.0	0.0	0.0	0.0	0.0	0.0	0.017543859649122806	0.0	0.0	0.0	0.058823529411764705	0.0	0.0	0.0	0.0	0.0	0.0	0.16666666666666666	0.0	0.058823529411764705	0.16666666666666666	0.09090909090909091	0.0	0.0	0.05263157894736842	0.027777777777777776	0.0	0.0	0.0
0.0	0.0	0.0018248175182481751	0.0	0.0	0.0	0.0	0.0	0.0	0.0	0.0	0.0	0.0	0.0	0.0	0.0	0.0	0.0	0.08333333333333333	0.09090909090909091	0.0	0.1111111111111111	0.09090909090909091	0.0	0.045454545454545456	0.0	0.027777777777777776	0.030303030303030304	0.0	0.0
0.0	0.0	0.0018248175182481751	0.0	0.0	0.0	0.0	0.017543859649122806	0.0	0.0	0.0	0.0	0.0	0.0	0.0	0.0	0.0	0.2	0.0	0.09090909090909091	0.11764705882352941	0.0	0.0	0.08333333333333333	0.09090909090909091	0.0	0.027777777777777776	0.0	0.0	0.0
0.0	0.0	0.0	0.0	0.0	0.0	0.0	0.0	0.0	0.0	0.0	0.0	0.0	0.0	0.0	0.0	0.08333333333333333	0.0	0.08333333333333333	0.09090909090909091	0.058823529411764705	0.1111111111111111	0.2727272727272727	0.0	0.045454545454545456	0.0	0.027777777777777776	0.09090909090909091	0.0	0.16666666666666666
0.0	0.0	0.0	0.0	0.0	0.015384615384615385	0.0	0.0	0.0	0.0	0.0	0.0	0.0	0.0	0.0	0.0	0.0	0.0	0.0	0.0	0.058823529411764705	0.0	0.2727272727272727	0.25	0.2727272727272727	0.0	0.1111111111111111	0.030303030303030304	0.0	0.16666666666666666
0.0	0.0	0.0	0.0	0.0	0.0	0.0	0.0	0.0	0.0	0.0	0.0	0.0	0.0	0.0	0.0	0.0	0.0	0.0	0.0	0.0	0.1111111111111111	0.0	0.25	0.0	0.05263157894736842	0.05555555555555555	0.12121212121212122	0.0	0.16666666666666666
0.0	0.0	0.0018248175182481751	0.0	0.0	0.0	0.0	0.0	0.0	0.0	0.0	0.0	0.0	0.0	0.0	0.0	0.0	0.0	0.0	0.0	0.0	0.05555555555555555	0.18181818181818182	0.08333333333333333	0.045454545454545456	0.05263157894736842	0.08333333333333333	0.06060606060606061	0.0	0.0
0.0	0.0	0.0	0.0	0.0	0.0	0.0	0.0	0.0	0.0	0.0	0.0	0.0	0.0	0.0	0.0	0.0	0.0	0.0	0.0	0.0	0.0	0.0	0.0	0.09090909090909091	0.2631578947368421	0.08333333333333333	0.09090909090909091	0.16666666666666666	0.16666666666666666
0.0	0.0	0.0	0.0	0.0	0.0	0.0	0.0	0.0	0.0	0.0	0.0	0.0	0.0	0.0	0.0	0.0	0.0	0.0	0.0	0.058823529411764705	0.0	0.0	0.08333333333333333	0.045454545454545456	0.05263157894736842	0.08333333333333333	0.12121212121212122	0.25	0.0
0.0	0.0	0.0	0.0	0.0	0.0	0.0	0.0	0.0	0.0	0.0	0.0	0.0	0.0	0.0	0.0	0.0	0.0	0.0	0.0	0.0	0.0	0.0	0.0	0.0	0.15789473684210525	0.1111111111111111	0.18181818181818182	0.25	0.16666666666666666
0.0	0.0	0.0	0.0	0.0	0.0	0.0	0.0	0.0	0.0	0.0	0.0	0.0	0.0	0.0	0.0	0.0	0.0	0.0	0.0	0.0	0.0	0.0	0.0	0.0	0.05263157894736842	0.05555555555555555	0.15151515151515152	0.16666666666666666	0.0
0.0	0.0	0.0	0.0	0.0	0.0	0.0	0.0	0.0	0.0	0.0	0.0	0.0	0.0	0.0	0.0	0.0	0.0	0.0	0.0	0.0	0.0	0.0	0.0	0.0	0.0	0.0	0.0	0.0	0.0
