# Supplementary material for: Distinct manifold encoding of navigational information in the subiculum and hippocampus
Source: Sci Adv. 2024 Jan 31;10(5):eadi4471. doi: 10.1126/sciadv.adi4471 (PMC10830115; doi:10.1126/sciadv.adi4471)
Supplement: Supplementary file 2 — Data S1 [file sciadv.adi4471_data_s1.zip › fig4/fig4d/fig4d_left_sourcedata.csv]

title	SUB
0.0	0.0	1.0	1.0	1.0	1.0	2.0	3.0	0.0	0.0	0.5	3.0	1.0	1.0	1.0
1.0	1.0	1.0	1.0	1.0	1.0	3.0	3.0	1.0	2.0	3.0	3.0	1.0	1.0	1.0
1.0	1.0	2.0	3.0	2.0	2.0	3.0	3.0	1.0	2.0	4.0	6.0	2.0	1.0	1.0
1.0	1.0	2.0	3.0	3.0	2.0	2.5	3.0	0.0	2.0	4.0	6.0	2.0	2.0	2.0
1.0	3.0	5.0	3.0	2.0	3.0	3.0	3.0	0.0	3.5	5.0	5.0	2.0	5.0	1.5
3.0	5.0	3.0	3.0	3.0	2.0	3.0	3.0	0.5	4.0	5.0	5.0	2.0	12.0	19.0
6.0	5.0	7.0	4.0	3.0	3.0	4.0	4.0	1.0	6.0	4.0	4.5	3.0	10.0	1.0
2.0	5.0	8.0	3.0	2.0	2.0	4.0	4.0	17.0	6.0	4.0	5.0	4.0	10.5	14.0
8.0	7.0	5.5	3.0	3.0	2.0	6.0	3.0	17.0	10.0	5.0	3.0	7.0	14.0	5.0
9.0	8.0	4.0	4.0	2.0	6.0	6.666666666666667	4.0	16.333333333333332	14.0	4.0	5.0	7.0	14.0	7.5
10.0	7.0	8.0	3.0	10.0	10.0	4.0	5.0	18.0	9.5	4.0	3.0	8.333333333333334	8.5	9.0
9.5	12.666666666666666	16.0	7.333333333333333	3.0	7.333333333333333	5.0	5.0	15.0	8.0	4.0	4.5	11.0	16.0	6.0
12.0	18.0	11.0	14.0	5.5	6.0	5.0	5.0	16.0	14.0	4.0	4.0	9.0	13.0	15.0
11.333333333333334	17.0	14.0	13.0	3.0	12.25	7.5	5.0	16.5	12.0	6.5	4.0	11.0	13.0	9.0
13.5	8.0	13.666666666666666	15.0	7.0	12.0	6.0	5.0	17.0	12.0	6.0	3.0	16.0	14.0	18.0
14.5	17.0	14.0	16.0	15.0	12.5	6.0	4.0	18.0	12.0	7.0	3.0	13.0	16.0	17.5
17.0	9.0	15.0	12.0	12.25	11.5	5.5	6.0	11.0	14.0	5.0	5.0	13.0	10.5	18.0
15.0	14.5	16.0	12.0	10.0	17.0	5.5	4.5	17.5	14.0	6.0	3.0	16.0	13.0	18.0
17.0	14.428571428571429	15.0	19.0	12.0	7.0	8.0	5.0	16.0	14.0	6.0	5.0	14.0	14.5	17.0
15.0	16.333333333333332	12.5	19.0	13.0	5.0	6.0	3.0	16.5	17.333333333333332	5.0	4.5	14.0	11.0	17.0
20.0	19.0	11.0	19.0	15.5	14.0	6.0	5.0	18.0	14.0	6.0	5.0	18.0	14.0	17.0
19.0	16.0	17.0	19.0	14.0	20.0	7.0	5.0	18.0	22.0	6.0	5.5	20.333333333333332	13.5	17.0
23.0	16.0	17.0	18.5	18.0	21.142857142857142	5.0	4.0	18.0	21.0	10.333333333333334	6.666666666666667	21.0	15.0	18.0
22.333333333333332	20.0	5.0	6.0	16.0	23.0	6.0	3.5	18.0	21.0	12.0	6.0	21.5	14.0	17.0
22.5	22.0	5.0	9.0	13.0	24.0	6.0	5.0	15.0	21.0	14.0	4.0	23.5	16.0	17.0
24.0	20.666666666666668	6.0	12.5	19.0	22.0	5.0	4.5	15.0	20.0	10.0	6.0	22.0	14.0	18.0
26.0	21.0	5.0	12.333333333333334	14.0	22.666666666666668	7.0	3.0	17.5	23.0	17.0	4.0	16.0	11.0	18.0
28.0	16.75	5.0	17.0	18.0	19.0	6.0	4.0	17.5	13.666666666666666	8.0	5.0	13.0	13.0	17.0
23.666666666666668	16.0	4.0	8.5	5.5	14.571428571428571	6.0	3.0	15.666666666666666	11.0	5.0	5.5	4.0	8.0	9.0
17.5	21.0	5.0	11.0	8.5		5.5	2.0	10.5	3.0	5.0	6.0	2.0	6.0	15.0
title	SUB size
94.18250950570341	91.50943396226415	43.969359331476326	62.74418604651162	100.0	66.87116564417178	58.9612676056338	44.98338870431893	100.0	97.54201680672267	100.0	75.29411764705883	71.31348511383538	51.29746835443038	73.44522968197879
100.0	100.0	100.0	100.0	83.5810810810811	100.0	100.0	72.04318936877077	89.38947368421053	98.67647058823529	93.53591160220995	96.6470588235294	100.0	100.0	100.0
92.47148288973384	79.62264150943396	77.93871866295264	75.72093023255815	83.125	82.60736196319019	81.1443661971831	100.0	51.305263157894736	100.0	78.45303867403314	100.0	85.81436077057793	76.50316455696203	75.98939929328623
25.228136882129277	38.86792452830189	31.058495821727018	37.627906976744185	30.219594594594593	35.674846625766875	50.721830985915496	71.74418604651163	23.83157894736842	35.903361344537814	38.83977900552486	55.17647058823529	41.68126094570928	28.227848101265824	33.533568904593636
20.266159695817493	23.962264150943398	23.161559888579387	21.441860465116278	15.320945945945946	16.211656441717793	47.394366197183096	46.478405315614616	23.45263157894737	24.369747899159663	19.613259668508285	23.588235294117645	27.02276707530648	17.689873417721518	21.130742049469966
19.4106463878327	25.471698113207545	17.395543175487468	16.418604651162788	18.66554054054054	15.797546012269938	29.014084507042252	24.35215946843854	21.36842105263158	22.289915966386552	16.464088397790057	20.235294117647058	18.82661996497373	18.117088607594937	15.406360424028268
17.52851711026616	27.358490566037737	14.26183844011142	14.604651162790699	18.817567567567565	16.349693251533743	18.556338028169016	19.568106312292358	19.28421052631579	29.096638655462183	18.78453038674033	23.764705882352942	18.038528896672503	18.259493670886073	27.65017667844523
17.870722433460077	30.943396226415096	16.392757660167128	17.813953488372093	19.881756756756758	19.938650306748464	15.862676056338028	20.3156146179402	13.789473684210526	24.369747899159663	24.08839779005525	18.294117647058826	13.782837127845886	19.541139240506332	19.540636042402827
13.250950570342205	17.358490566037737	12.005571030640668	12.372093023255815	12.888513513513512	13.726993865030675	10.950704225352112	11.943521594684386	12.652631578947368	12.647058823529411	14.640883977900552	11.76470588235294	12.994746059544658	13.132911392405063	11.27208480565371
12.224334600760457	11.69811320754717	10.501392757660167	11.813953488372093	12.432432432432432	12.070552147239264	10.79225352112676	10.897009966777409	11.894736842105264	10.945378151260504	10.828729281767956	12.117647058823529	12.994746059544658	11.99367088607595	10.954063604240282
12.224334600760457	10.943396226415095	10.376044568245126	11.116279069767442	11.368243243243244	12.070552147239264	10.316901408450704	10.0	12.652631578947368	11.512605042016807	10.828729281767956	11.411764705882353	10.788091068301226	11.424050632911392	10.636042402826856
11.197718631178708	10.943396226415095	11.37883008356546	10.976744186046512	11.368243243243244	12.208588957055214	11.267605633802816	10.747508305647841	13.031578947368422	11.512605042016807	11.160220994475138	11.588235294117647	10.788091068301226	10.427215189873417	10.318021201413428
11.88212927756654	11.132075471698114	11.754874651810585	11.813953488372093	13.344594594594595	11.38036809815951	10.475352112676056	10.598006644518273	12.273684210526316	10.567226890756302	10.0	10.882352941176471	10.630472854640981	11.139240506329115	10.477031802120141
11.02661596958175	11.320754716981131	10.376044568245126	11.116279069767442	12.58445945945946	12.070552147239264	10.316901408450704	11.196013289036545	11.894736842105264	10.945378151260504	11.32596685082873	10.0	10.788091068301226	10.712025316455696	10.954063604240282
12.908745247148289	10.943396226415095	10.376044568245126	11.534883720930232	12.280405405405405	12.346625766871165	10.79225352112676	11.046511627906977	12.463157894736842	10.756302521008404	10.828729281767956	11.235294117647058	11.103327495621716	10.427215189873417	11.908127208480565
11.88212927756654	12.452830188679245	11.002785515320333	11.255813953488373	11.216216216216216	12.346625766871165	10.158450704225352	10.149501661129568	11.326315789473684	10.378151260504202	10.331491712707182	10.529411764705882	12.049036777583186	10.0	11.113074204946997
11.539923954372624	10.943396226415095	10.75208913649025	11.395348837209303	11.368243243243244	11.38036809815951	10.316901408450704	10.299003322259136	12.08421052631579	10.756302521008404	10.828729281767956	11.058823529411764	12.206654991243433	10.712025316455696	10.0
11.539923954372624	10.0	10.501392757660167	11.255813953488373	12.128378378378379	11.104294478527608	10.475352112676056	10.0	11.136842105263158	10.0	10.497237569060774	10.705882352941176	12.049036777583186	10.569620253164556	10.318021201413428
11.711026615969581	10.566037735849056	10.75208913649025	11.255813953488373	11.672297297297298	12.070552147239264	10.475352112676056	10.897009966777409	12.652631578947368	10.378151260504202	10.331491712707182	11.235294117647058	11.103327495621716	10.712025316455696	10.79505300353357
11.368821292775666	10.943396226415095	10.62674094707521	11.395348837209303	11.52027027027027	12.484662576687116	11.267605633802816	10.149501661129568	13.031578947368422	10.378151260504202	10.828729281767956	11.058823529411764	11.103327495621716	10.14240506329114	10.159010600706713
11.02661596958175	11.132075471698114	11.37883008356546	11.255813953488373	11.97635135135135	11.51840490797546	11.267605633802816	10.747508305647841	12.08421052631579	11.134453781512605	10.331491712707182	11.411764705882353	10.630472854640981	11.139240506329115	10.159010600706713
12.224334600760457	11.132075471698114	11.504178272980502	12.093023255813954	13.800675675675675	11.932515337423313	10.0	10.747508305647841	12.652631578947368	11.323529411764707	10.828729281767956	10.705882352941176	10.630472854640981	10.854430379746836	11.749116607773852
13.422053231939163	11.50943396226415	10.62674094707521	11.395348837209303	12.736486486486488	13.174846625766872	10.79225352112676	11.345514950166113	12.273684210526316	10.945378151260504	10.828729281767956	11.76470588235294	11.576182136602451	10.284810126582279	11.908127208480565
12.566539923954373	12.452830188679245	10.75208913649025	12.093023255813954	12.280405405405405	12.484662576687116	10.475352112676056	10.747508305647841	12.273684210526316	10.756302521008404	11.657458563535911	10.705882352941176	13.309982486865149	10.427215189873417	11.590106007067138
12.224334600760457	11.50943396226415	12.005571030640668	12.372093023255815	12.736486486486488	12.346625766871165	11.267605633802816	10.448504983388704	13.221052631578948	10.567226890756302	11.49171270718232	11.058823529411764	12.679509632224168	16.835443037974684	11.431095406360424
14.61977186311787	13.584905660377359	11.629526462395543	12.372093023255815	14.712837837837839	13.726993865030675	11.742957746478874	10.897009966777409	14.357894736842105	12.079831932773109	11.32596685082873	14.235294117647058	12.837127845884414	12.563291139240507	12.54416961130742
15.817490494296578	13.018867924528301	13.760445682451254	15.720930232558139	16.841216216216218	16.211656441717793	13.01056338028169	11.49501661129568	16.63157894736842	13.403361344537815	13.149171270718233	15.823529411764707	14.570928196147111	12.990506329113924	15.247349823321555
11.88212927756654	11.88679245283019	13.384401114206128	13.209302325581396	11.06418918918919	12.208588957055214	13.169014084507042	12.541528239202657	17.957894736842107	15.861344537815125	15.966850828729282	12.823529411764707	15.201401050788093	13.987341772151899	20.176678445229683
10.171102661596958	11.88679245283019	10.75208913649025	13.069767441860465	10.0	10.966257668711657	12.059859154929578	11.794019933554818	11.705263157894736	16.428571428571427	13.480662983425415	12.117647058823529	13.152364273204903	15.41139240506329	16.201413427561835
10.0	14.150943396226417	10.0	10.0	10.0	10.0	11.742957746478874	10.747508305647841	10.0	13.970588235294118	11.988950276243095	10.352941176470589	10.0	11.85126582278481	10.954063604240282
title	SUB alpha
0.6285714285714286
0.8
0.7142857142857143
0.6428571428571428
0.5428571428571428
0.7142857142857143
0.5714285714285714
0.7285714285714285
0.5285714285714286
0.5
0.5571428571428572
0.5714285714285714
0.6
0.6571428571428571
0.6285714285714286
title	SUB width
0.8457142857142856
1.84
1.3428571428571427
0.9285714285714285
0.34857142857142853
1.3428571428571427
0.5142857142857142
1.4257142857142857
0.2657142857142857
0.1
0.4314285714285714
0.5142857142857142
0.6799999999999999
1.0114285714285713
0.8457142857142856
