# Supplementary material for: Distinct manifold encoding of navigational information in the subiculum and hippocampus
Source: Sci Adv. 2024 Jan 31;10(5):eadi4471. doi: 10.1126/sciadv.adi4471 (PMC10830115; doi:10.1126/sciadv.adi4471)
Supplement: Supplementary file 2 — Data S1 [file sciadv.adi4471_data_s1.zip › fig4/fig4d/fig4d_right_sourcedata.csv]

title	SUB
1.0	1.0	1.0	1.0	1.0	1.0	20.0	22.0	6.0	5.0	5.5	7.0	1.0	1.0	4.0
0.0	1.0	2.0	1.0	1.0	1.0	17.5	7.0	7.0	6.0	1.0	6.0	1.0	1.0	2.0
1.0	13.0	2.0	1.0	5.0	1.0	18.0	12.0	11.0	4.0	12.0	9.5	6.0	11.0	2.0
1.0	4.0	2.0	1.0	3.0	1.0	19.0	14.0	9.0	8.0	9.5	6.0	8.0	17.0	4.0
5.5	10.0	12.0	3.0	1.0	2.0	19.0	23.0	11.0	6.0	11.0	6.5	5.0	17.0	10.5
5.0	5.0	14.666666666666666	6.666666666666667	11.2	4.0	14.666666666666666	22.0	12.5	5.0	13.0	6.0	12.0	13.5	11.666666666666666
7.0	7.6	13.0	9.0	14.6	6.5	18.0	22.0	12.0	13.0	8.0	7.0	13.0	16.0	12.0
7.0	14.0	12.0	10.0	17.0	11.0	17.0	21.5	12.0	9.75	9.0	6.0	11.0	15.5	10.0
10.0	16.0	11.4	9.0	16.5	11.0	17.0	16.5	12.0	16.0	12.0	9.0	12.0	16.0	15.0
11.0	14.0	3.0	10.0	11.0	3.0	19.0	9.0	10.0	11.0	10.333333333333334	9.0	8.0	10.0	4.0
9.0	15.0	9.0	15.0	17.0	10.0	18.0	21.0	16.0	15.0	11.0	17.0	13.0	10.0	18.0
10.0	15.5	23.0	21.5	17.4	13.0	19.0	17.5	14.0	14.0	9.0	21.0	13.5	16.0	17.5
10.0	18.0	17.0	19.0	18.0	14.5	18.5	7.0	17.0	15.0	11.0	20.666666666666668	12.0	17.5	16.5
14.0	15.0	10.0	22.5	17.5	13.0	20.0	10.5	12.0	13.0	10.0	17.0	10.5	10.0	12.0
13.5	13.0	14.0	20.5	17.0	13.0	19.0	4.0	15.5	13.0	11.0	18.5	9.0	8.0	13.0
16.0	14.0	8.0	21.0	14.0	14.0	17.0	9.0	15.5	12.0	10.0	10.857142857142858	11.0	10.0	16.0
15.0	13.666666666666666	4.0	16.0	14.666666666666666	14.0	18.0	13.0	14.0	15.0	7.0	11.0	9.0	18.0	16.0
16.0	15.0	7.0	17.333333333333332	12.0	14.0	19.0	9.142857142857142	14.333333333333334	16.0	6.25	11.0	11.0	17.0	17.0
16.0	16.0	19.0	24.0	14.0	15.0	19.0	23.0	14.0	13.0	12.0	11.0	13.5	19.0	18.0
13.0	14.0	20.0	22.5	18.0	19.0	18.0	15.333333333333334	12.0	17.0	8.0	13.5	13.0	19.0	18.0
15.0	16.0	22.0	14.0	16.5	25.0	17.666666666666668	5.5	12.0	16.0	12.0	18.333333333333332	19.0	10.0	18.0
22.0	14.0	19.0	13.0	15.333333333333334	25.0	16.0	18.333333333333332	12.0	19.0	20.8	15.0	22.0	18.0	19.0
22.0	16.0	15.0	25.5	23.0	25.0	13.5	26.0	19.0	19.0	22.0	17.0	22.0	17.0	19.0
25.0	14.0	15.0	25.5	20.0	25.0	16.0	25.5	19.0	18.0	25.0	12.0	23.0	16.5	15.5
22.0	23.0	24.0	25.0	12.0	24.5	18.0	25.0	14.5	12.5	21.0	13.0	19.0	18.0	18.0
21.5	24.0	26.0	25.5	14.0	26.0	25.0	25.0	10.0	18.0	21.0	12.0	17.0	19.0	18.0
26.0	26.0	26.0	25.0	22.0	26.0	19.0	25.0	26.0	26.0	17.0	23.0	24.0	19.0	25.0
26.0	26.0	25.0	26.0	24.0	25.0	19.0	25.0	7.0	26.0	16.0	23.0	23.0	8.0	17.0
20.0	11.0	10.0	4.0	17.0	21.75	19.0	13.0	11.0	27.0	14.0	16.0	14.5	8.0	15.5
17.0	18.0	11.0		8.0	15.0	20.0	14.0	9.0	16.0	18.0	11.5	10.0		21.0
title	SUB size
21.799163179916317	23.16695352839931	12.122052704576976	13.007425742574258	15.480093676814988	39.02325581395348	18.09451219512195	14.418837675350701	12.835472578763127	12.297297297297298	17.51870324189526	24.654178674351588	18.538461538461537	20.128205128205128	37.287234042553195
82.55230125523012	89.1566265060241	100.0	100.0	100.0	100.0	74.7560975609756	43.18637274549098	100.0	100.0	100.0	100.0	100.0	100.0	100.0
21.422594142259413	20.998278829604132	17.98890429958391	19.245049504950494	19.379391100702577	21.860465116279073	17.408536585365855	13.336673346693386	18.71645274212369	21.89189189189189	17.40648379052369	28.285302593659942	25.23076923076923	26.153846153846153	24.04255319148936
17.90794979079498	29.982788296041306	15.866851595006935	15.012376237623762	14.847775175644028	21.162790697674417	13.841463414634147	11.713426853707414	15.565927654609101	21.08108108108108	17.51870324189526	14.538904899135446	14.5	19.743589743589745	16.382978723404253
14.518828451882845	17.74526678141136	10.624133148404994	12.339108910891088	12.423887587822014	12.511627906976743	11.234756097560975	10.270541082164328	10.945157526254375	12.567567567567568	12.693266832917706	11.685878962536023	13.0	15.641025641025642	12.393617021276595
12.00836820083682	10.464716006884682	11.248266296809987	12.450495049504951	11.896955503512881	11.395348837209303	11.371951219512194	10.901803607214429	11.89031505250875	12.027027027027028	11.458852867830425	11.037463976945245	10.692307692307692	12.692307692307693	10.957446808510639
12.00836820083682	10.929432013769363	10.499306518723994	11.893564356435643	11.475409836065573	12.093023255813954	10.548780487804878	10.6312625250501	10.945157526254375	11.08108108108108	11.12219451371571	10.0	11.5	11.794871794871796	12.712765957446809
12.259414225941423	10.929432013769363	10.374479889042997	12.004950495049505	11.896955503512881	11.813953488372093	10.685975609756097	10.450901803607215	10.525087514585763	10.945945945945946	11.234413965087281	11.167146974063401	12.653846153846153	12.564102564102564	11.75531914893617
13.01255230125523	11.703958691910499	12.246879334257976	13.898514851485148	13.688524590163935	12.790697674418604	12.46951219512195	10.6312625250501	12.310385064177362	12.702702702702704	12.356608478802993	12.982708933717579	13.346153846153847	13.846153846153847	14.308510638297872
16.527196652719663	13.717728055077453	16.116504854368934	17.01732673267327	16.11241217798595	18.232558139534884	13.841463414634147	12.525050100200401	15.880980163360562	15.27027027027027	15.947630922693268	15.317002881844381	14.961538461538462	20.128205128205128	18.45744680851064
11.757322175732217	12.323580034423408	10.87378640776699	13.007425742574258	11.896955503512881	12.093023255813954	12.881097560975611	10.721442885771543	10.525087514585763	12.297297297297298	11.907730673316708	11.945244956772335	13.23076923076923	16.794871794871796	19.414893617021278
12.133891213389122	13.098106712564544	10.748959778085991	11.67079207920792	12.107728337236534	11.953488372093023	12.606707317073171	11.2625250501002	11.680280046674445	13.783783783783784	12.468827930174562	11.815561959654179	12.307692307692307	13.076923076923077	16.06382978723404
11.255230125523013	10.61962134251291	10.87378640776699	13.118811881188119	11.370023419203747	11.255813953488373	11.234756097560975	10.450901803607215	11.155192532088682	11.756756756756756	10.785536159600998	11.945244956772335	11.384615384615385	12.948717948717949	12.872340425531915
12.887029288702928	11.549053356282272	10.624133148404994	12.004950495049505	11.686182669789227	10.976744186046512	10.137195121951219	10.6312625250501	10.73512252042007	11.486486486486486	12.13216957605985	10.259365994236312	11.846153846153847	13.205128205128204	13.51063829787234
11.882845188284518	10.0	10.624133148404994	11.782178217821782	11.896955503512881	12.093023255813954	11.783536585365853	10.541082164328657	11.785297549591599	11.486486486486486	10.897755610972569	10.389048991354468	11.846153846153847	12.051282051282051	12.393617021276595
11.255230125523013	10.61962134251291	10.249653259361997	11.893564356435643	12.002341920374707	11.674418604651162	10.823170731707316	10.6312625250501	11.155192532088682	11.08108108108108	10.897755610972569	11.037463976945245	11.615384615384615	12.564102564102564	12.393617021276595
11.00418410041841	10.61962134251291	10.374479889042997	12.339108910891088	10.843091334894613	11.395348837209303	10.0	10.360721442885772	10.630105017502917	11.621621621621621	11.346633416458854	10.778097982708934	11.26923076923077	12.179487179487179	12.074468085106384
13.01255230125523	11.239242685025818	11.373092926490985	12.116336633663366	11.580796252927401	10.69767441860465	10.960365853658537	10.450901803607215	11.47024504084014	12.297297297297298	10.897755610972569	10.129682997118156	12.192307692307693	12.051282051282051	11.914893617021278
12.761506276150627	10.309810671256454	10.249653259361997	12.673267326732674	12.634660421545668	13.488372093023255	11.097560975609756	10.811623246492985	10.840140023337224	11.216216216216216	10.561097256857856	11.296829971181555	12.76923076923077	13.076923076923077	12.393617021276595
13.765690376569037	12.013769363166954	14.49375866851595	14.455445544554456	15.901639344262295	15.581395348837209	11.509146341463415	11.53306613226453	12.730455075845974	13.243243243243244	13.142144638403991	12.853025936599423	13.692307692307693	14.487179487179487	16.861702127659576
13.640167364016737	12.168674698795181	11.997226074895977	14.455445544554456	12.84543325526932	14.325581395348838	12.332317073170731	10.721442885771543	14.410735122520421	13.378378378378379	13.815461346633416	14.538904899135446	13.692307692307693	15.641025641025642	14.627659574468087
12.761506276150627	11.239242685025818	11.497919556171983	12.116336633663366	11.791569086651053	11.395348837209303	11.234756097560975	10.721442885771543	11.47024504084014	10.945945945945946	10.785536159600998	10.518731988472622	12.423076923076923	12.692307692307693	11.27659574468085
11.380753138075313	10.774526678141136	10.249653259361997	12.004950495049505	12.740046838407494	12.372093023255815	10.685975609756097	11.352705410821644	10.840140023337224	10.945945945945946	10.897755610972569	10.389048991354468	11.384615384615385	11.538461538461538	13.03191489361702
12.133891213389122	10.154905335628227	11.123439667128988	11.782178217821782	12.002341920374707	12.651162790697676	10.685975609756097	10.0	11.155192532088682	11.08108108108108	11.458852867830425	11.167146974063401	11.5	12.692307692307693	11.27659574468085
15.523012552301255	20.223752151462996	17.239944521497918	19.356435643564357	17.37704918032787	16.27906976744186	15.076219512195122	17.5751503006012	14.725787631271878	22.7027027027027	19.42643391521197	17.910662824207492	15.999999999999998	20.641025641025642	27.71276595744681
28.451882845188283	39.43201376936317	32.96809986130375	27.71039603960396	25.281030444964873	23.395348837209298	56.78353658536585	39.75951903807615	26.697782963827304	32.29729729729729	24.588528678304236	32.95389048991355	30.653846153846153	27.94871794871795	35.851063829787236
100.0	100.0	77.40638002773925	72.93316831683168	50.995316159250585	80.88372093023256	100.0	100.0	57.36289381563594	74.45945945945947	62.18204488778055	61.74351585014409	61.6923076923077	76.53846153846155	86.75531914893618
22.928870292887026	35.24956970740104	26.477115117891817	17.462871287128714	24.859484777517565	28.97674418604651	53.6280487804878	25.42084168336673	20.291715285880983	31.216216216216214	14.488778054862845	25.821325648414984	21.884615384615383	16.53846153846154	30.425531914893618
14.644351464435147	15.266781411359725	10.998613037447988	11.225247524752476	13.583138173302107	12.790697674418604	16.585365853658537	12.164328657314629	11.575262543757292	18.108108108108105	11.12219451371571	11.945244956772335	10.576923076923077	10.64102564102564	10.47872340425532
10.0	10.0	10.0	10.0	10.0	10.0	10.685975609756097	12.525050100200401	10.0	10.0	10.0	11.945244956772335	10.0	10.0	10.0
title	SUB alpha
0.6285714285714286
0.8
0.7142857142857143
0.6428571428571428
0.5428571428571428
0.7142857142857143
0.5714285714285714
0.7285714285714285
0.5285714285714286
0.5
0.5571428571428572
0.5714285714285714
0.6
0.6571428571428571
0.6285714285714286
title	SUB width
0.8457142857142856
1.84
1.3428571428571427
0.9285714285714285
0.34857142857142853
1.3428571428571427
0.5142857142857142
1.4257142857142857
0.2657142857142857
0.1
0.4314285714285714
0.5142857142857142
0.6799999999999999
1.0114285714285713
0.8457142857142856
