# Supplementary material for: Distinct manifold encoding of navigational information in the subiculum and hippocampus
Source: Sci Adv. 2024 Jan 31;10(5):eadi4471. doi: 10.1126/sciadv.adi4471 (PMC10830115; doi:10.1126/sciadv.adi4471)
Supplement: Supplementary file 2 — Data S1 [file sciadv.adi4471_data_s1.zip › fig4/fig4c/fig4c_sourcedata.csv]

title	SUB obsd
-186.3196150809664
-149.21783954098987
-87.66958342891067
-146.07675155579184
-180.65455165653407
-182.24153788556868
-181.70610775862377
-180.8443138189287
-180.55380598374245
-182.13696088678319
-182.38328471075948
-181.72184073187077
-181.89945774564393
-181.98189286308047
-181.9002490194102
-180.95417554885267
-181.84747441525127
-183.32798380323027
-182.15116183918656
-181.85795304215873
-182.1835250534071
-178.9174726876208
-181.1695165676142
-183.49892599515883
-181.08969302994302
-181.48604208940185
-181.39495285042761
-180.09388523341454
-181.18023843794907
-183.3866050074388
-181.0631396170856
-178.99550364879585
-178.98900365477442
-181.85271179909404
-184.69664323010218
-186.426068172835
-186.8624252956189
-183.66530807141174
-180.5961356168684
-188.69737516447216
-189.183795633844
-188.06209644993788
-187.46093080555886
-187.8766350351689
-167.51262395788086
-118.33734674052485
-180.90123443188827
-181.95757412695627
-182.17185359974206
-181.53459346605587
-182.83434203244553
-184.39909696970975
-182.18144892192436
-180.13620077808272
-182.42773541120363
-183.08816186616633
-183.30850246077102
-183.10540820819574
-183.57456324489186
-184.51294922474395
-188.6507136966793
-185.2973436337294
-184.37592169331083
-184.32238831959967
-187.909554728948
-190.42997831824806
-185.92429554840345
-133.4880105378503
-98.29288294007846
-83.47180099745526
-184.471053204015
-184.12667252856463
-182.67181838143551
-181.40329302409936
-175.88248664128258
-166.25865746818522
-166.77164770631344
-176.3361134475342
-190.08224736301963
-191.2957859677703
-191.9413045789781
-189.92073001645056
-186.55482184227247
-185.25750035016338
-189.43834020714138
-189.37062580141009
-185.00050442061456
-185.62173521532588
-191.54750358364583
-191.1401118398643
-88.63561946756494
-134.9718914139591
-180.20857114797485
-184.01210749029252
-183.44980409491313
-183.51020715248382
-187.48360446734904
-190.7526856241909
-189.6732839450961
-187.59712581022325
-187.8406341387066
-189.37904875683074
-189.40291812742663
-186.47797051396134
-187.94412010651496
-188.743298811155
-190.14413914294363
-191.28125895971755
-191.49127713875038
-120.69799990643943
-100.99298286406525
-135.1722387340355
-165.17994595846437
-181.50533238494435
-183.25345886829024
-183.33385820791938
-182.67742027991582
-183.17262148170894
-179.6029468605314
-179.91092447990513
-188.3355168197927
-190.1482593025189
-189.83498978399135
-187.31703927452722
-190.45852546403125
-188.173885325344
-176.23063401665448
-82.11526854128869
-98.62885957440844
-184.55467836126536
-184.21134493891947
-182.38514965013803
-181.27900122898183
-181.4373514201771
-181.5481502706224
-180.93762215843492
-182.43599503897167
-181.6270292746763
-180.96101227854706
-180.73535781848722
-180.319474720671
-179.77151217738168
-179.44509376149347
-181.24665565012037
-182.45460015503983
-183.20438373605387
-182.6972184590826
-183.82357358227586
-186.40403032600113
-185.2329207846391
-184.4327425241343
-184.80171719566533
-185.56299877693388
-184.64297987156095
-183.9076528390366
-184.6600310637764
-185.1280661503095
-183.62026287947282
-180.70335256395276
-180.32420571797635
-183.2500273744019
-188.15180288609764
-188.7155646952044
-191.23926237642863
-193.0309710380701
-193.6492337688658
-192.7224912548448
-191.69112968798373
-191.71645036829284
-186.76055955558024
-179.13281204714878
-175.58118404463062
-172.98752312620485
-179.69525900658988
-182.65529897858966
-184.29056816882905
-183.59015155786693
-183.20293969662353
-188.05714165449422
-190.62080802969197
-189.97965771255753
-189.4647651661027
-189.63063571835613
-190.75966499574776
-142.5465472615441
-84.92475835081326
-92.12188629857104
-155.95122099690542
-181.00999813560873
-182.19165711126726
-182.71656784107688
-183.15737247226605
-184.97275023874943
-178.6809918340342
-181.7548518507844
-182.77980902280518
-187.93124378762442
-189.01577355122373
-188.62703003307493
-187.64494235963406
-188.69802218689378
-167.93371983207703
-133.4178133816573
-128.01927656197455
-184.5766003614823
-181.06890492267263
-181.32325620400292
-182.1203572296726
-181.43961200122305
-180.30230424948718
-180.18113827252895
-180.98081029827898
-178.65673317220396
-175.7416362515807
-176.78518992975478
-179.63906073877558
-180.7943542703071
-182.81090815385627
-182.78960874108577
-174.98479281175912
-169.12656264978042
-167.06240872965714
-169.45389837353983
-173.97368140180694
-180.0504066652024
-186.4177119165668
-188.95535707121388
-189.36160207912053
-189.33629189568785
-190.51639159323338
-190.20839996515616
-190.49419273919062
-190.8507145324022
-157.0357447462011
-89.17758072687946
-139.01276390160854
-167.30973609178463
-181.3899242254594
-182.58788944401442
-185.41882883781597
-185.81738719411308
-185.28534729792392
-186.77155385174723
-189.06692101459868
-189.88692279604044
-189.77370666791424
-190.99952260991518
-191.0442739348508
-190.92632032099345
-189.2785135297759
title	SUB pred
-185.28776140829305
-154.88194307274415
-108.75530823171655
-146.41393961697895
-181.14065422204362
-176.7838005113483
-183.29615585665255
-181.61743531619334
-181.03608039196723
-182.92443781884643
-182.89398326113763
-180.45572029695307
-181.07692946696
-182.55270852029128
-182.7028859311116
-182.02215016397247
-182.69440559127935
-182.38278340153474
-182.7969815412923
-182.2723139600523
-181.0483264356677
-182.96075755178597
-182.88549947778708
-182.86804466783374
-180.81508637639772
-180.53430598381266
-182.90406160455692
-179.8449397017707
-182.28372182121566
-182.97796910719018
-181.8503244766395
-184.69328512919867
-183.61182579699684
-185.20599106993416
-185.7514412333716
-182.72827910686038
-182.69651734050933
-185.07764966158564
-184.67796890643743
-187.40902614082512
-186.8722715996631
-186.05942179712193
-188.12170532191396
-186.79384963429519
-180.00677672285192
-116.5963808102002
-187.2958000253436
-184.27163494801243
-183.59097859340918
-183.377826063741
-183.86112903466528
-182.82372419627276
-181.5279705837024
-186.84884524604152
-182.89446061551752
-179.10972006632338
-180.43012145263697
-185.94231414298145
-179.56990064018507
-183.74698512579306
-184.51471774371933
-184.56997878221904
-185.0068670879516
-185.3715684959201
-184.31468436014273
-186.8635061898388
-185.6519932687731
-135.715293779757
-95.02824760758817
-89.54596657993629
-183.04800180062935
-180.7647217039787
-184.78018930205116
-182.14495867423767
-183.94256465492248
-157.67547929196905
-165.7320562347764
-170.25354502012453
-185.921205020993
-185.96468984021584
-185.28970589882124
-185.0709178613576
-185.29912839523314
-183.2972507809799
-186.73554729679074
-187.99106950456496
-183.74967058889928
-184.7290404946987
-187.7038433242643
-187.5977128733063
-88.5239336597441
-134.376445561424
-183.61564281235763
-183.44995036018275
-184.66346627035787
-181.2382718617104
-186.4824896727516
-178.27638006129087
-182.6045627441341
-185.9699647443136
-185.88151675380587
-186.00146680517753
-185.1659471480562
-184.65413412816102
-185.59465237880576
-184.8537168290594
-184.81202133744068
-185.3733614618277
-188.4398032488141
-127.23951540079361
-108.33928077178977
-147.3788855360281
-169.75575801322677
-186.55177801036868
-181.63300944294755
-181.23251747489763
-179.40276492574597
-183.23268836946966
-184.22445173302728
-181.96620373961022
-184.885743999772
-184.61694951101788
-184.43239436596306
-185.16387276636377
-183.89881555540606
-187.28452163733928
-179.52064753066645
-84.75488904543825
-96.25124846679648
-182.6366540725954
-181.81449652619
-181.09422948347762
-177.53813539846877
-181.86330250557262
-177.54578683717966
-182.6021835223491
-179.49090258850669
-174.93704798564906
-180.1207344510211
-182.7074833118377
-179.3536594156949
-182.7459352533844
-182.78043971938473
-181.88553071080116
-180.1658267031179
-180.62315672120812
-182.01238657678218
-182.25007832518156
-180.1933775729063
-177.19810399809606
-184.2853605912168
-179.83676799694143
-182.5524730330347
-179.20966586491798
-178.3350793569835
-181.23013687058804
-180.92095161615353
-182.94610225342285
-184.6356050719118
-177.77282801202782
-166.24641111554962
-183.19833080672035
-184.10154969625856
-182.91006169844312
-185.48921914004057
-184.7648453134954
-185.5194523789262
-183.58842849481914
-181.84271201701915
-185.54294196392334
-184.06199353359855
-183.25682251385092
-173.6440768596996
-182.67291734649854
-182.65859694804374
-185.1841408245689
-185.32166218177989
-185.44852927650675
-183.4009968598817
-181.61294755382178
-185.2365965867933
-187.51967038699271
-185.6615795587632
-187.85606422169135
-149.44379084851167
-84.95965657382814
-102.31778389348626
-157.13834631431217
-181.9222259910244
-182.18387116332457
-182.23726345959858
-174.50695855380044
-174.96029774000766
-183.71900494684866
-184.17325325350825
-185.51256188140468
-186.5026543550352
-185.62093115123102
-186.21450674571832
-186.74058037313458
-186.88302351416704
-164.91511589465
-142.76139621312637
-140.6782155470367
-177.81637149606252
-177.13296616064324
-182.74950731217166
-181.31556952558068
-181.75483182934175
-181.70867828126038
-181.53361385615804
-175.83717171122467
-181.1071897307959
-183.712979211653
-183.76290149677206
-179.9890236443048
-182.37675163031582
-182.34384158382923
-180.53359631975647
-179.64979169619752
-163.46342496293488
-161.69037815270423
-169.4786335855943
-169.08597515880456
-185.88467138594552
-185.74503534370857
-186.98589702481402
-185.374329797296
-186.42073450588518
-188.61295546717233
-187.10998539625993
-185.04354010166355
-184.2021080018785
-159.50733348608554
-86.54944627116248
-148.38581096691934
-179.3946992136717
-181.20378443711581
-186.76413687582163
-183.94908538432077
-185.04137291397637
-184.59262162600572
-186.0602603627464
-187.35455831044345
-187.59507651645268
-186.75070589941288
-184.93094499498704
-184.45381513897573
-185.0542582570105
-186.6410930366895
title	SUB obsd pred
0.46963562753036436	0.14583333333333334	0.07851239669421488	0.07692307692307693	0.11290322580645161	0.05263157894736842	0.06521739130434782	0.0	0.0	0.0	0.0	0.0	0.0	0.0	0.0	0.0	0.0	0.0	0.0	0.0	0.0	0.0	0.0	0.0	0.0	0.0	0.0	0.0	0.0	0.0
0.451417004048583	0.5227272727272727	0.518595041322314	0.45054945054945056	0.3064516129032258	0.08771929824561403	0.06521739130434782	0.08333333333333333	0.0	0.0	0.0	0.0	0.0	0.0	0.0	0.0	0.0	0.0	0.0	0.0	0.0	0.0	0.0	0.0	0.0	0.0	0.0	0.0	0.0	0.0
0.0708502024291498	0.2803030303030303	0.32231404958677684	0.3076923076923077	0.22580645161290322	0.12280701754385964	0.08695652173913043	0.22916666666666666	0.09523809523809523	0.06666666666666667	0.0	0.0	0.0	0.0	0.0	0.0	0.0	0.0	0.0	0.0	0.0	0.0	0.0	0.0	0.0	0.0	0.0	0.0	0.0	0.0
0.0020242914979757085	0.03787878787878788	0.047520661157024795	0.0989010989010989	0.11290322580645161	0.17543859649122806	0.021739130434782608	0.1875	0.0	0.06666666666666667	0.0	0.0	0.0	0.0	0.0	0.0	0.0	0.0	0.0	0.0	0.0	0.0	0.0	0.0	0.0	0.0	0.0	0.0	0.0	0.0
0.0020242914979757085	0.003787878787878788	0.02066115702479339	0.01098901098901099	0.06451612903225806	0.07017543859649122	0.13043478260869565	0.0625	0.09523809523809523	0.0	0.06666666666666667	0.0	0.0	0.0	0.0	0.0	0.0	0.0	0.0	0.0	0.0	0.0	0.0	0.0	0.0	0.0	0.0	0.0	0.0	0.0
0.0	0.001893939393939394	0.004132231404958678	0.02197802197802198	0.08064516129032258	0.12280701754385964	0.17391304347826086	0.08333333333333333	0.047619047619047616	0.0	0.0	0.0	0.0	0.0	0.0	0.0	0.0	0.0	0.0	0.0	0.0	0.0	0.0	0.0	0.0	0.0	0.0	0.0	0.0	0.0
0.0020242914979757085	0.001893939393939394	0.0	0.02197802197802198	0.03225806451612903	0.15789473684210525	0.1956521739130435	0.125	0.09523809523809523	0.06666666666666667	0.0	0.0	0.0	0.0	0.0	0.0	0.0	0.0	0.0	0.0	0.0	0.0	0.0	0.0	0.0	0.0	0.0	0.07692307692307693	0.0	0.0
0.0	0.001893939393939394	0.002066115702479339	0.01098901098901099	0.016129032258064516	0.12280701754385964	0.13043478260869565	0.041666666666666664	0.047619047619047616	0.0	0.06666666666666667	0.0	0.0	0.0	0.0	0.0	0.0	0.0	0.0	0.0	0.0	0.0	0.0	0.0	0.0	0.0	0.0	0.0	0.0	0.0
0.0	0.001893939393939394	0.002066115702479339	0.0	0.016129032258064516	0.017543859649122806	0.06521739130434782	0.020833333333333332	0.14285714285714285	0.06666666666666667	0.2	0.0	0.0	0.0	0.0	0.0	0.0	0.0	0.0	0.0	0.0	0.0	0.0	0.0	0.0	0.0	0.0	0.0	0.0	0.0
0.0	0.0	0.002066115702479339	0.0	0.016129032258064516	0.017543859649122806	0.021739130434782608	0.0	0.09523809523809523	0.3333333333333333	0.06666666666666667	0.2222222222222222	0.0	0.0	0.0	0.0	0.0	0.0	0.0	0.0	0.0	0.0	0.0	0.058823529411764705	0.0	0.0	0.0	0.0	0.0	0.0
0.0020242914979757085	0.001893939393939394	0.0	0.0	0.0	0.017543859649122806	0.021739130434782608	0.041666666666666664	0.09523809523809523	0.13333333333333333	0.6	0.2222222222222222	0.23076923076923078	0.25	0.0	0.0	0.0	0.0	0.0	0.0	0.0	0.0	0.0	0.0	0.0	0.0	0.0	0.0	0.0	0.0
0.0	0.0	0.0	0.0	0.016129032258064516	0.017543859649122806	0.021739130434782608	0.0	0.09523809523809523	0.0	0.0	0.1111111111111111	0.07692307692307693	0.25	0.15789473684210525	0.07692307692307693	0.0	0.0	0.0	0.0	0.0	0.06666666666666667	0.0	0.0	0.0	0.0	0.027777777777777776	0.0	0.0	0.0
0.0	0.0	0.0	0.0	0.0	0.017543859649122806	0.0	0.020833333333333332	0.0	0.13333333333333333	0.0	0.1111111111111111	0.23076923076923078	0.0	0.0	0.07692307692307693	0.09090909090909091	0.0	0.0	0.0	0.0	0.0	0.0	0.0	0.0	0.034482758620689655	0.0	0.0	0.0	0.5
0.0	0.0	0.0	0.0	0.0	0.0	0.0	0.041666666666666664	0.0	0.0	0.0	0.1111111111111111	0.15384615384615385	0.25	0.21052631578947367	0.15384615384615385	0.0	0.09090909090909091	0.0	0.0	0.0	0.0	0.0	0.0	0.0	0.0	0.0	0.0	0.0	0.0
0.0	0.0	0.0	0.0	0.0	0.0	0.0	0.0	0.09523809523809523	0.0	0.0	0.0	0.23076923076923078	0.125	0.21052631578947367	0.23076923076923078	0.0	0.09090909090909091	0.08333333333333333	0.1	0.0	0.0	0.045454545454545456	0.0	0.0	0.0	0.0	0.0	0.0	0.0
0.0	0.0	0.0	0.0	0.0	0.0	0.0	0.020833333333333332	0.047619047619047616	0.0	0.0	0.1111111111111111	0.07692307692307693	0.0	0.10526315789473684	0.23076923076923078	0.18181818181818182	0.2727272727272727	0.08333333333333333	0.3	0.0	0.06666666666666667	0.0	0.058823529411764705	0.0	0.0	0.0	0.0	0.0	0.0
0.0	0.0	0.002066115702479339	0.0	0.0	0.0	0.0	0.020833333333333332	0.0	0.06666666666666667	0.0	0.0	0.0	0.0	0.10526315789473684	0.07692307692307693	0.18181818181818182	0.18181818181818182	0.0	0.0	0.125	0.2	0.13636363636363635	0.0	0.0	0.0	0.0	0.0	0.0	0.0
0.0	0.0	0.0	0.0	0.0	0.0	0.0	0.0	0.047619047619047616	0.0	0.0	0.0	0.0	0.125	0.10526315789473684	0.07692307692307693	0.2727272727272727	0.09090909090909091	0.3333333333333333	0.1	0.0	0.13333333333333333	0.0	0.0	0.0	0.0	0.0	0.0	0.0	0.0
0.0	0.0	0.0	0.0	0.0	0.0	0.0	0.020833333333333332	0.0	0.06666666666666667	0.0	0.0	0.0	0.0	0.10526315789473684	0.0	0.09090909090909091	0.09090909090909091	0.08333333333333333	0.2	0.25	0.06666666666666667	0.0	0.0	0.06666666666666667	0.0	0.0	0.0	0.0	0.0
0.0	0.0	0.0	0.0	0.0	0.0	0.0	0.0	0.0	0.0	0.0	0.1111111111111111	0.0	0.0	0.0	0.0	0.09090909090909091	0.18181818181818182	0.25	0.0	0.125	0.13333333333333333	0.0	0.058823529411764705	0.0	0.06896551724137931	0.0	0.07692307692307693	0.0	0.0
0.0	0.0	0.0	0.0	0.0	0.0	0.0	0.0	0.0	0.0	0.0	0.0	0.0	0.0	0.0	0.07692307692307693	0.09090909090909091	0.0	0.08333333333333333	0.1	0.375	0.06666666666666667	0.13636363636363635	0.0	0.06666666666666667	0.10344827586206896	0.0	0.0	0.3333333333333333	0.0
0.0	0.0	0.0	0.0	0.0	0.0	0.0	0.0	0.0	0.0	0.0	0.0	0.0	0.0	0.0	0.0	0.0	0.0	0.0	0.0	0.0	0.06666666666666667	0.045454545454545456	0.17647058823529413	0.26666666666666666	0.034482758620689655	0.0	0.0	0.0	0.0
0.0	0.0	0.0	0.0	0.0	0.0	0.0	0.0	0.0	0.0	0.0	0.0	0.0	0.0	0.0	0.0	0.0	0.0	0.08333333333333333	0.1	0.0	0.2	0.09090909090909091	0.17647058823529413	0.13333333333333333	0.034482758620689655	0.027777777777777776	0.07692307692307693	0.0	0.0
0.0	0.0	0.0	0.0	0.0	0.0	0.0	0.0	0.0	0.0	0.0	0.0	0.0	0.0	0.0	0.0	0.0	0.0	0.0	0.0	0.0	0.0	0.36363636363636365	0.11764705882352941	0.0	0.034482758620689655	0.08333333333333333	0.07692307692307693	0.0	0.5
0.0	0.0	0.0	0.0	0.0	0.0	0.0	0.0	0.0	0.0	0.0	0.0	0.0	0.0	0.0	0.0	0.0	0.0	0.0	0.0	0.125	0.0	0.045454545454545456	0.17647058823529413	0.26666666666666666	0.27586206896551724	0.1388888888888889	0.07692307692307693	0.0	0.0
0.0	0.0	0.0	0.0	0.0	0.0	0.0	0.0	0.0	0.0	0.0	0.0	0.0	0.0	0.0	0.0	0.0	0.0	0.0	0.1	0.0	0.0	0.09090909090909091	0.11764705882352941	0.06666666666666667	0.2413793103448276	0.16666666666666666	0.07692307692307693	0.3333333333333333	0.0
0.0	0.0	0.0	0.0	0.0	0.0	0.0	0.0	0.0	0.0	0.0	0.0	0.0	0.0	0.0	0.0	0.0	0.0	0.0	0.0	0.0	0.0	0.045454545454545456	0.0	0.13333333333333333	0.034482758620689655	0.3333333333333333	0.15384615384615385	0.3333333333333333	0.0
0.0	0.0	0.0	0.0	0.0	0.0	0.0	0.0	0.0	0.0	0.0	0.0	0.0	0.0	0.0	0.0	0.0	0.0	0.0	0.0	0.0	0.0	0.0	0.058823529411764705	0.0	0.10344827586206896	0.19444444444444445	0.15384615384615385	0.0	0.0
0.0	0.0	0.0	0.0	0.0	0.0	0.0	0.0	0.0	0.0	0.0	0.0	0.0	0.0	0.0	0.0	0.0	0.0	0.0	0.0	0.0	0.0	0.0	0.0	0.0	0.034482758620689655	0.027777777777777776	0.23076923076923078	0.0	0.0
0.0	0.0	0.0	0.0	0.0	0.0	0.0	0.0	0.0	0.0	0.0	0.0	0.0	0.0	0.0	0.0	0.0	0.0	0.0	0.0	0.0	0.0	0.0	0.0	0.0	0.0	0.0	0.0	0.0	0.0
