# Supplementary material for: Distinct manifold encoding of navigational information in the subiculum and hippocampus
Source: Sci Adv. 2024 Jan 31;10(5):eadi4471. doi: 10.1126/sciadv.adi4471 (PMC10830115; doi:10.1126/sciadv.adi4471)
Supplement: Supplementary file 2 — Data S1 [file sciadv.adi4471_data_s1.zip › fig4/fig4b/fig4b_left_sourcedata.csv]

title	CA1
1.0	1.0	1.0	1.0	2.0	3.0	1.0	4.0	0.0	0.0	0.0	1.0	1.0
1.0	2.0	1.0	1.0	3.0	3.0	5.0	4.0	2.0	2.0	6.0	1.0	1.0
2.0	2.0	3.0	3.0	3.0	3.0	3.0	4.0	2.0	2.0	6.0	2.0	5.0
3.0	3.0	8.0	3.0	3.0	3.0	2.0	4.0	2.0	2.0	6.0	3.0	5.0
2.0	2.0	4.0	3.0	3.0	3.0	4.0	4.0	3.0	3.0	6.0	3.0	4.0
2.0	3.0	4.0	3.0	3.0	3.0	3.0	4.0	3.0	5.0	6.0	3.0	1.0
2.0	3.0	8.0	3.0	3.0	3.5	3.0	4.0	2.0	2.0	6.0	4.0	4.5
2.0	3.0	8.0	3.0	3.0	3.0	3.0	6.0	2.0	2.0	6.0	4.0	3.0
3.0	4.5	8.0	3.0	7.0	4.0	3.0	5.5	8.0	0.0	6.0	3.0	2.0
4.0	3.0	2.5	5.0	6.0	3.0	5.0	9.0	6.0	6.0	6.0	5.0	10.0
3.0	4.0	3.0	3.0	5.0	3.0	3.5	5.6	2.0	6.0	6.0	11.0	8.0
4.0	8.5	4.0	4.5	6.0	3.0	4.0	5.5	7.0	6.0	8.0	12.0	9.0
5.0	7.0	7.0	3.0	7.0	3.5	5.0	8.0	8.0	6.666666666666667	7.5	9.0	9.0
10.0	9.0	7.0	6.0	7.0	4.0	5.0	5.0	6.0	6.0	6.0	12.0	8.285714285714286
10.0	5.0	5.0	9.0	6.0	4.0	4.0	5.5	13.0	6.0	8.0	14.0	10.0
8.333333333333334	12.0	8.0	5.0	6.0	4.0	3.0	7.0	13.0	8.0	6.0	20.0	8.0
11.0	18.0	5.0	9.0	7.0	5.0	5.5	5.0	8.0	10.0	7.5	21.0	10.0
13.0	10.666666666666666	7.0	9.666666666666666	6.0	4.0	4.5	5.0	10.0	11.5	8.0	22.25	12.0
18.0	4.0	7.0	12.0	7.0	3.0	5.0	7.0	9.5	13.0	11.0	13.0	12.5
10.0	13.5	8.0	11.25	7.0	7.0	3.0	5.0	13.0	9.0	6.0	24.75	10.0
14.6	6.5	8.0	17.0	7.0	4.0	4.0	4.0	12.0	7.0	10.5	12.0	10.25
18.0	4.0	8.0	8.5	6.0	4.0	5.0	7.0	14.0	9.0	6.0	25.0	12.0
21.5	9.0	5.5	11.0	6.0	5.0	5.0	6.5	13.0	15.0	9.0	24.0	10.0
22.5	13.0	8.0	14.666666666666666	6.0	3.0	5.5	5.0	13.0	13.333333333333334	9.0	24.0	10.0
22.0	17.0	8.0	12.0	7.0	8.0	3.5	8.5	13.0	15.2	9.0	23.0	8.0
25.0	5.0	8.0	13.0	7.0	5.333333333333333	5.5	6.0	14.0	12.0	9.0	24.0	17.5
20.0	5.0	8.0	12.0	5.0	4.0	9.0	8.0	14.0	13.0	6.0	26.0	26.0
27.0	22.0	8.0	18.0	6.0	5.0	6.0	7.0	14.0	13.0	8.0	25.0	24.5
26.5	24.0	8.0	14.0	5.0	4.0	7.0	7.0	15.0	15.0	6.0	26.0	26.0
21.166666666666668	16.0		6.0	4.0	5.0	6.0	7.0	14.0	9.0	6.0	25.0	7.0
title	CA1 size
43.9221140472879	62.6625386996904	66.87116564417178	64.0	58.9612676056338	44.98338870431893	52.37936772046589	65.76687116564418	98.6829268292683	97.98206278026905	96.61795407098121	100.0	100.0
100.0	100.0	100.0	100.0	100.0	72.04318936877077	63.46089850249583	66.50306748466258	100.0	100.0	98.49686847599165	93.38235294117648	95.40642722117202
77.8442280945758	75.75851393188854	82.60736196319019	76.16666666666667	81.1443661971831	100.0	100.0	100.0	56.75609756097561	62.26457399103139	100.0	78.32720588235294	75.84120982986768
31.029207232267034	37.72445820433436	35.674846625766875	60.83333333333334	50.721830985915496	71.74418604651163	41.29783693843594	28.588957055214724	26.024390243902438	27.55605381165919	35.553235908141964	38.786764705882355	43.34593572778828
23.1432545201669	21.424148606811148	16.211656441717793	28.5	47.394366197183096	46.478405315614616	20.03327787021631	23.803680981595093	25.804878048780488	21.09865470852018	24.46764091858038	19.595588235294116	24.291115311909262
17.385257301808068	16.408668730650156	15.797546012269938	26.5	29.014084507042252	24.35215946843854	22.42928452579035	28.03680981595092	23.170731707317074	19.28251121076233	22.21294363256785	16.452205882352942	15.784499054820415
14.255910987482615	14.597523219814242	16.349693251533743	18.333333333333332	18.556338028169016	19.568106312292358	20.03327787021631	28.404907975460123	20.75609756097561	18.67713004484305	28.977035490605427	18.768382352941174	16.6351606805293
16.38386648122392	17.80185758513932	19.938650306748464	20.166666666666668	15.862676056338028	20.3156146179402	11.94675540765391	14.417177914110429	13.951219512195122	12.421524663677129	24.27974947807933	24.0625	17.145557655954633
12.002781641168289	12.368421052631579	13.726993865030675	12.833333333333334	10.950704225352112	11.943521594684386	11.94675540765391	11.840490797546012	13.073170731707316	15.246636771300448	12.630480167014614	14.632352941176471	12.381852551984878
10.500695410292073	11.811145510835914	12.070552147239264	10.5	10.79225352112676	10.897009966777409	11.3477537437604	10.552147239263803	12.195121951219512	11.41255605381166	10.939457202505219	10.82720588235294	11.871455576559546
10.375521557719054	11.114551083591332	12.070552147239264	11.5	10.316901408450704	10.0	10.299500831946755	11.656441717791411	13.073170731707316	11.210762331838565	11.503131524008351	10.82720588235294	10.0
11.3769123783032	10.975232198142415	12.208588957055214	10.5	11.267605633802816	10.747508305647841	10.299500831946755	11.840490797546012	13.512195121951219	11.816143497757848	11.503131524008351	11.158088235294118	11.190926275992439
11.752433936022253	11.811145510835914	11.38036809815951	11.166666666666666	10.475352112676056	10.598006644518273	10.59900166389351	12.024539877300613	12.634146341463415	10.403587443946188	10.563674321503132	10.0	10.850661625708884
10.375521557719054	11.114551083591332	12.070552147239264	11.5	10.316901408450704	11.196013289036545	10.748752079866888	12.208588957055214	12.195121951219512	11.816143497757848	10.939457202505219	11.323529411764707	11.190926275992439
10.375521557719054	11.53250773993808	12.346625766871165	10.666666666666666	10.79225352112676	11.046511627906977	10.449251247920133	10.368098159509202	12.853658536585366	11.41255605381166	10.751565762004175	10.82720588235294	10.340264650283554
11.001390820584145	11.253869969040247	12.346625766871165	10.0	10.158450704225352	10.149501661129568	10.898502495840265	11.104294478527608	11.536585365853659	11.614349775784753	10.375782881002088	10.330882352941176	10.51039697542533
10.751043115438108	11.393188854489164	11.38036809815951	10.333333333333334	10.316901408450704	10.299003322259136	10.299500831946755	11.47239263803681	12.414634146341463	13.632286995515695	10.751565762004175	10.82720588235294	10.680529300567107
10.500695410292073	11.253869969040247	11.104294478527608	10.333333333333334	10.475352112676056	10.0	10.149750415973378	10.0	11.317073170731707	12.623318385650224	10.0	10.496323529411764	10.51039697542533
10.751043115438108	11.253869969040247	12.070552147239264	10.166666666666666	10.475352112676056	10.897009966777409	10.898502495840265	10.920245398773005	13.073170731707316	11.816143497757848	10.375782881002088	10.330882352941176	10.680529300567107
10.625869262865091	11.393188854489164	12.484662576687116	10.333333333333334	11.267605633802816	10.149501661129568	10.149750415973378	11.656441717791411	13.512195121951219	10.0	10.375782881002088	10.82720588235294	10.0
11.3769123783032	11.253869969040247	11.51840490797546	10.166666666666666	11.267605633802816	10.747508305647841	10.149750415973378	11.28834355828221	12.414634146341463	11.816143497757848	11.127348643006263	10.330882352941176	11.190926275992439
11.502086230876216	12.089783281733746	11.932515337423313	10.333333333333334	10.0	10.747508305647841	11.198003327787022	11.656441717791411	13.073170731707316	12.825112107623319	11.315240083507307	10.82720588235294	11.871455576559546
10.625869262865091	11.393188854489164	13.174846625766872	10.833333333333334	10.79225352112676	11.345514950166113	11.3477537437604	11.840490797546012	12.634146341463415	12.825112107623319	10.939457202505219	10.82720588235294	11.190926275992439
10.751043115438108	12.089783281733746	12.484662576687116	11.5	10.475352112676056	10.747508305647841	10.748752079866888	11.47239263803681	12.634146341463415	14.641255605381165	10.751565762004175	11.654411764705882	11.361058601134216
12.002781641168289	12.368421052631579	12.346625766871165	10.833333333333334	11.267605633802816	10.448504983388704	11.198003327787022	12.024539877300613	13.512195121951219	14.237668161434977	10.563674321503132	11.488970588235293	11.531190926275992
11.627260083449235	12.368421052631579	13.726993865030675	11.333333333333334	11.742957746478874	10.897009966777409	10.898502495840265	13.865030674846626	15.048780487804878	12.421524663677129	12.066805845511482	11.323529411764707	11.701323251417769
13.755215577190542	15.712074303405574	16.211656441717793	12.666666666666666	13.01056338028169	11.49501661129568	12.845257903494176	14.049079754601227	17.463414634146343	15.246636771300448	13.382045929018789	13.143382352941176	15.103969754253308
13.379694019471488	13.204334365325078	12.208588957055214	14.0	13.169014084507042	12.541528239202657	13.89351081530782	17.177914110429448	19.21951219512195	18.071748878923767	16.012526096033405	15.955882352941178	16.294896030245745
10.751043115438108	13.06501547987616	10.966257668711657	14.666666666666668	12.059859154929578	11.794019933554818	15.24126455906822	15.153374233128835	11.975609756097562	13.4304932735426	16.95198329853862	13.474264705882351	13.742911153119092
10.0	10.0	10.0	12.166666666666666	11.742957746478874	10.747508305647841	10.0	10.0	10.0	10.807174887892376	13.945720250521921	11.985294117647058	11.871455576559546
title	CA1 alpha
1.0
0.5428571428571428
0.5571428571428572
0.6428571428571428
0.5142857142857142
0.5714285714285714
0.6714285714285715
0.5428571428571428
0.7714285714285714
0.9428571428571428
0.5285714285714286
0.9571428571428571
0.7142857142857143
title	CA1 width
3.0
0.34857142857142853
0.4314285714285714
0.9285714285714285
0.18285714285714286
0.5142857142857142
1.0942857142857143
0.34857142857142853
1.6742857142857142
2.6685714285714286
0.2657142857142857
2.7514285714285713
1.3428571428571427
