# Supplementary material for: Distinct manifold encoding of navigational information in the subiculum and hippocampus
Source: Sci Adv. 2024 Jan 31;10(5):eadi4471. doi: 10.1126/sciadv.adi4471 (PMC10830115; doi:10.1126/sciadv.adi4471)
Supplement: Supplementary file 2 — Data S1 [file sciadv.adi4471_data_s1.zip › fig4/fig4b/fig4b_right_sourcedata.csv]

title	CA1
1.0	7.0	0.0	0.5	20.0	15.0	8.0	6.0	1.0	1.0	2.0	1.0	1.0
1.0	7.0	14.0	1.0	20.0	20.0	6.0	1.0	1.0	1.0	1.0	1.0	1.0
1.0	7.0	1.0	4.0	19.5	18.0	5.0	2.0	1.0	1.0	18.0	1.0	1.0
2.0	6.0	14.0	1.0	20.0	21.0	4.0	22.5	1.0	2.0	19.0	2.0	1.5
2.0	10.0	10.222222222222221	10.5	19.0	20.0	10.0	18.0	11.0	2.0	18.0	20.5	3.0
3.0	9.0	10.0	18.0	20.0	15.333333333333334	19.0	19.0	9.0	5.0	10.5	13.0	12.5
6.0	9.0	12.0	21.0	19.0	12.0	21.0	22.0	7.0	12.0	17.5	9.0	14.0
13.0	8.0	14.0	19.0	19.0	17.0	19.0	21.0	8.0	10.0	18.5	13.0	16.333333333333332
10.333333333333334	10.0	14.0	20.0	19.0	19.5	16.5	16.0	11.666666666666666	15.0	19.0	12.0	15.0
12.333333333333334	9.0	14.0	16.0	19.0	16.0	15.0	16.0	7.5	2.0	16.0	11.5	13.0
12.0	10.0	14.0	18.0	20.0	17.0	9.0	17.5	13.0	7.0	18.0	12.0	21.0
12.0	10.0	14.0	17.5	20.0	19.0	19.0	14.0	19.333333333333332	8.0	18.0	11.0	9.0
12.0	10.0	14.0	15.0	19.0	21.0	11.25	16.5	20.0	8.0	19.0	11.0	11.0
13.5	15.0	14.0	20.0	19.4	19.0	21.0	20.0	13.0	9.5	17.5	13.0	13.5
13.5	14.0	14.0	19.0	20.5	21.0	20.0	19.0	13.0	11.5	19.0	13.0	14.0
14.0	12.0	12.5	20.0	21.5	20.0	21.0	17.5	23.0	15.0	13.0	13.0	13.0
15.0	9.0	14.0	19.0	16.0	20.0	17.0	18.0	13.0	15.0	19.0	14.0	16.0
15.5	9.0	13.0	21.0	20.0	20.0	22.0	14.25	14.0	15.0	18.0	14.0	21.0
18.0	11.333333333333334	12.0	20.0	20.5	21.0	23.0	21.0	20.0	15.0	18.5	17.5	21.0
25.0	8.0	14.0	20.0	20.0	21.0	24.0	16.5	20.333333333333332	23.0	18.0	18.0	21.0
16.0	7.0	12.0	20.0	19.0	21.0	19.0	18.5	12.0	20.0	19.0	14.0	21.0
23.0	16.0	19.5	20.0	20.0	19.5	21.0	15.0	18.0	17.0	18.0	18.0	21.0
23.5	22.0	23.5	23.0	20.0	20.0	20.0	17.0	16.0	23.0	18.0	16.0	19.5
25.0	25.0	23.0	21.0	20.0	20.5	20.0	13.5	26.0	23.5	19.0	17.5	19.5
26.0	25.0	14.0	21.0	19.0	22.0	19.0	23.0	26.0	24.0	19.0	22.0	20.0
26.0	26.0	14.0	22.0	19.0	22.0	20.0	23.0	26.0	25.0	18.5	25.0	25.0
26.0	26.0	14.0	22.0	20.0	20.0	23.0	23.0	25.0	26.0	18.0	25.0	24.0
26.0	25.0	14.0	21.0	20.0	23.0	19.0	22.0	23.0	25.0	18.0	22.0	24.0
20.333333333333332	8.0	14.0	12.0	19.0	21.0	20.0	22.0	11.0	22.0	26.0	16.75	11.0
17.0		14.0	13.5	20.0	16.0	15.0	17.142857142857142	13.0		13.0	22.333333333333332	17.0
title	CA1 size
12.122052704576976	13.007425742574258	38.0030959752322	17.00162074554295	18.09451219512195	14.418837675350701	12.467222884386175	12.583081570996978	12.76595744680851	15.404157043879907	12.496350364963504	17.518427518427515	12.97872340425532
100.0	100.0	100.0	98.24959481361427	74.7560975609756	43.366733466933866	67.28247914183552	93.88217522658611	100.0	100.0	100.0	100.0	100.0
17.98890429958391	19.245049504950494	21.70278637770898	18.31442463533225	17.408536585365855	13.336673346693386	19.761620977353992	17.749244712990937	18.829787234042556	19.97690531177829	21.56204379562044	17.407862407862407	17.76595744680851
15.866851595006935	15.012376237623762	21.145510835913313	12.771474878444085	13.841463414634147	11.713426853707414	14.076281287246722	21.012084592145015	15.638297872340425	12.598152424942263	20.77372262773723	17.407862407862407	15.0
10.624133148404994	12.339108910891088	12.507739938080496	10.875202593192869	11.234756097560975	10.270541082164328	12.038140643623361	12.175226586102719	10.957446808510639	13.221709006928407	12.496350364963504	12.653562653562654	12.02127659574468
11.248266296809987	12.450495049504951	11.393188854489164	11.312803889789302	11.371951219512194	10.901803607214429	10.643623361144218	12.175226586102719	11.914893617021276	11.351039260969976	11.97080291970803	11.437346437346438	12.23404255319149
10.499306518723994	11.893564356435643	12.089783281733746	10.145867098865478	10.548780487804878	10.6312625250501	10.858164481525625	10.95166163141994	10.957446808510639	10.935334872979215	11.05109489051095	11.105651105651106	11.063829787234042
10.374479889042997	12.004950495049505	11.811145510835914	10.0	10.685975609756097	10.450901803607215	10.750893921334923	11.63141993957704	10.53191489361702	13.117782909930716	10.91970802919708	11.216216216216216	11.170212765957446
12.246879334257976	13.898514851485148	12.786377708978328	14.084278768233387	12.46951219512195	10.6312625250501	11.501787842669845	11.90332326283988	12.340425531914892	13.429561200923787	12.627737226277372	12.321867321867321	14.042553191489361
16.116504854368934	17.01732673267327	18.21981424148607	15.105348460291733	13.841463414634147	12.525050100200401	13.647199046483909	15.302114803625377	15.74468085106383	15.612009237875288	15.124087591240876	15.85995085995086	16.06382978723404
10.87378640776699	13.007425742574258	12.089783281733746	10.72933549432739	12.881097560975611	10.721442885771543	11.716328963051252	13.262839879154079	10.53191489361702	12.909930715935335	12.233576642335766	11.879606879606879	11.702127659574469
10.748959778085991	11.67079207920792	11.95046439628483	13.354943273905997	12.606707317073171	11.2625250501002	11.823599523241954	12.311178247734139	11.702127659574469	12.390300230946883	13.678832116788321	12.432432432432432	13.829787234042552
10.87378640776699	13.118811881188119	11.253869969040249	10.875202593192869	11.234756097560975	10.450901803607215	10.643623361144218	12.583081570996978	11.170212765957446	12.078521939953811	11.708029197080291	10.773955773955773	12.340425531914894
10.624133148404994	12.004950495049505	10.975232198142415	11.60453808752026	10.137195121951219	10.6312625250501	11.179976162097736	10.13595166163142	10.74468085106383	12.078521939953811	11.445255474452555	12.100737100737101	11.170212765957446
10.624133148404994	11.782178217821782	12.089783281733746	11.166936790923824	11.783536585365853	10.541082164328657	10.643623361144218	11.76737160120846	11.808510638297872	11.870669745958429	11.445255474452555	10.884520884520885	11.48936170212766
10.249653259361997	11.893564356435643	11.671826625386997	11.896272285251216	10.823170731707316	10.6312625250501	10.96543504171633	10.54380664652568	11.170212765957446	11.97459584295612	11.05109489051095	10.884520884520885	12.127659574468085
10.374479889042997	12.339108910891088	11.393188854489164	12.188006482982171	10.0	10.360721442885772	10.643623361144218	10.6797583081571	10.638297872340425	11.97459584295612	11.576642335766422	11.326781326781326	11.170212765957446
11.373092926490985	12.116336633663366	10.696594427244582	11.896272285251216	10.960365853658537	10.450901803607215	10.643623361144218	11.223564954682779	11.48936170212766	11.351039260969976	12.233576642335766	10.884520884520885	11.382978723404255
10.249653259361997	12.673267326732674	13.48297213622291	12.771474878444085	11.097560975609756	10.811623246492985	10.858164481525625	10.95166163141994	10.851063829787234	13.325635103926096	11.182481751824817	10.552825552825553	12.02127659574468
14.49375866851595	14.455445544554456	15.572755417956657	13.209076175040519	11.509146341463415	11.53306613226453	11.930870083432659	12.990936555891238	12.76595744680851	13.84526558891455	13.153284671532846	13.095823095823095	14.042553191489361
11.997226074895977	14.455445544554456	14.318885448916408	12.917341977309562	12.332317073170731	10.721442885771543	12.145411203814064	12.990936555891238	14.46808510638298	13.533487297921479	13.284671532846716	13.75921375921376	13.297872340425531
11.497919556171983	12.116336633663366	11.393188854489164	11.60453808752026	11.234756097560975	10.721442885771543	10.96543504171633	10.54380664652568	11.48936170212766	12.078521939953811	10.91970802919708	10.773955773955773	11.27659574468085
10.249653259361997	12.004950495049505	12.368421052631579	12.33387358184765	10.685975609756097	11.352705410821644	10.643623361144218	11.49546827794562	10.851063829787234	12.078521939953811	10.91970802919708	10.884520884520885	11.27659574468085
11.123439667128988	11.782178217821782	12.647058823529413	12.771474878444085	10.685975609756097	10.0	10.536352800953516	10.407854984894259	11.170212765957446	11.454965357967668	11.05109489051095	11.437346437346438	11.595744680851064
17.239944521497918	19.356435643564357	16.26934984520124	24.440842787682335	15.076219512195122	17.5751503006012	15.148986889153754	17.34138972809668	14.787234042553191	15.508083140877599	22.350364963503647	19.287469287469285	17.340425531914892
32.96809986130375	27.71039603960396	23.374613003095973	43.11183144246353	56.78353658536585	39.75951903807615	31.346841477949937	37.73413897280967	26.914893617021278	27.14780600461894	31.67883211678832	24.373464373464373	25.106382978723406
77.40638002773925	72.93316831683168	80.77399380804954	100.0	100.0	100.0	100.0	100.0	57.97872340425533	60.61200923787529	72.67153284671534	61.41277641277641	61.170212765957444
26.477115117891817	17.462871287128714	28.94736842105263	25.607779578606156	53.6280487804878	25.42084168336673	19.117997616209774	29.98489425981873	20.425531914893618	17.79445727482679	30.62773722627737	14.422604422604422	14.148936170212767
10.998613037447988	11.225247524752476	12.786377708978328	10.72933549432739	16.585365853658537	12.164328657314629	14.076281287246722	13.262839879154079	11.595744680851064	12.494226327944572	17.88321167883212	11.105651105651106	11.27659574468085
10.0	10.0	10.0	10.583468395461912	10.685975609756097	12.525050100200401	10.0	10.0	10.0	10.0	10.0	10.0	10.0
title	CA1 alpha
1.0
0.5428571428571428
0.5571428571428572
0.6428571428571428
0.5142857142857142
0.5714285714285714
0.6714285714285715
0.5428571428571428
0.7714285714285714
0.9428571428571428
0.5285714285714286
0.9571428571428571
0.7142857142857143
title	CA1 width
3.0
0.34857142857142853
0.4314285714285714
0.9285714285714285
0.18285714285714286
0.5142857142857142
1.0942857142857143
0.34857142857142853
1.6742857142857142
2.6685714285714286
0.2657142857142857
2.7514285714285713
1.3428571428571427
