# Supplementary material for: Distinct manifold encoding of navigational information in the subiculum and hippocampus
Source: Sci Adv. 2024 Jan 31;10(5):eadi4471. doi: 10.1126/sciadv.adi4471 (PMC10830115; doi:10.1126/sciadv.adi4471)
Supplement: Supplementary file 2 — Data S1 [file sciadv.adi4471_data_s1.zip › fig4/fig4e/fig4e_sourcedata.csv]

title	CA1 obsd
3.2098832986902113
11.113640213350383
27.1399471751244
32.31355647589033
33.32956650344179
50.913421722489005
53.55725513528759
24.38911215912576
1.384340655612916
2.549654706570336
3.006480188451473
6.824269883588145
11.956842261531847
19.148857785010414
25.980020622650112
3.6106303908864623
5.396261907815989
3.513756319032583
1.9340613077079223
2.2038032153506566
3.6252802431505007
42.34878392991937
57.35581939164855
50.16056371627235
50.82900276465679
55.616038387979245
27.285333179129097
3.1597852334804166
1.819184529384413
4.9861933546699735
5.414464444717773
2.567491893220004
2.507281103492247
6.01234945994246
14.243479818630432
22.65174720015786
23.686392429556093
6.401248712313282
5.422670149898454
3.2542562087850695
6.5134152901185844
5.171556137818369
2.885113866481213
4.967853715955579
18.90312769554474
48.544515038438234
37.593554289145075
18.928534595596318
6.9659615617238195
3.9534594416088837
4.150132232302863
7.994658751894445
4.957830422975162
2.9961362320072995
11.008031060810277
30.367701576964187
14.677504726416018
8.643937950400534
9.304279145911881
9.175231719667373
7.147717045997021
32.642437508603415
53.049773505842424
61.16831431283636
34.12661633199441
8.37987695154995
10.072656091702733
5.620625333014651
3.899245549832572
4.129955735487439
3.4847019211594805
3.002348556114218
4.211360379783694
2.672999752189371
1.872168382765069
0.3969605667105098
0.2924255467564764
0.80390795314103
1.0510735259883817
1.2743911925821638
1.1780801401567405
0.7865263148596597
0.752693074972592
0.7513103307691762
1.2214280652508105
1.3734769837105374
1.7525821484875275
1.4135642655528886
0.9442060878616819
1.0213580328370173
2.0033609235683647
2.7127779206179943
2.2276668340653094
1.786054779650683
1.8019079969055438
7.102555416065346
5.643699151723077
2.537263740815565
1.5619377882698857
1.688830132299362
2.7445680020465395
3.4790089999374993
3.354025534616334
3.289932880331242
6.802885480370012
4.141979329613585
2.1556351036375423
1.2084395670481034
1.2384775674994128
0.9293656565481007
1.9668756544214379
1.9212000400386542
1.666951912380841
1.7260411068600618
4.502650564298903
5.36814384855807
15.807742591538254
19.17224741403664
4.337457337551504
10.985275141443946
4.770857178656489
4.711809541763445
5.670685102621803
4.389011931066523
2.712912536646384
4.7951977446256855
5.7186953374199225
28.704783402790188
48.966136673776816
52.74266171766324
55.02031807827335
45.0718959554681
26.5931409837129
11.339396886932352
4.014959467834918
1.7968378274197585
3.2970569669458802
2.9772502514856427
4.494067248552508
6.641176525950468
11.86435513661387
19.916055393035172
24.963889981534216
11.160298802502119
5.706664161682008
3.8421188529374866
2.7169490220562595
2.963414903455085
5.712377244870503
6.138189260854632
5.123658835281837
6.846842339916243
17.650160783119603
59.98677027350942
53.81696872563501
57.13631246296124
48.264826213053425
28.831506369644238
11.976168241571445
4.062878445280508
2.531940232316268
3.9621369713313794
4.343475765869822
12.161651244664672
7.408818762494141
6.762166666431115
5.381015712978149
4.562413043821305
5.736713685033219
7.456044573779529
3.464765402867803
2.982884605814534
6.422727673081587
7.013550142705869
5.755321153245559
9.611102032532475
18.283680309313077
28.941938861441216
5.92937451490377
3.4048375838457057
4.194281426094305
4.057880927725835
2.814222115027288
2.268497014132891
5.5403620130717055
27.770010003330917
49.824009947662674
57.460292331406805
55.55940190533042
57.23465386056896
44.45946244582066
23.89248058399049
1.0121371425712677
2.3956881087771555
3.8665602671528974
3.121232703884707
8.730117064354769
11.600486622391422
13.468269756566771
16.575400335708835
6.072423088350963
3.688587030978339
3.7186673409251894
5.297960024339041
7.256106285893598
54.473424667095756
57.678991946774914
51.041102830801506
50.01928238594165
55.67629842275576
53.586542325260865
37.807160430010626
6.4406088338461505
2.0701369584617426
1.7566650903190038
2.2175342894049264
7.800830818462406
28.877322265386127
30.634408411119924
11.59581630757471
5.946159679153478
5.834497089180729
7.6413267275464225
8.18586696981396
6.918421909845147
6.219721246957354
5.389140779150816
3.9348077706804414
5.56744432794605
9.226054178272467
14.646322059854327
31.457562338848028
62.624402442140635
57.10911795643508
37.76352958206523
2.4776173623419693
1.4752319485535679
4.27458419472717
1.912093167300394
1.972181385052336
2.6127364160637083
1.9845055431206182
1.6533092987069504
2.2636009698877086
4.260103975530566
15.497434672337127
6.888185643567281
3.625889885699571
7.99978004782033
11.68816777881797
title	CA1 pred
14.37599194860536
5.66149026679625
12.256395244309576
34.431444982554524
24.962727274797874
26.83769088497028
20.68591409769749
31.167500681878003
21.58524345162862
12.720455625776731
24.82310786767222
7.267690242628854
13.061293639608923
26.37569162336992
15.764843824789596
3.769174782448875
8.368528373841958
6.91756630064004
5.718926716744706
6.10424178200971
5.65194437338015
15.18616662638134
20.77996293700775
46.93382250711447
36.9110889924095
11.152329221448694
5.340062559423746
11.82116416504864
5.591967971317029
6.8867585118654695
14.630077459521956
11.77989295592679
10.656831854547807
11.519798976261761
8.99991232743801
17.28355659860076
16.880936113138283
20.69920041262825
6.972370656995858
24.903173823865117
15.638638195943512
5.056445578991184
6.0598291296164675
4.65238081168345
5.210306993099481
43.71037076293939
17.802221893846337
15.246437178579116
11.08847115315329
6.482468448721955
19.262900177504513
9.64017163144733
18.4650670556129
29.698106272066866
13.951534634507146
21.78593235560716
16.38518447285188
6.32249672795661
8.503783758576072
6.169698549597019
8.311645076152297
11.272350812946
38.11707025505332
52.397242574767276
4.206438686899146
12.179621969779594
38.44703975169851
5.289642618235156
7.398048543864606
12.568464760484908
15.280442661264987
9.23155836735016
8.903666734722647
6.882806337938122
5.459565019386098
9.10926708508002
6.510818031398891
5.528372463560785
12.757771503297056
5.950563472772213
10.836741769767485
3.942098730805167
5.587093834462044
4.6923109139355645
6.831850263886782
16.312750752421568
17.049795269393453
8.356750125262021
19.963802540684718
10.737658119511782
18.329100921870385
13.826770005318506
6.069908015065881
20.727296076605818
5.525808616680102
4.556752405120401
13.602278372954862
19.00089689719729
6.4938103676794405
8.946605976590952
5.3444690205662955
6.154480800493911
6.118143745606364
6.628675261316101
4.916869510226835
4.752768578987128
7.758708506705506
10.76053848736776
6.51676364331693
10.673228386830143
9.020206648189102
7.089998128424661
10.454291095729902
6.939517583352577
7.097520011644617
5.013015655157673
7.474132631221787
11.410828628744655
12.185844939914684
11.869344173605755
6.340934759395962
5.239560870552927
7.436687659173648
11.826564725121333
8.848757398605532
9.353855770178342
9.511928541299806
23.8220880325232
18.188691788099188
33.01573569093418
20.024714013949925
6.712190663473752
6.275473944640838
5.293052678961759
9.54535681501065
12.24796075357241
14.535429867295552
12.254110212883823
15.993038054280264
7.9571255522872235
11.761890794488284
17.340952312315817
23.08835667027852
16.99078604599301
7.772046019584856
3.6227531494682115
7.591928934433572
14.297017986984955
4.2568473645073635
8.672296967410041
7.609966683607729
17.11100315059724
6.009572394061527
50.92474310247451
25.186349826972524
13.291298619566685
8.46619390565526
17.925768923631235
18.082575282742834
12.513239022694158
14.685673062006515
10.147839141202795
8.451852610604352
17.10557067197993
15.33442558618464
14.14521591175776
31.078971425404582
24.02599347052523
12.53957916409935
14.46159528250306
6.456534829131797
6.292488969782983
7.0470735484502605
3.9595115280750797
17.971663195705403
19.72974095003934
15.79441538157677
14.777911345726494
5.761446473515699
10.861835192200004
14.330665287666832
8.187679430315786
7.592925244723174
13.34720711018388
5.804605603142829
9.657783162162616
19.53290586292329
40.072827472735895
55.68853112001784
4.20271783798097
7.360668810666452
7.376717062098084
6.991588778544298
11.09589912654273
6.364871293457989
24.5685720319373
4.266192012055583
13.36565163366459
12.054804070872057
20.52024856300736
19.944185105463443
3.8958208077207424
6.492941551696241
10.998882996147788
6.141366492851384
37.441839645862785
51.539262696711376
46.71514602002802
32.71398157324177
27.400940496839198
9.695769303108829
18.065824338618334
14.990857517540494
16.812442373005243
10.693033153294557
8.497589815017452
10.883333045525616
21.437612590186532
24.224539451284855
5.784861026237145
6.463262714558146
8.51786260149174
11.049612795400012
6.83150054262339
7.830659558115713
6.442221312461388
10.04644308702916
9.631510505996028
11.463681718131289
6.334170152653499
10.820462055018062
5.85546611723643
54.350014165881696
27.056751299574024
11.438065253695743
5.275592654328658
6.225584871225912
7.904335584470592
3.9426827740492136
8.749272834355336
6.121050031771794
5.32432396442703
15.896110008287074
28.440128224891744
46.375473846394804
13.49499534149627
8.327739945666538
12.92228259419316
9.585567826122865
12.407285952119684
title	CA1 obsd pred
0.01639344262295082	0.0	0.005050505050505051	0.003952569169960474	0.016666666666666666	0.012048192771084338	0.0	0.0	0.0	0.0	0.0	0.0	0.0	0.0	0.0	0.0	0.0	0.0	0.0	0.0	0.0	0.0	0.0	0.0	0.0	0.0	0.0	0.0	0.0	0.0
0.08196721311475409	0.04719101123595506	0.022727272727272728	0.043478260869565216	0.016666666666666666	0.03614457831325301	0.02040816326530612	0.0	0.0	0.0	0.0	0.0	0.0	0.0	0.0	0.0	0.0	0.0	0.0	0.0	0.0	0.0	0.0	0.0	0.03225806451612903	0.0	0.01818181818181818	0.0	0.0	0.0
0.21311475409836064	0.18651685393258427	0.15151515151515152	0.17391304347826086	0.14166666666666666	0.14457831325301204	0.08163265306122448	0.0625	0.0784313725490196	0.02631578947368421	0.030303030303030304	0.09302325581395349	0.030303030303030304	0.09090909090909091	0.0	0.08333333333333333	0.0	0.09090909090909091	0.0	0.0	0.0	0.0	0.0	0.0	0.0	0.0	0.0	0.0	0.030303030303030304	0.0
0.13524590163934427	0.20449438202247192	0.1994949494949495	0.20553359683794467	0.19166666666666668	0.10843373493975904	0.20408163265306123	0.14583333333333334	0.1568627450980392	0.07894736842105263	0.09090909090909091	0.13953488372093023	0.06060606060606061	0.12121212121212122	0.06666666666666667	0.041666666666666664	0.05	0.0	0.07142857142857142	0.07692307692307693	0.0	0.0	0.16666666666666666	0.07142857142857142	0.0	0.0	0.0	0.0	0.015151515151515152	0.0
0.10245901639344263	0.1348314606741573	0.1919191919191919	0.13438735177865613	0.19166666666666668	0.13253012048192772	0.14285714285714285	0.16666666666666666	0.09803921568627451	0.18421052631578946	0.09090909090909091	0.09302325581395349	0.06060606060606061	0.18181818181818182	0.03333333333333333	0.125	0.0	0.18181818181818182	0.0	0.07692307692307693	0.1	0.0	0.0	0.03571428571428571	0.06451612903225806	0.022222222222222223	0.01818181818181818	0.03389830508474576	0.045454545454545456	0.0
0.11885245901639344	0.11685393258426967	0.11868686868686869	0.11857707509881422	0.10833333333333334	0.13253012048192772	0.14285714285714285	0.125	0.11764705882352941	0.13157894736842105	0.12121212121212122	0.13953488372093023	0.15151515151515152	0.09090909090909091	0.1	0.041666666666666664	0.05	0.0	0.14285714285714285	0.07692307692307693	0.1	0.0	0.0	0.0	0.0	0.0	0.0	0.05084745762711865	0.015151515151515152	0.0
0.09836065573770492	0.10337078651685393	0.09343434343434344	0.08695652173913043	0.09166666666666666	0.14457831325301204	0.061224489795918366	0.10416666666666667	0.13725490196078433	0.13157894736842105	0.12121212121212122	0.09302325581395349	0.12121212121212122	0.06060606060606061	0.13333333333333333	0.125	0.15	0.0	0.07142857142857142	0.0	0.0	0.2	0.0	0.10714285714285714	0.0	0.0	0.03636363636363636	0.0847457627118644	0.045454545454545456	0.05
0.0860655737704918	0.060674157303370786	0.050505050505050504	0.07509881422924901	0.08333333333333333	0.08433734939759036	0.1836734693877551	0.125	0.0784313725490196	0.10526315789473684	0.18181818181818182	0.13953488372093023	0.15151515151515152	0.06060606060606061	0.16666666666666666	0.041666666666666664	0.0	0.09090909090909091	0.21428571428571427	0.0	0.0	0.1	0.08333333333333333	0.0	0.0	0.022222222222222223	0.01818181818181818	0.05084745762711865	0.030303030303030304	0.0
0.05737704918032787	0.020224719101123594	0.06060606060606061	0.015810276679841896	0.025	0.07228915662650602	0.061224489795918366	0.16666666666666666	0.0784313725490196	0.15789473684210525	0.12121212121212122	0.11627906976744186	0.12121212121212122	0.030303030303030304	0.1	0.08333333333333333	0.1	0.09090909090909091	0.14285714285714285	0.0	0.0	0.05	0.0	0.03571428571428571	0.0	0.0	0.01818181818181818	0.03389830508474576	0.015151515151515152	0.0
0.03278688524590164	0.035955056179775284	0.03282828282828283	0.039525691699604744	0.03333333333333333	0.024096385542168676	0.02040816326530612	0.020833333333333332	0.0784313725490196	0.0	0.15151515151515152	0.06976744186046512	0.12121212121212122	0.030303030303030304	0.06666666666666667	0.08333333333333333	0.15	0.18181818181818182	0.07142857142857142	0.0	0.2	0.0	0.16666666666666666	0.03571428571428571	0.06451612903225806	0.022222222222222223	0.0	0.03389830508474576	0.0	0.0
0.020491803278688523	0.01348314606741573	0.010101010101010102	0.03557312252964427	0.016666666666666666	0.012048192771084338	0.02040816326530612	0.020833333333333332	0.0784313725490196	0.10526315789473684	0.06060606060606061	0.046511627906976744	0.06060606060606061	0.15151515151515152	0.06666666666666667	0.125	0.05	0.09090909090909091	0.0	0.07692307692307693	0.0	0.15	0.0	0.03571428571428571	0.06451612903225806	0.022222222222222223	0.01818181818181818	0.01694915254237288	0.015151515151515152	0.0
0.012295081967213115	0.0044943820224719105	0.015151515151515152	0.007905138339920948	0.016666666666666666	0.03614457831325301	0.061224489795918366	0.0	0.0392156862745098	0.02631578947368421	0.0	0.023255813953488372	0.06060606060606061	0.030303030303030304	0.06666666666666667	0.08333333333333333	0.15	0.0	0.0	0.15384615384615385	0.0	0.1	0.08333333333333333	0.0	0.0	0.044444444444444446	0.01818181818181818	0.01694915254237288	0.030303030303030304	0.0
0.01639344262295082	0.01348314606741573	0.012626262626262626	0.007905138339920948	0.008333333333333333	0.0	0.0	0.041666666666666664	0.0	0.0	0.0	0.046511627906976744	0.030303030303030304	0.030303030303030304	0.1	0.125	0.15	0.09090909090909091	0.0	0.15384615384615385	0.0	0.05	0.0	0.07142857142857142	0.03225806451612903	0.022222222222222223	0.01818181818181818	0.01694915254237288	0.045454545454545456	0.05
0.004098360655737705	0.008988764044943821	0.012626262626262626	0.011857707509881422	0.025	0.012048192771084338	0.0	0.0	0.0	0.02631578947368421	0.0	0.0	0.0	0.030303030303030304	0.0	0.0	0.0	0.0	0.07142857142857142	0.0	0.0	0.05	0.0	0.07142857142857142	0.03225806451612903	0.06666666666666667	0.01818181818181818	0.03389830508474576	0.045454545454545456	0.0
0.0	0.008988764044943821	0.0025252525252525255	0.011857707509881422	0.0	0.0	0.0	0.0	0.0	0.0	0.0	0.0	0.0	0.030303030303030304	0.03333333333333333	0.0	0.0	0.0	0.0	0.0	0.0	0.0	0.0	0.03571428571428571	0.0	0.044444444444444446	0.01818181818181818	0.03389830508474576	0.015151515151515152	0.1
0.0	0.006741573033707865	0.0025252525252525255	0.011857707509881422	0.016666666666666666	0.012048192771084338	0.0	0.020833333333333332	0.0	0.0	0.0	0.0	0.030303030303030304	0.030303030303030304	0.0	0.041666666666666664	0.0	0.0	0.07142857142857142	0.07692307692307693	0.2	0.05	0.08333333333333333	0.0	0.0	0.044444444444444446	0.03636363636363636	0.01694915254237288	0.06060606060606061	0.0
0.0	0.006741573033707865	0.005050505050505051	0.003952569169960474	0.0	0.0	0.0	0.0	0.0196078431372549	0.0	0.0	0.0	0.0	0.0	0.0	0.0	0.05	0.0	0.0	0.0	0.1	0.0	0.0	0.07142857142857142	0.06451612903225806	0.044444444444444446	0.12727272727272726	0.06779661016949153	0.015151515151515152	0.05
0.0	0.006741573033707865	0.0	0.0	0.0	0.012048192771084338	0.0	0.0	0.0392156862745098	0.02631578947368421	0.0	0.0	0.0	0.0	0.0	0.0	0.05	0.09090909090909091	0.0	0.0	0.0	0.05	0.16666666666666666	0.10714285714285714	0.0967741935483871	0.06666666666666667	0.05454545454545454	0.0847457627118644	0.06060606060606061	0.1
0.0	0.011235955056179775	0.0025252525252525255	0.0	0.0	0.0	0.0	0.0	0.0	0.0	0.030303030303030304	0.0	0.0	0.0	0.0	0.0	0.0	0.0	0.07142857142857142	0.07692307692307693	0.0	0.0	0.16666666666666666	0.03571428571428571	0.12903225806451613	0.06666666666666667	0.07272727272727272	0.03389830508474576	0.045454545454545456	0.0
0.0	0.0022471910112359553	0.0	0.003952569169960474	0.008333333333333333	0.012048192771084338	0.0	0.0	0.0	0.0	0.0	0.0	0.0	0.0	0.0	0.0	0.0	0.0	0.0	0.0	0.0	0.05	0.0	0.03571428571428571	0.03225806451612903	0.06666666666666667	0.12727272727272726	0.0	0.015151515151515152	0.0
0.0	0.0022471910112359553	0.0	0.007905138339920948	0.008333333333333333	0.0	0.0	0.0	0.0	0.0	0.0	0.0	0.0	0.0	0.0	0.0	0.0	0.09090909090909091	0.0	0.0	0.0	0.0	0.0	0.0	0.0	0.06666666666666667	0.0	0.03389830508474576	0.10606060606060606	0.0
0.004098360655737705	0.0022471910112359553	0.0	0.0	0.0	0.0	0.0	0.0	0.0	0.0	0.0	0.0	0.0	0.0	0.03333333333333333	0.0	0.0	0.0	0.0	0.0	0.0	0.0	0.08333333333333333	0.03571428571428571	0.06451612903225806	0.06666666666666667	0.03636363636363636	0.05084745762711865	0.015151515151515152	0.05
0.0	0.0	0.0025252525252525255	0.0	0.0	0.0	0.0	0.0	0.0	0.0	0.0	0.0	0.0	0.0	0.0	0.0	0.0	0.0	0.0	0.0	0.0	0.0	0.0	0.03571428571428571	0.06451612903225806	0.044444444444444446	0.05454545454545454	0.06779661016949153	0.07575757575757576	0.05
0.0	0.0	0.0025252525252525255	0.0	0.0	0.0	0.0	0.0	0.0	0.0	0.0	0.0	0.0	0.0	0.0	0.0	0.05	0.0	0.0	0.0	0.0	0.0	0.0	0.03571428571428571	0.0	0.08888888888888889	0.09090909090909091	0.01694915254237288	0.06060606060606061	0.05
0.0	0.0	0.0025252525252525255	0.0	0.0	0.012048192771084338	0.0	0.0	0.0	0.0	0.0	0.0	0.0	0.0	0.0	0.0	0.0	0.0	0.0	0.0	0.0	0.0	0.0	0.03571428571428571	0.06451612903225806	0.06666666666666667	0.10909090909090909	0.06779661016949153	0.030303030303030304	0.15
0.0	0.0	0.0	0.0	0.0	0.0	0.0	0.0	0.0	0.0	0.0	0.0	0.0	0.030303030303030304	0.0	0.0	0.0	0.0	0.0	0.0	0.1	0.05	0.0	0.0	0.03225806451612903	0.022222222222222223	0.01818181818181818	0.01694915254237288	0.045454545454545456	0.2
0.0	0.0022471910112359553	0.0025252525252525255	0.0	0.0	0.0	0.0	0.0	0.0	0.0	0.0	0.0	0.0	0.0	0.0	0.0	0.0	0.0	0.0	0.07692307692307693	0.1	0.1	0.0	0.07142857142857142	0.06451612903225806	0.022222222222222223	0.05454545454545454	0.06779661016949153	0.045454545454545456	0.0
0.0	0.0	0.0	0.0	0.0	0.0	0.0	0.0	0.0	0.0	0.0	0.0	0.0	0.0	0.03333333333333333	0.0	0.0	0.0	0.07142857142857142	0.15384615384615385	0.1	0.0	0.0	0.03571428571428571	0.06451612903225806	0.044444444444444446	0.01818181818181818	0.06779661016949153	0.06060606060606061	0.1
0.0	0.0	0.0	0.0	0.0	0.0	0.0	0.0	0.0	0.0	0.0	0.0	0.0	0.0	0.0	0.0	0.0	0.0	0.0	0.0	0.0	0.0	0.0	0.0	0.03225806451612903	0.022222222222222223	0.0	0.0	0.015151515151515152	0.05
0.0	0.0	0.0	0.0	0.0	0.0	0.0	0.0	0.0	0.0	0.0	0.0	0.0	0.0	0.0	0.0	0.0	0.0	0.0	0.0	0.0	0.0	0.0	0.0	0.0	0.0	0.0	0.0	0.0	0.0
