# Supplementary material for: Distinct manifold encoding of navigational information in the subiculum and hippocampus
Source: Sci Adv. 2024 Jan 31;10(5):eadi4471. doi: 10.1126/sciadv.adi4471 (PMC10830115; doi:10.1126/sciadv.adi4471)
Supplement: Supplementary file 2 — Data S1 [file sciadv.adi4471_data_s1.zip › fig5/fig5b/fig5b_sourcedata.csv]

title	CA1 spd
0.07747167679296957	0.16286981564456873	0.0507567154071556	0.07392643278034919	0.026361566108299518	0.006122462146086875	0.031688825735437874	0.053550944700754305	0.058250814646425904	0.05495242472539046	0.09551956582577807	0.12907535186970498	0.07720759487376884
0.08422574713837173	0.16527415504282497	0.053651605397453464	0.10183338921957143	0.038435882319168564	0.017483680031668513	0.027767229844646343	0.06699746220925608	0.08396811225264904	0.0688315814253507	0.10557995308560804	0.16749045788629233	0.11717944379888183
0.12756947343509636	0.23721388503900692	0.0677187480239785	0.10868001884398548	0.04615041278631567	0.023085969804057874	0.038156913564074815	0.07797035771392015	0.09829992176832313	0.0793934660798393	0.13532562906786694	0.2032014608352291	0.13735947376955174
0.14283485890985684	0.2676005289418997	0.06961253543439247	0.1532824051998977	0.04970806581554285	0.022925129230589057	0.03725774040094705	0.08791288802836995	0.11958213008211693	0.10099208672330884	0.15654254308489943	0.21180780689250012	0.1508635175182614
0.14086587009702195	0.2628069465247461	0.0890593998562256	0.1682121813791291	0.0629753916526245	0.033195485103136954	0.047357348460124855	0.09863485069627602	0.13617001480127638	0.11292572856055903	0.15628983948267866	0.25503447815570346	0.1679668578347991
0.18518640334897823	0.3219727830461885	0.08211251309689484	0.16268859338756214	0.07141563819921144	0.04058200912193228	0.04076658232586217	0.10246191212783361	0.15118087626153318	0.12380375605094163	0.17448957431705558	0.29290288456016766	0.2005624273060155
0.17321833109384366	0.344156023353656	0.09209616944520187	0.1886373357644603	0.07453568248148654	0.04167075131958883	0.042104139730914675	0.11615539403040227	0.1567425956312095	0.14610591418935984	0.18393548481768512	0.3136923911743009	0.20148580199860053
0.1890527523065753	0.382680394811628	0.07776319584798413	0.1870960989871749	0.08671520991344234	0.04652813805707316	0.044741601679159124	0.12698816032942226	0.1637005385838768	0.1500212444444663	0.19348886990132572	0.3212257113634861	0.21804392425005792
0.20407936617132388	0.3892225027055873	0.08491598742180971	0.19686261452620457		0.048152929975068516	0.04565347405299862	0.1391100802866697	0.16461613494836835	0.16585353653553994	0.195618138037724	0.3318706005893229	0.23190683245593235
0.22032401621061204	0.41509321361715096	0.08994747547666022	0.19107099639222025		0.05026182030831269	0.03958716046479636	0.14830785330832602	0.1874036286069237	0.17537870920807871		0.329214718834559	0.2322204282023722
0.22136974995900455		0.08687247168732476	0.2235165663218446		0.05569569169446066	0.040153839158649174		0.19518776692751438	0.1822573666668412		0.3491980195482519	0.2395708057637284
0.2587097916676366			0.21823477416979525		0.05546700100746699	0.04244267718537745		0.21019113624409289	0.18489122820369328		0.36774851741505665	0.2609552966345899
0.26432773352051503			0.2194387198646227			0.03709479214244402		0.22474339621306783	0.18637836442102085		0.3844322343015556	0.27347224836559386
0.263806754639722			0.2554318185041009			0.045675750274357524		0.2294304845408681	0.19624781860847526		0.42488928540241083	0.2830733991878016
0.2703836293662359			0.2648446850649117			0.0520323935888968		0.24479644916682364	0.21928737490240105		0.4334749890295062	0.29311577367553915
0.28841605538333454			0.2787974109513163			0.045107237028532234		0.26031254741263987	0.21917131687032623		0.4744067787833606	0.28179780137270144
0.2883417750098267			0.2783503493188323			0.04947913212638138		0.2694180020579653	0.22769492565706714		0.4824758181399379	0.31049107908706874
title	SUB spd
0.29164350402991635	0.13277358648551135	0.16124507761706727	0.22545152858310172	0.1895989542405868	0.13118432790893475	0.057682888465131324	0.12069107891711388	0.3345003762056317	0.4580075966108229	0.09925852902703976	0.09055924501451795	0.19079820672969425	0.19692234760585228	0.10004808977261792
0.28816268529353556	0.16888042969445724	0.2078677195599014	0.25890149351099817	0.1899288981975359	0.16936339766145247	0.10713133943387497	0.1136350610895061	0.4023181095439046	0.46895363496953335	0.1174546681981624	0.07466418567594454	0.2170333227431039	0.20078513364787257	0.12868642562605007
0.38597765450717203	0.2030993776407329	0.2294179249511888	0.2761352857275439	0.24324138375627286	0.19238237658387816	0.12208485649447003	0.14740278089121492	0.39776649886981447	0.5345046682255284	0.1355951788933979	0.10352177196255584	0.2691240021232499	0.27954798421130744	0.16099279875062986
0.3992671675970818	0.22300077977554092	0.26056562567852787	0.3157539059597951	0.2697137547652951	0.22476185428189704	0.11934036368113386	0.13978532217149653	0.40400453720808427	0.5638451249859603	0.16418923364617177	0.08617105541094779	0.2914251239030401	0.2849134744862522	0.1618623511519575
0.4395457962982268	0.23613063124004793	0.28656567334054217	0.33831497683217776	0.27920296252831844	0.26452499439506844	0.12301886361569342	0.14296834320588458	0.5452666796891511	0.5763265459768865	0.1572836565608661	0.0865343068762032	0.31573166036078426	0.3187890762796175	0.18268700810077065
0.44952493341044425	0.26869953802009233	0.3002267625590983	0.34820110192474707	0.3230330600047124	0.27923723994370525	0.15800810972908588	0.16545788764821598	0.5687874021313352	0.6454586397135804	0.1802135141391284	0.10440560336618195	0.3442023906912567	0.33341365871659145	0.19973759535287694
0.466155354092059	0.30925498454088973	0.3264619149427239	0.3551307211833668	0.34737662115421647	0.2756054365249765	0.15401045322856308	0.16700432712896365	0.6472868933595032	0.7043366002544337	0.20311436211356296	0.09400901704784122	0.3742785298585432	0.3427140064827412	0.22180987777896072
0.5196038731060924	0.32020460642296855	0.3270857735991165	0.385900726803964	0.36289742047543333	0.3126600261996818	0.17578322736820073	0.1555579914393301	0.6400201630148546		0.20491763713347935	0.07816367061943333	0.4052834064849278	0.342170377768892	0.23545685104517264
0.6248953765837767	0.3609168915915295	0.37400750021796386	0.39823245077605735	0.3904867051193404	0.3295510568158353	0.17380152216425898	0.1904303105575659	0.7207503570045634		0.22307231628794724	0.0605205810486859	0.42683938565012886	0.35759053810095864	0.24635829807744358
0.6170394900557937	0.36748966937664124	0.37390288027355323	0.42236840165668504	0.4076265462326873	0.38868337376066636	0.2113574952227259	0.1590731193649508			0.24150273930826374	0.04772972230185065	0.44894840565401134	0.3744842410144445	0.25443875142777217
0.6225313518410353	0.39354531829564826	0.36374762221682977	0.42008721713904457		0.3993331502692686	0.21078021472487932	0.1802781016658795			0.2656307955176389	0.04188242061070191	0.48447588949271087	0.3945125638203536	0.26770135026099556
0.6683532916576198	0.4166806451931805	0.38374301239791214	0.4256440785950052		0.39228547561412475	0.20688605100525692	0.20199098859087222				0.034974092774485266	0.49332383271641617	0.37177910293587063	0.2736091774481335
0.6802950003028649	0.4106476958866852	0.41443324957400707	0.4237431687065076		0.43050638415929143		0.2035033962635655					0.5054514755697629	0.37652837176929504	0.2890366762364885
0.7200511891839644	0.4303994482361936	0.41830062969036746	0.4550767029240778		0.4302040084351071		0.1806596143221475					0.5254813956239714	0.39597386031208187	0.2969854863725106
0.7345357152705789	0.44637769277073913	0.3920222880458794	0.43757640117406077		0.43260387144339596		0.18401017291045701						0.3871185287838193	0.3013761797453726
0.7567263653908258	0.4560685425863739	0.41531599162283506	0.41620502665830506		0.45899523233587713		0.18374826029676392						0.38631963471775677	0.30630880365773266
	0.47975545907498396	0.403133298446904	0.4324609729296343		0.47866604533582147		0.20835764222861022						0.3899783961449745
title	thinned SUB spd
0.13378858694720963	0.04674501185740388	0.05047934099227203	0.06919985522555679	0.035821285201341514	0.022827131906413056	0.014938903933562044	0.01647100344971919	0.1051520765930862	0.15643589008746647	0.02874427294894222	0.018484766107399766	0.05582749041432851	0.09085735022115894	0.04022981270778885
0.16663343408138	0.05876414187077599	0.08161689933913696	0.08727463928647307	0.07050357256328658	0.04816770365918993	0.02019952140332065	0.0204858258299159	0.16902710114235295	0.179057774315922	0.0416109301728244	0.02576180896199549	0.08259371272069796	0.11912863880820337	0.060772136676511546
0.21426324736496016	0.07031438897079839	0.08368301780291358	0.12109594907874216	0.07793596543714656	0.07301699305646032	0.024691670672099878	0.02539427750934001	0.17717985389736834	0.1610469570701314	0.0480028240829695	0.03750531282329427	0.10866237079488238	0.13014628891226943	0.06669281710017151
0.21544670839656221	0.084102474922716	0.11408300428246379	0.11098160906198787	0.10410585754227165	0.07710650877313302	0.03461380004970887	0.03063804482056998	0.1576593501216333	0.17689295140077343	0.049379107821329545	0.04465140575053162	0.12445389914622314	0.1419676348560858	0.09095409962389268
0.2884965593877185	0.09637816099532519	0.09953163608798125	0.1270632896245507	0.10470309154144833	0.09067278203310387	0.033843484296416336	0.03121057933601556	0.16716885396112618	0.19973326181660717	0.04277481960780371	0.038311710429778	0.12925707991646287	0.16122005773486786	0.09665038398338982
0.27554246160030726	0.08486135558648206	0.12704480226212853	0.14172935752383253	0.12463685642862195	0.11113521143870582	0.04723526725538668	0.036009632358721504	0.19141834476553027	0.23540631736015977	0.048316974377200596	0.042259888001745995	0.1449950220178833	0.17932498280376447	0.09472426248994545
0.31582773394107716	0.08838764482311735	0.14281012075591423	0.1403758774223445	0.12360538037419934	0.11350742342008485	0.04472361271430441	0.039382794652729584	0.2178475665556091	0.2553271206477353	0.042273006234743005	0.05109084948531648	0.1566047750200909	0.1980499795553539	0.10713249735730716
0.3065089583117409	0.09733791732544826	0.15203907879372736	0.1367658807848521	0.1406436193291709	0.11699259781643497	0.05640523364448034	0.04468370445676824	0.2588826639822404		0.048484523709211295	0.052197811684047704	0.17011308271638648	0.216326567392048	0.1147968795366161
0.3733703340246104	0.12472159556243562	0.16601649687096995	0.14056572833259706	0.15478475999178487	0.14248190332454005	0.05189963127493225	0.04789346208260767	0.2853891452574411		0.06376728769633103	0.06703690034375548	0.21330965523109457	0.22269675437433212	0.12412259217808679
0.39204928059793753	0.11856362703058311	0.18323181075695738	0.15657575186971648	0.18550290723497026	0.13489112745026577	0.05825802377672622	0.04988850196522348			0.07479788566812735	0.07343494325068359	0.21918516038554753	0.2312242773534935	0.12703777398952393
0.4406519507687852	0.13565710730266514	0.2063668559919463	0.15736260008960712		0.13165988189516917	0.0653392558191544	0.052446339213661985			0.1033179666544824	0.08465182268923459	0.21862185033080195	0.2440251252155768	0.13914660884137656
0.4859556353097918	0.13884671307126087	0.18764098545652919	0.14199598734134666		0.1531509284736941	0.06211977196046986	0.060546121853757545				0.09187398106189654	0.23867739739779226	0.2645379480943675	0.1533093513346481
0.4722429522308019	0.13928958575345265	0.2098536473997653	0.14853637635676864		0.14585839563149752		0.062208142587324204					0.24342275406605557	0.2800902206066087	0.15250319987295666
0.496103195308743	0.1695508838306453	0.2188393793297092	0.15657398825345106		0.16077717605278646		0.06853055069291152					0.2557120268716977	0.2860654336894214	0.17440544694118224
0.5430218085420002	0.17239853845500325	0.2385452782764726	0.14753785008484546		0.19326981110317992		0.08004794395884028						0.29391588585672174	0.1783951278020923
0.5528202786628469	0.17559038230485263	0.243527699787941	0.12513478122314398		0.18720742827464285		0.07921773247646208						0.30138392856453267	0.18699965520258327
	0.18481759730686728	0.2571428577540063	0.12749429193421663		0.20445957814206903		0.08292223015698433						0.3110538980343334
