# Supplementary material for: Distinct manifold encoding of navigational information in the subiculum and hippocampus
Source: Sci Adv. 2024 Jan 31;10(5):eadi4471. doi: 10.1126/sciadv.adi4471 (PMC10830115; doi:10.1126/sciadv.adi4471)
Supplement: Supplementary file 2 — Data S1 [file sciadv.adi4471_data_s1.zip › fig5/fig5c/fig5c_sourcedata.csv]

title	CA1 choice
0.4922872340425532	0.516	0.5645117845117845	0.5142857142857142	0.5083333333333333	0.5055555555555555	0.42553846153846153	0.4699999999999999	0.6043478260869566	0.5399999999999999	0.5502463054187192	0.49749999999999994	0.5229166666666667
0.511081560283688	0.538	0.5307070707070707	0.5171428571428571	0.6	0.5055555555555555	0.49446153846153845	0.43	0.6543478260869565	0.5047474747474747	0.5938423645320198	0.48	0.54375
0.4983156028368795	0.502	0.5637037037037038	0.5085714285714286	0.5916666666666666	0.5	0.41938461538461536	0.46333333333333326	0.6413043478260869	0.537979797979798	0.5948275862068966	0.5725	0.5125
0.49547872340425536	0.522	0.5738047138047138	0.5428571428571429	0.5791666666666667	0.5055555555555555	0.4938461538461539	0.44000000000000006	0.6804347826086957	0.5236363636363637	0.6076354679802956	0.5325	0.49375
0.524468085106383	0.49800000000000005	0.5475420875420876	0.5971428571428572	0.6208333333333333	0.5111111111111111	0.4870769230769231	0.3933333333333333	0.6673913043478261	0.5285858585858586	0.5758620689655173	0.49750000000000005	0.5083333333333333
0.5414893617021276	0.516	0.5917845117845117	0.5457142857142858	0.6208333333333333	0.5222222222222223	0.5166153846153846	0.4166666666666667	0.691304347826087	0.533030303030303	0.608128078817734	0.515	0.4729166666666666
0.5240248226950355	0.5120000000000001	0.5891582491582491	0.523015873015873	0.6458333333333334	0.5277777777777778	0.5187692307692308	0.47333333333333333	0.6804347826086957	0.5375757575757576	0.6147783251231527	0.5675000000000001	0.5041666666666667
0.5147163120567375	0.5	0.5519191919191919	0.5515873015873016	0.5833333333333333	0.49444444444444446	0.5064615384615385	0.4633333333333334	0.6717391304347826	0.5587878787878788	0.6145320197044335	0.5275000000000001	0.55
0.5142730496453901	0.5	0.5615488215488215	0.5314285714285715		0.5166666666666666	0.5080000000000001	0.4766666666666667	0.6782608695652174	0.4898989898989899	0.6145320197044335	0.49000000000000005	0.55625
0.4582446808510638	0.5	0.5841750841750841	0.5914285714285714		0.5111111111111111	0.4889230769230769	0.425	0.6739130434782609	0.5563636363636364		0.5575000000000001	0.5520833333333333
0.5086879432624114		0.5973063973063973	0.5773015873015873		0.5277777777777778	0.4867692307692308		0.6543478260869565	0.5656565656565656		0.4675000000000001	0.5687500000000001
0.51427304964539			0.58		0.5277777777777778	0.4870769230769231		0.6673913043478261	0.5585858585858586		0.5375	0.5166666666666666
0.4972517730496454			0.6			0.47446153846153843		0.6934782608695652	0.5678787878787879		0.5125	0.5166666666666667
0.5289893617021276			0.5742857142857143			0.5310769230769231		0.6782608695652174	0.5		0.5850000000000001	0.5541666666666666
0.5170212765957447			0.5971428571428572			0.46676923076923077		0.6630434782608695	0.5212121212121212		0.5	0.5708333333333334
0.614095744680851			0.5942857142857143			0.4713846153846154		0.6456521739130434	0.5164646464646465		0.525	0.5395833333333333
0.51604609929078			0.6			0.44000000000000006		0.708695652173913	0.5382828282828283		0.5275000000000001	0.5604166666666667
title	SUB choice
0.6092915214866436	0.5449596774193548	0.5536347517730497	0.6199999999999999	0.5796296296296296	0.6052525252525253	0.5791666666666666	0.5611111111111111	0.5304347826086957	0.6738916256157635	0.525	0.5362369337979094	0.5325	0.6526315789473685	0.5833333333333333
0.5897793263646922	0.4939516129032258	0.5736702127659574	0.686	0.6370370370370371	0.6064646464646465	0.5583333333333333	0.5722222222222222	0.5130434782608695	0.6482758620689655	0.4774999999999999	0.5401858304297329	0.57	0.6578947368421053	0.5619047619047619
0.6087108013937282	0.4675403225806452	0.5395390070921986	0.6859999999999999	0.5981481481481482	0.6156902356902357	0.6125	0.5611111111111111	0.5260869565217391	0.5578817733990148	0.5475	0.553774680603949	0.5475000000000001	0.6631578947368422	0.5714285714285715
0.5779326364692218	0.5012096774193548	0.5988475177304964	0.6900000000000001	0.5481481481481482	0.6017508417508417	0.6125	0.55	0.532608695652174	0.6554187192118226	0.5549999999999999	0.5754936120789779	0.5475	0.6236842105263157	0.5857142857142856
0.6507549361207898	0.4421370967741936	0.5921985815602837	0.7059999999999998	0.6111111111111112	0.638989898989899	0.6208333333333333	0.5944444444444444	0.5326086956521738	0.6738916256157635	0.5775	0.5707317073170731	0.505	0.6789473684210526	0.55
0.5735191637630661	0.479233870967742	0.6156028368794326	0.658	0.6555555555555556	0.6231649831649831	0.6833333333333333	0.5666666666666667	0.523913043478261	0.684975369458128	0.49749999999999994	0.5777003484320558	0.5399999999999999	0.6710526315789475	0.6523809523809524
0.5991869918699188	0.511491935483871	0.5984929078014185	0.712	0.6388888888888888	0.5921885521885522	0.6125	0.6	0.55	0.666256157635468	0.5349999999999999	0.5477351916376307	0.5575	0.6763157894736842	0.6476190476190476
0.5473867595818815	0.5463709677419355	0.538918439716312	0.6980000000000001	0.6685185185185186	0.6434343434343435	0.7208333333333332	0.611111111111111	0.5391304347826087		0.5475	0.6173054587688733	0.545	0.6868421052631579	0.530952380952381
0.5428571428571429	0.535483870967742	0.5437056737588652	0.716	0.6296296296296295	0.6406734006734006	0.6916666666666667	0.6055555555555555	0.6413043478260869		0.5900000000000001	0.6264808362369337	0.5575	0.631578947368421	0.5547619047619048
0.5767711962833915	0.554233870967742	0.5584219858156028	0.726	0.6851851851851851	0.642895622895623	0.7249999999999999	0.5944444444444444			0.6300000000000001	0.5811846689895471	0.5475	0.6947368421052632	0.5928571428571427
0.5272938443670151	0.5421370967741936	0.5921099290780142	0.724		0.6610774410774412	0.7249999999999999	0.5777777777777777			0.65	0.6336817653890825	0.5575	0.6578947368421053	0.588095238095238
0.562137049941928	0.6004032258064516	0.5451241134751773	0.732		0.6415488215488215	0.7291666666666666	0.5944444444444443				0.599883855981417	0.5725	0.686842105263158	0.6071428571428571
0.5742160278745645	0.5026209677419355	0.5409574468085105	0.73		0.6537373737373737		0.6333333333333333					0.595	0.6421052631578947	0.6214285714285714
0.5218350754936121	0.5191532258064516	0.575354609929078	0.73		0.6704377104377104		0.5777777777777777					0.625	0.7	0.6452380952380952
0.5596980255516841	0.4923387096774194	0.5728723404255319	0.722		0.6667340067340067		0.6						0.6894736842105263	0.5761904761904761
0.5	0.5870967741935484	0.5407801418439717	0.722		0.6612121212121211		0.588888888888889						0.6710526315789475	0.6428571428571428
	0.5752016129032258	0.5585106382978723	0.73		0.6249158249158249		0.6222222222222222						0.7026315789473683
title	thinned SUB choice
0.5348432055749128	0.4691532258064516	0.49796099290780144	0.6299999999999999	0.5425925925925925	0.5593265993265993	0.6291666666666667	0.5	0.5	0.5633004926108375	0.5	0.5017421602787457	0.575	0.5526315789473684	0.5880952380952381
0.5595818815331011	0.5403225806451613	0.5088652482269505	0.5840000000000001	0.524074074074074	0.5738047138047138	0.4666666666666667	0.5	0.523913043478261	0.5492610837438423	0.4725	0.548548199767712	0.57	0.5631578947368421	0.5119047619047619
0.5828106852497096	0.4338709677419355	0.5196808510638298	0.522	0.5685185185185185	0.5269360269360269	0.5833333333333333	0.5	0.5347826086956522	0.5647783251231526	0.485	0.5324041811846689	0.54	0.5842105263157894	0.480952380952381
0.6114982578397212	0.5252016129032258	0.5132092198581562	0.622	0.5611111111111111	0.608013468013468	0.7041666666666666	0.49444444444444446	0.5304347826086956	0.5307881773399015	0.5325	0.5803716608594657	0.4875	0.5947368421052632	0.5880952380952381
0.5232288037166086	0.4241935483870968	0.5179078014184397	0.6119999999999999	0.5185185185185185	0.5748148148148149	0.6208333333333333	0.5055555555555555	0.5391304347826088	0.5527093596059114	0.49250000000000005	0.5615563298490128	0.5475	0.5973684210526315	0.569047619047619
0.5211382113821138	0.5401209677419356	0.5070035460992908	0.598	0.5444444444444445	0.6062626262626263	0.5625000000000001	0.5	0.5086956521739131	0.49630541871921174	0.49749999999999994	0.5466898954703833	0.545	0.6289473684210527	0.569047619047619
0.5327526132404181	0.508266129032258	0.5179964539007093	0.624	0.5148148148148148	0.550976430976431	0.6500000000000001	0.5055555555555555	0.5	0.32881773399014774	0.44750000000000006	0.5221835075493612	0.5549999999999999	0.6	0.5785714285714285
0.5590011614401859	0.5197580645161292	0.5023936170212766	0.618	0.5555555555555556	0.5849831649831649	0.7041666666666666	0.49444444444444446	0.5195652173913043		0.5	0.5292682926829267	0.5525	0.6052631578947368	0.5261904761904762
0.5324041811846689	0.5485887096774194	0.4945921985815603	0.654	0.5444444444444445	0.6334006734006735	0.7166666666666666	0.5166666666666666	0.5		0.3975	0.5435540069686411	0.585	0.5947368421052632	0.5428571428571429
0.535075493612079	0.4965725806451613	0.4992021276595745	0.6839999999999999	0.40740740740740744	0.6305050505050506	0.7166666666666667	0.5055555555555555			0.3825	0.5479674796747966	0.4675000000000001	0.5368421052631579	0.5928571428571427
0.5577235772357725	0.5296370967741936	0.4911347517730496	0.54		0.6538720538720538	0.7416666666666666	0.5166666666666667			0.41250000000000003	0.5682926829268291	0.545	0.6078947368421053	0.638095238095238
0.5126596980255517	0.5223790322580644	0.5282801418439715	0.658		0.5832323232323232	0.75	0.5166666666666667				0.5766550522648084	0.52	0.49736842105263157	0.6166666666666666
0.5053426248548201	0.4784274193548388	0.5324468085106383	0.612		0.6483501683501685		0.5222222222222223					0.5225	0.6447368421052632	0.5404761904761904
0.5101045296167247	0.48568548387096777	0.5009751773049645	0.6199999999999999		0.6110437710437711		0.5166666666666667					0.5	0.6157894736842106	0.6023809523809524
0.5052264808362369	0.5665322580645161	0.5153368794326242	0.6260000000000001		0.6576430976430976		0.5055555555555555						0.6289473684210526	0.638095238095238
0.4883855981416957	0.5278225806451614	0.5281914893617021	0.6739999999999998		0.6430303030303031		0.5166666666666667						0.6263157894736842	0.6547619047619048
	0.4633064516129032	0.49281914893617024	0.69		0.6503030303030303		0.5						0.6342105263157894
