# Supplementary material for: Distinct manifold encoding of navigational information in the subiculum and hippocampus
Source: Sci Adv. 2024 Jan 31;10(5):eadi4471. doi: 10.1126/sciadv.adi4471 (PMC10830115; doi:10.1126/sciadv.adi4471)
Supplement: Supplementary file 2 — Data S1 [file sciadv.adi4471_data_s1.zip › fig5/fig5f/fig5f_sourcedata.csv]

title	CA1
0.39744680851063824	0.4648	0.510909090909091	0.5274285714285715	0.46083333333333326	0.4455555555555556	0.47759999999999997	0.49733333333333335	0.5552173913043478	0.4728888888888889	0.43448275862068964	0.45049999999999996	0.48791666666666667
0.5042553191489363	0.5288	0.553090909090909	0.5422857142857144	0.4858333333333333	0.5122222222222221	0.5136	0.4733333333333334	0.6673913043478261	0.5182222222222223	0.5206896551724137	0.4595000000000001	0.5608333333333334
0.5412765957446808	0.524	0.5450909090909091	0.576	0.5149999999999999	0.49555555555555564	0.5048	0.48	0.704782608695652	0.5853333333333333	0.5896551724137931	0.5265	0.5825
0.5391489361702128	0.5172000000000001	0.5570909090909091	0.5468571428571427	0.5091666666666665	0.4611111111111111	0.4968000000000001	0.45533333333333337	0.7195652173913044	0.6102222222222221	0.5944827586206897	0.5650000000000001	0.5883333333333333
0.5085106382978724	0.5392	0.5890909090909091	0.5965714285714285	0.5025	0.46777777777777774	0.47440000000000004	0.45666666666666667	0.7365217391304348	0.6511111111111112	0.6379310344827586	0.6015	0.61125
0.5906382978723405	0.5372	0.5632727272727273	0.5891428571428571	0.5083333333333333	0.47111111111111115	0.4960000000000001	0.4273333333333333	0.7856521739130435	0.6493333333333332	0.6441379310344827	0.581	0.66
0.5987234042553191	0.5272000000000001	0.6200000000000001	0.585142857142857	0.5530303030303031	0.48111111111111116	0.48639999999999994	0.4346666666666667	0.8230434782608697	0.6559999999999999	0.6855172413793104	0.597	0.6633333333333333
0.5714893617021276	0.5288	0.6134545454545455	0.5908571428571429	0.7083333333333334	0.5000000000000001	0.5015999999999999	0.426	0.8330434782608697	0.6604444444444444	0.6724137931034483	0.6044999999999999	0.6858333333333332
0.5914893617021276	0.5430769230769232	0.6432727272727273	0.6342857142857143		0.518888888888889	0.4952	0.3846153846153847	0.8408695652173914	0.7204444444444446	0.6896551724137931	0.616	0.6720833333333335
0.6259574468085107	0.58	0.6701298701298702	0.6165714285714285		0.5211111111111112	0.5152	0.36666666666666664	0.8813043478260869	0.6799999999999998		0.601	0.7020833333333333
0.6123404255319149		0.6727272727272727	0.6097142857142857		0.5074074074074074	0.5328		0.8965217391304346	0.6862222222222221		0.6315000000000001	0.7091666666666668
0.6153191489361702			0.5965714285714285		0.5	0.528		0.9165217391304349	0.6968888888888887		0.6345000000000001	0.69875
0.6302127659574469			0.6125714285714285			0.5488000000000001		0.9173913043478261	0.6880000000000002		0.6475	0.7070833333333333
0.6229787234042553			0.628			0.5272		0.9321739130434784	0.6955555555555555		0.623	0.7204166666666666
0.6493617021276595			0.6337142857142858			0.5272000000000001		0.9373913043478262	0.7177777777777777		0.618	0.6966666666666668
0.6029787234042554			0.5971428571428572			0.5264		0.9565217391304347	0.7146666666666667		0.631	0.64125
0.6404255319148936			0.6285714285714286			0.5336		0.9582608695652175	0.736		0.5745	0.6083333333333334
title	SUB
0.6370731707317073	0.547741935483871	0.5825531914893617	0.738	0.6077777777777778	0.5941818181818183	0.5041666666666667	0.5355555555555556	0.5208695652173913	0.6751724137931034	0.5489999999999999	0.5307317073170732	0.512	0.5394736842105263	0.49190476190476184
0.6473170731707317	0.49741935483870975	0.5902127659574468	0.7724000000000001	0.6562962962962964	0.5680000000000001	0.48333333333333334	0.4966666666666667	0.542608695652174	0.7062068965517241	0.6244999999999999	0.5248780487804878	0.5265	0.568421052631579	0.5514285714285715
0.6965853658536585	0.5806451612903225	0.6519148936170213	0.8320000000000001	0.6588888888888889	0.6636363636363636	0.5275000000000001	0.5688888888888889	0.5808695652173913	0.7544827586206897	0.6630000000000001	0.5248780487804878	0.5325000000000001	0.6521052631578947	0.5795238095238096
0.7204878048780489	0.5425806451612902	0.6646808510638297	0.8603999999999999	0.72	0.6989090909090909	0.5016666666666666	0.5711111111111111	0.6282608695652173	0.7565517241379311	0.689	0.515609756097561	0.5375	0.6436842105263157	0.5666666666666667
0.7458536585365853	0.5890322580645161	0.7238297872340423	0.9032000000000001	0.7337037037037036	0.7221818181818181	0.5316666666666666	0.57	0.6434782608695652	0.7808429118773949	0.73	0.5536585365853659	0.5435	0.6894736842105263	0.6390476190476191
0.7663414634146342	0.6154838709677418	0.743404255319149	0.9100000000000001	0.7607407407407407	0.7654545454545453	0.57	0.5866666666666667	0.6704347826086956	0.7689655172413794	0.7524999999999998	0.5809756097560975	0.5464999999999999	0.7057894736842104	0.6595238095238096
0.7697560975609755	0.6141935483870968	0.7378723404255318	0.9179999999999999	0.7711111111111112	0.7552727272727272	0.5591666666666666	0.6055555555555555	0.6891304347826086	0.7931034482758621	0.7725	0.5741463414634146	0.502	0.688421052631579	0.6728571428571429
0.802439024390244	0.5954838709677419	0.7544680851063831	0.9451999999999998	0.8029629629629631	0.7850909090909092	0.5708333333333333	0.6288888888888888	0.7101449275362318		0.8005	0.5687804878048781	0.44449999999999995	0.7373684210526315	0.6885714285714285
0.7965853658536584	0.6354838709677418	0.7591489361702126	0.9520000000000001	0.8148148148148148	0.8294545454545453	0.5716666666666668	0.6233333333333334	0.717391304347826		0.8124999999999999	0.5551219512195122	0.513	0.6826315789473685	0.6866666666666668
0.8292682926829268	0.6090322580645161	0.7897872340425532	0.9423999999999999	0.8148148148148148	0.8301818181818184	0.5841666666666666	0.6388888888888888			0.8535714285714286	0.5151219512195122	0.643	0.7373684210526315	0.6995238095238094
0.8004878048780487	0.6329032258064516	0.8106382978723405	0.9555999999999999		0.8316363636363636	0.6222222222222222	0.6622222222222222			0.875	0.5268292682926831	0.6655000000000001	0.638421052631579	0.702857142857143
0.7819512195121952	0.6490322580645161	0.792340425531915	0.898		0.8512727272727271	0.625	0.7144444444444443				0.5365853658536586	0.687	0.6789473684210526	0.6814285714285715
0.7770731707317075	0.6451612903225806	0.7838297872340425	0.8240000000000001		0.8701818181818182		0.6555555555555556					0.6544117647058822	0.7605263157894737	0.6033333333333333
0.831219512195122	0.6509677419354838	0.783404255319149	0.8552		0.7916363636363638		0.6133333333333334					0.725	0.7347368421052632	0.4728571428571429
0.766367137355584	0.6348387096774194	0.771063829787234	0.8588		0.774909090909091		0.6455555555555555						0.8052631578947369	0.5050125313283208
0.7073170731707317	0.6509677419354838	0.7910638297872342	0.772		0.7134545454545455		0.5844444444444444						0.8378947368421052	0.7380952380952381
	0.644516129032258	0.8468085106382979	0.86		0.8167272727272725		0.46						0.8345864661654135
