# Supplementary material for: Distinct manifold encoding of navigational information in the subiculum and hippocampus
Source: Sci Adv. 2024 Jan 31;10(5):eadi4471. doi: 10.1126/sciadv.adi4471 (PMC10830115; doi:10.1126/sciadv.adi4471)
Supplement: Supplementary file 2 — Data S1 [file sciadv.adi4471_data_s1.zip › fig5/fig5a/fig5a_sourcedata.csv]

title	CA1 pos
0.11484496183496401	0.12644625763908454	0.033506163662678445	0.06152469434283072	0.022294839755166992	0.027701591446776547	0.09579539735061574	0.05599004287824279	0.0800284166304149	0.06690055201044723	0.08262614789169617	0.13684201485605085	0.09290022882670684
0.1343110987858377	0.18773168045450717	0.05349253929112305	0.09492206074460478	0.02514144692783157	0.043885347785341686	0.11179600734169702	0.062430800892517464	0.11837070077476687	0.09739885529105546	0.09741890547730227	0.17588738279285895	0.12325634364878046
0.17253744986479724	0.2367406430604349	0.06923541433588092	0.1263119994329545	0.032347087863583916	0.0555120356801615	0.14207302313086967	0.0656664133270149	0.12439983034339015	0.12592763400768622	0.13045926450653142	0.1827818719394501	0.12663158627286641
0.20809788104571905	0.2260961280612647	0.07768001584878353	0.1427782273183041	0.03501132680173219	0.05903450066708235	0.15191950038666313	0.07191135460634944	0.18399333188286568	0.13682959059766994	0.1360036859611669	0.22002636135200715	0.14743161939289873
0.20077213478150802	0.2676128475889624	0.07819140099563762	0.1577650485128492	0.03894249480048529	0.07592662305060205	0.17967909371623572	0.07425667393322248	0.20617103878425677	0.14077084444173768	0.15181994812978963	0.23142035961527635	0.1565507118572752
0.24430087747886803	0.3007191553503995	0.08782951591609621	0.18854107302228196	0.043770187875281155	0.07603167824056428	0.16825010159113812	0.08560334936946917	0.20179542865113362	0.17206281575469068	0.1545649899298035	0.24197032616173952	0.18115360885740883
0.23124777243600544	0.32934816046154175	0.08977746547186481	0.19582574851248122	0.04524788641242583	0.08539638448850231	0.18602843399488964	0.08723048487689272	0.21760475048889824	0.18594698732255235	0.1661016173360146	0.28028252070420107	0.19614021321408043
0.27999705920882934	0.35808600639926635	0.08894898795938712	0.2031217459933298	0.05324877832630401	0.09718958589644122	0.17754158069532733	0.08838626471071619	0.2650662371271481	0.20561183191375643	0.1739105656767442	0.28334638470451834	0.2062374759239186
0.29944242259896453	0.39379705127819054	0.09581657033679168	0.20495380994201765		0.10309613880990783	0.21048333718973403	0.08505018711473075	0.2705852950721058	0.20744811277913386	0.17760614378297987	0.28716437611918794	0.2250704054412608
0.3104718274292619	0.39967183945937945	0.0984914649363272	0.21825647341216928		0.11502734383503556	0.2187404832175064	0.08640086984809625	0.2858313328284578	0.22086394844024124		0.3157810416416195	0.24257525748959938
0.3232436215483383		0.10078027879821858	0.24372567714319615		0.13000977461753405	0.22777414522146347		0.2908201565749359	0.2361640910024261		0.3396673853701001	0.24706357963263414
0.3477717713944324			0.2556390120756239		0.13916695573508867	0.2330217761521487		0.3164127286611962	0.26443818465000923		0.3752199258128659	0.24353377091341888
0.3631084985371597			0.25885621727014324			0.26465027927022206		0.32076537914377007	0.2590126138055733		0.3779751086603676	0.2637922713798437
0.37732402086195876			0.26552607614408236			0.2704343445886261		0.31116594831398536	0.2575593958977391		0.3640147635916238	0.2818395019998721
0.39563185150191976			0.2879413475352351			0.2876599288891207		0.35045301067473633	0.2767285538118019		0.3961498151041623	0.2865725427785211
0.41025032614115436			0.2948789078477102			0.2943802889039536		0.3546104907236456	0.3029133137739807		0.4020805064047284	0.29936417106758073
0.4031266991798217			0.31168800196129787			0.30037583127154116		0.38252988704783036	0.297527058536598		0.39436845644127977	0.2992524097099283
title	SUB pos
0.25570131988723094	0.15042880971580957	0.16917233127627768	0.21718987058412695	0.11875508580674438	0.13225143556194063	0.04175470384057443	0.08051908246622594	0.1604213137701011	0.294139500175438	0.06862813766168911	0.05676781539634486	0.1756583479708663	0.1623831299358432	0.1728193774196553
0.2628327777688299	0.16696680788466767	0.18172141287942323	0.25845645562247704	0.20163380821236385	0.13384334567683026	0.04051159840977201	0.08983121626468511	0.16135731545342338	0.33974566569232023	0.0873138641750362	0.08326565329614927	0.17812169776536213	0.20550411330842003	0.15895576921577287
0.32301601670716645	0.2117672549584404	0.16560919657899936	0.3003021972515877	0.2076815327621144	0.18388116385141923	0.045310206465727754	0.11501778501303017	0.1669606075514479	0.3346145367937035	0.10281945726020546	0.08511457462045201	0.216731018001097	0.23231304419026022	0.23341257531410536
0.337725204566877	0.20918509858420437	0.1838751897341659	0.30584205971980444	0.19224642522304983	0.20824155436389882	0.0506871030986823	0.1261664618059929	0.18601467722189594	0.36292469065414723	0.11112808139319012	0.11417151182520008	0.2496196235494342	0.2379707075298471	0.26142621647055025
0.42989188238234805	0.2018925853936085	0.21101647420878245	0.33994129831993225	0.2245288275229655	0.22997150890035176	0.05216877192452347	0.1384449571985974	0.19894716859830516	0.38477007447090994	0.12277782425295575	0.10970814551121968	0.2954307955086246	0.26365997040181993	0.27126786075897596
0.43080470026477163	0.25143765661367345	0.24423069987655185	0.3838934744492775	0.2681135203389319	0.2520458046275284	0.06432368489502299	0.14496105100481405	0.20498647180814897	0.4135237759223447	0.1373624564098106	0.11196029766648925	0.3108803452450476	0.2906506886687248	0.27592936851275107
0.4578981544696908	0.2758356960329929	0.2380609961200934	0.4067271663561208	0.31350970018514784	0.26507360753705916	0.06802365722684538	0.14676367844970706	0.2576017745886161	0.44215612749038036	0.15443045222136337	0.11543563779853726	0.3497200896571628	0.29307484166399617	0.31688030439425924
0.4913103333018389	0.2577153156906407	0.28476004728158794	0.44667942687592244	0.32719180703279876	0.26758545557519636	0.07051725378621419	0.17030343118608576	0.30387461768069945		0.17345474585489548	0.10202292051043738	0.36264796684653305	0.31495776612660203	0.3248080755666875
0.5033126845446744	0.28060715378062306	0.2742094172661453	0.44927752250485087	0.3501386962593503	0.311942874153007	0.08384874409633986	0.17935725563995958	0.31751448628026346		0.18014056046858595	0.13146789329821332	0.3830762566272077	0.3307449271607607	0.3391889415624334
0.5278077022718597	0.31343096964529793	0.307496326228712	0.47484173355699033	0.3891485854862663	0.32977439202642456	0.09064991360405368	0.1742056330754304			0.2003141397555726	0.13063951595324727	0.40165561819862866	0.33952066266077013	0.384754457183745
0.584111317502161	0.3516405766736033	0.298282646197319	0.49267644283228734		0.38413283707171403	0.09364035819789475	0.1959433301843648			0.2295294797559257	0.13289386512537776	0.39849737650397693	0.3444394477972646	0.3925169038330052
0.5979359279893877	0.3464464279790232	0.32708133397452827	0.51941377927675		0.411918684287627	0.09846900402324843	0.20900025498153557				0.13350943977216229	0.42453632596783586	0.3614817226909968	0.4030351044669107
0.6219217021428318	0.36647083791090934	0.32723006689605116	0.5116735036235608		0.38884290283641465		0.19649265125860577					0.44980388751963446	0.35569615537269395	0.41145690855059314
0.6364485445242253	0.40311755412438827	0.34027660721194924	0.5330910910193523		0.44125980807141924		0.21047836845856047					0.47495170992778835	0.37956515300256805	0.42085456020955164
0.6662289551763494	0.38952856119331053	0.3228387163179702	0.5329600716881208		0.4587924931681261		0.2156886446406177						0.3765464507575863	0.4324303264974006
0.6708505742535926	0.4030764466307102	0.3443120228268413	0.5548650698590738		0.48507259313694623		0.22279391298877982						0.39402820517289106	0.43952782788945033
	0.40831290868888	0.3415850941508984	0.5560711071970232		0.5071392639208292		0.22528574277064398						0.3879531063312525
title	thinned SUB pos
0.10805333256465156	0.05133077234925998	0.04932525321584368	0.07832432848517516	0.023483962621263576	0.012147717638911204	0.004161883872000169	0.022744221949879843	0.03937418618435068	0.09482453865138378	0.01667435813266582	0.01968283299797212	0.06022415756621701	0.06297923127660522	0.06208855137903214
0.12658890602704742	0.07545238940120226	0.07200448573073465	0.09614506174088824	0.06464854235468674	0.027613615397422533	0.007912134627297293	0.034238160755579325	0.06690200284747258	0.08805940298291365	0.028758259427493788	0.03304676106291165	0.08727241545238786	0.08167831255222481	0.08875640613322171
0.135975299217764	0.07864813090783866	0.0844393940143264	0.12490002480071177	0.07567924528754848	0.0498208296365384	0.009833934530725737	0.027943004921113394	0.06870852218799461	0.09070177003123328	0.03898244060474029	0.0386078557519918	0.09781541094498847	0.10308977959831528	0.12001689623352624
0.16525773884136985	0.09238424030993801	0.07767783671941549	0.1474641694741014	0.08460052387204543	0.06742739636516218	0.009254922034350594	0.025256916432089275	0.06541730394970421	0.1091434071935327	0.03750080318708879	0.0449543688091229	0.11572592541908831	0.12002952070006404	0.13126912551100808
0.16709990040899125	0.08400318961051106	0.0870914350574072	0.15385319443426962	0.0938420909503639	0.0745869196393255	0.012307934647358026	0.028906902893834935	0.056762290539507945	0.13613909171570232	0.0347433330395526	0.048036080072690765	0.12438881837158976	0.12541940366538792	0.15422059252671402
0.2180036976988288	0.09990956543367106	0.10329282890888652	0.1577291344872464	0.10052630123993764	0.08800671784869704	0.013177878632080727	0.03093423421933739	0.07134332660669612	0.16886357263431612	0.03472119544224363	0.05340785521131219	0.13638735044869074	0.12775668676991384	0.16470379259873194
0.2048840628338791	0.12298766403366387	0.09893788169063286	0.17808740882706828	0.10879637890106984	0.09027903154526756	0.014846858858647284	0.03615021880235464	0.08987415583639084	0.18408857136534285	0.03498778414767376	0.05770880983132367	0.15657113369806328	0.1388502623826458	0.18210978726441635
0.21667313859674536	0.12485407215820526	0.1005067636427502	0.1816871598859602	0.1325416826324821	0.12210482806140073	0.018465836358741307	0.046107194242591784	0.095263040273304		0.03508074630309366	0.06061876084611618	0.16910695054088903	0.15559239290665045	0.18841815970401501
0.27853247254202734	0.12193944874720143	0.11543907985508398	0.19443235885914173	0.15452849043793185	0.1120862169270746	0.018072630954376088	0.045460998196265395	0.10666876394721617		0.04010963346720236	0.0661126288003882	0.1881217777050681	0.1539167972444323	0.20865172765028475
0.27626163552154687	0.12504969023356122	0.1312032238692889	0.2042344144404568	0.16551428060990833	0.10113869274981763	0.018709756965195355	0.050217277711372243			0.05002737994234512	0.06614086264214074	0.203990648971508	0.173140517176169	0.20654842984655805
0.30783658113567536	0.14609388571368784	0.14750471158421172	0.22113799806838907		0.12361295915202442	0.020700414124047224	0.06474626785827345			0.05598944072879419	0.07600378415605573	0.22455963911104235	0.1712751695932503	0.2433032813559034
0.34026474629446724	0.1544319235013337	0.13834048696470108	0.22915344071469831		0.1447734526109725	0.020702188680208844	0.07576354863124694				0.08222172734631925	0.233246534134245	0.1834540505309521	0.24496452548205663
0.35907845955308576	0.1843638886142007	0.1391579181612398	0.25523332078790173		0.14646274779036783		0.0786703681382366					0.25371337395997334	0.19827739303898442	0.2611543590700329
0.35079015365222416	0.17359756536614057	0.1580584931679786	0.2582920463407902		0.14738810525966087		0.08450712204345712					0.2682596787476184	0.20336731229783836	0.2627520306344733
0.3945787554847993	0.18999012429888937	0.15970585233312173	0.2705104621605666		0.17172217956062005		0.09600822832695083						0.21283517600923915	0.28233560636437743
0.39921074420421854	0.19856379375036984	0.17238646632360127	0.2858066156459482		0.16849158170867845		0.09873907900220309						0.21974719956764105	0.2978702012959758
	0.20731297866121035	0.17808792162237005	0.29182810738165077		0.17316283022451062		0.10743655506578687						0.22834433493247008
