# Supplementary material for: Distinct manifold encoding of navigational information in the subiculum and hippocampus
Source: Sci Adv. 2024 Jan 31;10(5):eadi4471. doi: 10.1126/sciadv.adi4471 (PMC10830115; doi:10.1126/sciadv.adi4471)
Supplement: Supplementary file 2 — Data S1 [file sciadv.adi4471_data_s1.zip › fig6/fig6b_sourcedata.csv]

title	CA1 5
0.18171644175068516	0.2491309572843331	0.0672081784845757	0.1321472494687932	0.03709539169200384	0.0584421213931458	0.1496862758733014	0.09706031775906812	0.14025229545529874	0.11331777912193824	0.1303619887603978	0.18046845053363572	0.1576343000621173
0.22967665784526425	0.27153850172170063	0.08153497539772775	0.1715403568734378	0.04570216664080636	0.08044325785272058	0.1645001423355406	0.11847006221279621	0.1655767997620656	0.16095915740367986	0.14714603357203537	0.23282032149656817	0.16970519728671565
0.24955324506291174	0.33393785941026705	0.09404745105431982	0.17443680403870598	0.049715931076039555	0.08645023311302637	0.19965974492213043	0.12795679390658116	0.21740857731340946	0.17387291593021595	0.1741370629518257	0.2699832800192629	0.19272787406965883
0.28604590041850336	0.3503864514611956	0.10218744589197858	0.2026139355223818	0.054092935654066254	0.09372543312877045	0.22601965220844722	0.13896707929729996	0.21500354762851384	0.19523125182205603	0.19512344540994256	0.2735886558370786	0.2231696450059244
0.32020835191194696	0.4083927296184789	0.10633682894461396	0.2228213042823553	0.06196514141877327	0.1032830257057469	0.2410716847966346	0.14982883262700053	0.2734679062497615	0.2225785092384107	0.20313542764473222	0.30910059178445837	0.2322992460857546
0.331728604104359	0.4335820219726	0.11367204825441622	0.2402493715843269	0.07147642524201414	0.11794693404610249	0.2418885451955254	0.16467781125655592	0.2722041149309801	0.24999058397875834	0.2216956259439038	0.3296904520939705	0.25690882953635863
0.3746888396734764	0.4596589899728245	0.11933486037903351	0.24468161194902704		0.12202081167758262	0.2639630580804167	0.19495526699950932	0.31207559148830716	0.25722957341283126	0.23316760463260564	0.37104658807350155	0.2747672489422321
0.37000756665821144	0.5135825565948167	0.12727713308743194	0.256575374782281		0.13541454458359584	0.27984139803097446	0.2134379952269496	0.3156843700283515	0.2863490688114903		0.3768363957838599	0.2936120989371286
0.4013295671131463		0.12878215283525202	0.2840859775090631		0.1447336189919908	0.3021460741456326		0.33618231923489417	0.3028829558805065		0.3753261127805817	0.3118922160479692
0.41921583848690835			0.2883523934648153		0.15791395277458736	0.31421086456422503		0.36742970678138304	0.3144529914046791		0.4067802371805026	0.33209973300175766
0.44188918099672625			0.3038448680490166			0.3244930716793533		0.37176659814843754	0.33136904568434106		0.3960630717257115	0.3395227416908208
0.49448288914502714			0.3296132173152887			0.3404499754305624		0.4223937102428545	0.3584784016497649		0.41126317626104053	0.36471048743023
0.46648107414807455			0.3351326257850248			0.3435982792548844		0.4088186955158545	0.3557825233461346		0.43729562521682747	0.3527194185583019
0.5026615109524262			0.35949650200324335			0.353100899810433		0.42590283747250873	0.37262292041825473		0.4567448561555576	0.37963960446046463
0.531334105738991			0.37255024014536353			0.36331992571622757		0.43204649303336806	0.4031505098936101		0.45336261279504414	0.38900466341702705
title	SUB 5
0.4012671740805682	0.23140254986118822	0.26988892054737795	0.35518184061228014	0.24309976249794668	0.23444271717633997	0.06127311119338429	0.17558848552677148	0.2459698536278728	0.46117617835475355	0.12082568748120653	0.11894801037449357	0.29018352238949136	0.2529953013105949	0.23844819761211472
0.424039650417443	0.24686786817582054	0.2939554988622614	0.38746606712625237	0.25987510944602055	0.2551146298381066	0.07044905987726507	0.15360164998718046	0.2490356015403742	0.512751184792855	0.15390818459861985	0.13745590298746607	0.3165033521733067	0.2702284504752494	0.26609689193992536
0.4535260618864255	0.2766774313779164	0.32088426914530027	0.4649314396060905	0.2880113379309883	0.3209172906299442	0.07426079068077676	0.18649082219875368	0.28469092499512927	0.5581351060844985	0.165513182971058	0.1625815220428516	0.38171084205519956	0.34197330155305067	0.3074854304110521
0.519767454303725	0.28770487353038837	0.3538302938758925	0.5173913109876215	0.30784541710673746	0.3524676175312413	0.07464568088399381	0.20867548130326552	0.28310990022485333	0.5807000881372523	0.19723281631181713	0.1790179033392223	0.3790352205233632	0.37524427426886175	0.34138621082020476
0.541868160846632	0.32981389334607836	0.39110166300107724	0.5507808320031636	0.3510929762994002	0.3588926720128369	0.08409856431177837	0.23103277137535275	0.3053579597659523	0.6050276514430678	0.2173999401032544	0.1863664674703509	0.43428293144211827	0.41079422922568315	0.3661137846848936
0.5676723502897466	0.3447658829275031	0.4244127942656148	0.5810936034294141	0.38032010329101107	0.4039619982282396	0.09720544270819889	0.22331539291397995	0.30972142591824603		0.2402401595908617	0.20921137475462903	0.4527059070894582	0.42220884576572637	0.3998226246781645
0.5999845373817045	0.33821499616322925	0.4490494953005764	0.5933205819687225	0.3910969962293773	0.42819211009567243	0.10348694303570463	0.23048832110366269	0.32514287438576417		0.2606889235017049	0.22439845027804992	0.49130160293619246	0.4563308554915803	0.42038360987685136
0.6318667416787173	0.371563671022512	0.486100347266402	0.6412970579657388	0.42703873030918404	0.44437724489213076	0.10406284888785118	0.23058110693157782			0.2811854470551215	0.23391401894973052	0.4973848320928024	0.48847412508687876	0.4254226002789094
0.6604309857932025	0.3722962233448498	0.5172281535631421	0.6497256052929586		0.4531942122930571	0.11326278049719841	0.24136358454698015			0.2958042900305675	0.24517940185169249	0.5253354633570411	0.49362304891386866	0.4541682222538503
0.6835116617791708	0.4213309647582149	0.5002377229151329	0.6759724303707609		0.47077567116225216	0.11603510648600746	0.265546945031134				0.2822979339908207	0.5386232735969615	0.5198069900885772	0.4593347658164318
0.7120638728222823	0.44623886429328247	0.5346323851636765	0.6921579740702142		0.5205268704883995		0.2721312845440268					0.5676398817661189	0.538173809016442	0.47564897732400724
0.7169789468473229	0.45308771973325895	0.5772213054380034	0.7183433780931258		0.5590138404925602		0.2925398482893302					0.5693926238368562	0.5647352901209064	0.4891012868836797
0.7349409518904185	0.5045447512775841	0.5836991372591822	0.7278792950544605		0.5625021887500893		0.3014959203243703						0.5601014709727488	0.49649556777557724
0.7609434974190875	0.49365543610726453	0.6080935013987652	0.7423710505181208		0.5873966580420041		0.30876447068390944						0.5916688607793581	0.5001001896989439
	0.526478425244967	0.627496184246058	0.7687414359047293		0.5765408276425366		0.31718459445423813						0.6046429001239961
title	CA1 7
0.23956041854572616	0.3424615256146042	0.09539928827232204	0.19468723383374933	0.053480383852077644	0.08591913193080965	0.22317318123204394	0.14276500599366876	0.19181206887322996	0.17014670538801888	0.16622418315645845	0.26332285729628135	0.20950469705490604
0.29930360914801396	0.38320353864109685	0.1052574117239175	0.20365990238338955	0.06051940772033456	0.09370529925852394	0.25422590621018165	0.16424501627265678	0.2319043982218556	0.18334900900198206	0.19881276785416835	0.3181880829353133	0.23200154273555484
0.3231938735451433	0.42457857512365765	0.1117607068468767	0.22299148478217135	0.06625990150649032	0.1198542500625289	0.2696066627191206	0.17992934234550176	0.2718498128184008	0.21875268838969927	0.21545177140881386	0.3104955332764628	0.25463301674616434
0.3442608976267931	0.45316545484452697	0.12482398000350202	0.23979426675923515	0.07445751696030972	0.12856533520782082	0.28544961861405327	0.2042124658032067	0.2889176821089515	0.2573494992648844	0.21691525617205967	0.3203065774673282	0.28784095366216456
0.40109325168599397	0.4742517371220017	0.12895193800484475	0.26184791972228905		0.1435496836084966	0.2710354395326335	0.22848690832017363	0.2950284891750997	0.27483699599780825	0.25005378985024923	0.370109064641279	0.30142844595591944
0.4074740322405788	0.5240037093908384	0.1396522512299451	0.27102838576173083		0.1463678809627151	0.3303180738911734	0.2470163349282397	0.34116252375686223	0.30636886756029863		0.383938332185587	0.318042386530413
0.457891426304186		0.14269338718379582	0.3132647253839061		0.1650041770967104	0.3377564758589017		0.3761551714156669	0.3119368101621308		0.41091342062624003	0.332567683953789
0.45556041203604836			0.3085375032045102		0.17321164947547288	0.34816793612052377		0.3813057646653785	0.34840147279322053		0.4081126130679688	0.34807611686802514
0.5066029591001375			0.3374821180264707			0.37617696603319806		0.40551229901847496	0.3600662886649427		0.44183682038922284	0.3608354427112325
0.5105707732540766			0.3344774703574479			0.37684698873881295		0.42121260585105746	0.3974749959583212		0.44853471788573784	0.3762306185834223
0.5138663783671141			0.36337229557501005			0.40818518921027275		0.43002212486715313	0.4084085314770546		0.4619545718799859	0.3942148567187141
0.5389819017159019			0.379847390280165			0.4175775601835175		0.44436056862840023	0.4111198564162561		0.4900941914129473	0.40809186853377255
0.5420187509731943			0.39041072238088687			0.43880383795369965		0.46847605874386383	0.4378275876110549		0.4849718818437407	0.4174151032277302
title	SUB 7
0.5064224701154043	0.29639001997188025	0.35321499997201655	0.46246476176402035	0.3215231886857614	0.34843400476323727	0.07514051472445589	0.2262684849925646	0.31219200119044993	0.5951135787196332	0.17628872387598363	0.17726526432542314	0.4278109110080905	0.33592076044180347	0.32630494633053275
0.5700825634219481	0.35114221948658786	0.39759918446329723	0.5476036001849565	0.3601313770954749	0.36005202413383297	0.09428984483303798	0.24015066392823647	0.35472413029633487	0.6376912935214227	0.2167475273144133	0.22265493102774528	0.43786631811826715	0.390321510509345	0.3836521198816161
0.5684557122723533	0.33714975698962596	0.4320406888660463	0.586184628278763	0.38171118256527586	0.3882992415548669	0.10802365403331773	0.2471934490881247	0.36430564978314417	0.6641071303809367	0.22901619137321505	0.25020274286513283	0.47842908509073623	0.4403775566463917	0.38151251030597144
0.5982941317656022	0.39366637802278065	0.4621171542166418	0.6137487147235167	0.41857954045400947	0.44319003605612745	0.11450006371103658	0.27795189638401413	0.36663818313816837		0.2547278947238857	0.26005454547391993	0.5015911716747494	0.4850964147983267	0.4386630390974875
0.6412762586569043	0.41301856059076025	0.5137512718603993	0.6639552407019329	0.44162396150732314	0.43428407124809454	0.11910910934058978	0.2755448332537947	0.39899211153587655		0.2716002222010266	0.2758742602119023	0.5513068756392392	0.47301923950760133	0.43640593363980434
0.6716883199638194	0.3984872168612554	0.5271454644623215	0.679178236962556	0.4533169768822012	0.47817499478570324	0.1337806384145204	0.29077412550249276			0.2912435422831545	0.28879139789799263	0.5756167930654922	0.5325047909355041	0.44929047896407054
0.6819082280403903	0.45456806672951716	0.5600516922774914	0.7044305807497879		0.5175114414591551	0.13390175463477408	0.3115386841712596			0.3038809301697877	0.3126951940598684	0.5934493224924843	0.5536983658707427	0.4659868687038193
0.7120446804774033	0.4789072072902871	0.5775785310925092	0.7294054636316751		0.5265911363079911	0.13928589461114538	0.32209227737266155				0.3308166952921115	0.6162120533190119	0.5734932863478786	0.4899470395274386
0.7249951268585575	0.4835112695028158	0.6156253049653924	0.7557680885850182		0.5358463964735048		0.3168381239903933					0.6284175222710807	0.5784105462079281	0.5222061249324219
0.7387582673978149	0.49802699136082973	0.6132641135820445	0.765536121714355		0.5766987688528591		0.352215046125046					0.642325167292228	0.6162840536317191	0.5382270965960657
0.756795528734468	0.5118146993138933	0.647202593054199	0.7840075534646066		0.6091885724761706		0.34384930233260763						0.6437514587607645	0.5459443066853805
0.7710334239709713	0.5450285017621759	0.673798754448725	0.8036718956522527		0.6318137301583588		0.3652781589259563						0.6557216555651003	0.5524711939755496
	0.5533506366592686	0.6788644832514411	0.8232643399430568		0.6459106277300829		0.3708717699704164						0.6632842830159755
title	CA1 9
0.33893216361207723	0.42565611004815884	0.11567310319605097	0.2431545701561963	0.07183575583221267	0.12351698613497307	0.24735040834633273	0.19249348251542564	0.2740108449782429	0.23233974526607412	0.2214189737013503	0.3110772824039799	0.2580317157823548
0.34299634109905985	0.4509718755589176	0.12656021219387345	0.26714192504872125	0.07563604882328578	0.13473829189807662	0.2797676104652413	0.21320146973293272	0.2831399728344425	0.26249208949408165	0.2300504096568301	0.3314365497242452	0.2934802857801435
0.3648175066720438	0.5012990643682529	0.1350344540981797	0.2758556139998892		0.1485250552891818	0.2957158387701451	0.2394706842221326	0.3338791507975944	0.2963835143049601	0.25681874410383765	0.3724448895834065	0.30688439487139396
0.40814472099719107	0.5279394167638038	0.14177942868529966	0.2976721251719694		0.1702721027923163	0.366817652348102	0.26002642117156505	0.34776006955416716	0.31736764566561826		0.3887621917030257	0.32158951779320333
0.4044896658062351		0.15242838895147157	0.30049360300113476		0.18342710211998586	0.3557765862803048		0.36084352532772096	0.3395914657605699		0.40943711419369727	0.34690962544017284
0.457862967649617			0.33354726656441464		0.19525601322550518	0.38219750843964545		0.3797209829808216	0.3571639972428329		0.42164604323464394	0.36452865731879697
0.49205757461253335			0.33994948022447535			0.3857340930634107		0.4048964055252735	0.36340272532315454		0.44714217168726983	0.38332174501093474
0.4915816891918978			0.35884411530305355			0.4109087280949044		0.43815133860270905	0.409752032503816		0.4568218128768543	0.39472233104337673
0.5377793875104461			0.38485312571370167			0.4435080906084611		0.4344790223360255	0.4209972422028999		0.4584053338796994	0.39830760372948626
0.5321339326085561			0.39207788927051185			0.45605856505065945		0.4831006436585582	0.4362347211537178		0.5052415551587413	0.4172284746264922
0.5560369488748652			0.4055432572460561			0.47242218044489825		0.485878664978683	0.4593431333443888		0.5272149181848222	0.430858164444514
title	SUB 9
0.6027907461169889	0.3428295966824534	0.4290173229887181	0.6072015513809971	0.39604132696535094	0.39392474025652346	0.11394833742088332	0.2707591251409909	0.389663027467113	0.6713906203033724	0.2243027022026572	0.25741396256309107	0.5134659622059369	0.4344994052637051	0.41740594546796606
0.6210591439058105	0.3801996073667345	0.4823467142825809	0.6367793753831316	0.42076882457928677	0.41782031772208916	0.12355510667691601	0.29154746201057397	0.39603267803442227		0.25741294275959964	0.26886310889654574	0.5563662951660053	0.4464817072389937	0.43392027333358923
0.6465217099733961	0.43810740052222996	0.5182119674634327	0.667296616248573	0.45742687718335134	0.455966609304629	0.12552748106151476	0.319451827678243	0.4331854771348437		0.2799818728008416	0.29840663567427744	0.5717347988425113	0.5081309279822303	0.44392683609706796
0.6861135925279753	0.42838343772031123	0.5499104351033192	0.6930065350585184	0.4735085870839698	0.5079408497522047	0.13657316539929631	0.3248371919358105			0.2993391017146135	0.3228431758716833	0.6005375360485385	0.5312482465375602	0.48176925706881524
0.710249286861304	0.4549216603645901	0.5453712805210086	0.7242439391191107		0.5454869643386591	0.15496329947188783	0.3414567828387865			0.31091301813074745	0.3547365614048245	0.6262294928536591	0.5820484522833823	0.517499584926924
0.7251264637186493	0.4920348136400612	0.6117413054315716	0.7368195372455539		0.5902147594680052	0.157299370512175	0.34501992267153453				0.36913905861306673	0.6513460990511443	0.6041445543850322	0.538445446895714
0.742420432910706	0.5294455638112835	0.6231891998209095	0.7614017935763099		0.5709485474705229		0.37500799682600644					0.6611542121894488	0.6247791060931508	0.5483125145992729
0.7609921454823761	0.5292442075214158	0.6502417640877955	0.7838538772361575		0.602485018883496		0.3896841914416385					0.6749846876261427	0.6375321224477987	0.5544349474560218
0.7725325987151049	0.5483665079432974	0.6597334620725216	0.8004099856311051		0.6141718159961593		0.4073905513659251						0.6579944087358492	0.5777045085286981
0.7915165062257722	0.5687723119606143	0.668834412889161	0.8137456364454652		0.6616336884948116		0.40862119204445074						0.6760059464300632	0.592022714745726
	0.599040738722889	0.6937341841451483	0.8292031032050344		0.6777000028645384		0.416467633578049						0.6859316953354944
