# Supplementary material for: Distinct manifold encoding of navigational information in the subiculum and hippocampus
Source: Sci Adv. 2024 Jan 31;10(5):eadi4471. doi: 10.1126/sciadv.adi4471 (PMC10830115; doi:10.1126/sciadv.adi4471)
Supplement: Supplementary file 2 — Data S1 [file sciadv.adi4471_data_s1.zip › fig6/fig6e_sourcedata.csv]

title	CA1 pos
0.1078956764886134	0.14058690446025107	0.03430405860246087	0.06580990865185232	0.01836557983537304	0.026873454379587994	0.08847980770877543	0.044146276895141036	0.08162196843814072	0.06119993434203301	0.05758163893761438	0.13372503026809193	0.07803490351957731
0.14518140504649246	0.17126916661144662	0.05307797657645581	0.10204637453897127	0.027636034956254975	0.03552607626680297	0.08564271719685643	0.057173564488559994	0.07512517453085817	0.07737974748208443	0.07001536449059899	0.13305619766207977	0.09341320477421461
0.16203407966362274	0.19906490186813144	0.06122306194818248	0.09898577326371641	0.029977917687119982	0.03719800504728917	0.1219428901980381	0.05965557103505608	0.1251228888734818	0.10578614513129303	0.09126231612194928	0.1664341528793182	0.12505444333848964
0.18496732002496663	0.21414249549458764	0.06394742055789354	0.10793158711412382	0.03812694419454507	0.050240324889492864	0.12601889411875292	0.06033137487220155	0.13930472540786193	0.10578461852218464	0.1012472583929476	0.20621864650148175	0.13616482319562984
0.19931757420832738	0.20319586750040272	0.07929635667862793	0.11519385364896477	0.04325935268131407	0.05454311555832128	0.14763736717644432	0.06561609188445393	0.1612701013856119	0.12736002718565748	0.11189600801115178	0.2286521337043905	0.148085242785933
0.20516845955459054	0.25743742171420964	0.08832968143807707	0.13196713907198362	0.04766337080271984	0.06175387805967793	0.17710685356121025	0.061124726127494006	0.1732732709736391	0.15596986456392398	0.12265801675262615	0.23659742181586535	0.15802636464112924
0.24688131986050174	0.26615559137510947	0.09513357307246123	0.17507539170500908	0.0501583883997829	0.06510301376728242	0.1720519368475995	0.057169214743802516	0.19263698381522257	0.15560555837514803	0.13326515203975942	0.25143614758801147	0.17586167702391628
0.263100006767101	0.30353563313160886	0.09916506163794575	0.15313790645372344	0.04885341200541832	0.07193598478555321	0.17861616416448353	0.056556315787318096	0.19704259387510292	0.19101494665435265	0.15057096310950993	0.2713281823702821	0.1753252758690708
0.2615082301366846	0.30028367180557325	0.10581043464487569	0.16796931918738564		0.07492455272976238	0.19000584151333672	0.05891498158117798	0.20298573828287425	0.19051557912603673	0.15466454208329353	0.2897922576912442	0.1950703602052576
0.29175818108354035	0.31184530380794917	0.10929338230732007	0.18749187909550638		0.08120183827620613	0.1889857162822473	0.06559215586893671	0.19362926566304953	0.22275894804759497		0.29900830322772154	0.20730021214592728
0.2646982764218291		0.11844645970942572	0.20775648593074297		0.08611045256877498	0.21549107165200784		0.21812316146963873	0.2180468265526282		0.32108212192953595	0.21399913086064587
0.2827491753257765			0.19501885541528716		0.09723761733723327	0.2025822134075149		0.2242858695393467	0.2410943978672992		0.35338420637447066	0.22423685380674627
0.2993220733278737			0.21020437293906075			0.2351415341862354		0.255915961605734	0.2379009531214133		0.3796379900215669	0.23779967277033964
0.32002969902253964			0.23494881330835576			0.2338440143518612		0.26907932685437524	0.25385392356785313		0.36861326743388567	0.24059448030770877
0.3237810369419505			0.23361102522027488			0.23889226783911124		0.253651225122998	0.27055736465342767		0.385985706919815	0.25648558407691896
0.3172894237007039			0.25892434707113127			0.24857560680884447		0.274225198512462	0.27566381826641656		0.38538568856209887	0.25897477234152627
0.3418052283626608			0.2672650342549364			0.2524067119344629		0.2721301003748451	0.26092666699479317		0.4021357077828304	0.26122468604956894
title	SUB pos
0.2736540669378344	0.1306663135666147	0.14682398725439513	0.16239578436976815	0.1227131986225675	0.07774167455389386	0.03334347785792948	0.08387593351413938	0.15445171058230475	0.31316402164506063	0.06320403282770765	0.07347237093600568	0.18543119743300607	0.12836073710140117	0.13952393120403597
0.32198344879284535	0.16883304565608637	0.1611305054429611	0.2603290351880907	0.143552775463526	0.10442528021857181	0.03702096766784344	0.10880500255154434	0.1821356833369693	0.3300810413876624	0.07196160521098281	0.08281683826221213	0.22087644593275915	0.16549733435529518	0.18360726668132632
0.33389885784695117	0.17261403117763457	0.18686368440422796	0.25527553230789746	0.1913506493211283	0.13318101235379173	0.0357633562052138	0.12591601985458373	0.18789201796911922	0.386303522715522	0.08701647291638383	0.08137782192431041	0.2409770606724848	0.18730813780475203	0.14813610129019927
0.3356748709732012	0.16541170469482888	0.21286492411666902	0.31482462788939247	0.2104900792081606	0.12189519349478374	0.042937167984741495	0.11068982975426327	0.18363526372050284	0.40465128974486375	0.09063300606661054	0.07758380431152126	0.27699347458610474	0.16662567734407496	0.19493883233809875
0.3853659974421628	0.1985349986679106	0.2107704471178323	0.3115187638696677	0.2337676096555138	0.16247229406592392	0.032565172758772826	0.13114475576331938	0.19048385810007823	0.44582255892581985	0.09759899221633303	0.07929008151633518	0.30215888109257627	0.19738632632602507	0.23795150882653174
0.41065452968483995	0.21989508408989727	0.22933859738103904	0.34325947810879076	0.2304202262383156	0.15471964867084198	0.0333026249293048	0.1134589559608477	0.20016401487177052	0.4836045385945901	0.11134804125993444	0.08171144794626124	0.3488157102959274	0.21304019450689007	0.24791613220195285
0.4184552109648283	0.20521473034479773	0.2600954609133039	0.37391597446913033	0.263944058797407	0.1520293514448618	0.0316289415779008	0.1327726236605085	0.2123202601751163	0.5125707898812191	0.13061188425343873	0.09773868466081881	0.38136076768383653	0.21025756445655577	0.28160433448793204
0.428694389615526	0.20383564363331796	0.2681546641370209	0.37833975167252554	0.2956403230793568	0.19634742554718962	0.029636384696894277	0.13255306723305493	0.23914874387157858		0.14798749483822712	0.09977519245066366	0.39709051762950687	0.23490020860986666	0.2898953238002014
0.48198414297075964	0.2332752668993116	0.28683906535756654	0.39935837861628093	0.298854704193123	0.21714053947487558	0.029007933511140865	0.1328999587762215	0.26522649675881016		0.16507076430405437	0.10283911030310723	0.41193287903624937	0.2524491164544987	0.30976391776086143
0.48394884293338464	0.23764587468311682	0.310018061036472	0.4235653900669128	0.33883851345926885	0.22766443859217325	0.025166413082820714	0.1451958738384703			0.18329598973718925	0.10356740967841795	0.4299984234925522	0.25385059290966233	0.3331416467054799
0.5184775171667357	0.23857435342780017	0.3150273942969709	0.4380274147447232		0.23244250132393207	0.015910300015626787	0.15264036748234863			0.208155202953905	0.10787904844053724	0.44735067539075307	0.2541166377101039	0.30690891637186435
0.5247218100561808	0.26851512655379384	0.3061399225325898	0.4604456602562788		0.2701583191620018	0.016645951172271217	0.16136611946124763				0.09791671978968794	0.49147940228009435	0.28395529622016896	0.326464718943009
0.5392901184799492	0.2733634482079468	0.3174332491574033	0.49689814312182146		0.2593622389498987		0.18717828184439125					0.49397114990024915	0.28162503655692733	0.3491188879575466
0.5498614853037822	0.27512485154392974	0.3312307135989044	0.5112620544393898		0.2845075878402716		0.19743046192573083					0.5220210066975346	0.28223374887200786	0.36016024989780493
0.5758679249906934	0.2832742471877277	0.33925004149532734	0.5328527349591861		0.3439418269905415		0.19356484345247657						0.28227958358968025	0.38491313437929986
0.5828155653862174	0.3011591323274315	0.35957799574877847	0.5322952781792172		0.30296081304143124		0.20880446228987704						0.2725873555343131	0.3868112474220088
	0.30756783708961466	0.3520965082765095	0.5484982529873242		0.34443751387388666		0.23138795573615187						0.2608995424042501
