# Supplementary material for: Distinct manifold encoding of navigational information in the subiculum and hippocampus
Source: Sci Adv. 2024 Jan 31;10(5):eadi4471. doi: 10.1126/sciadv.adi4471 (PMC10830115; doi:10.1126/sciadv.adi4471)
Supplement: Supplementary file 2 — Data S1 [file sciadv.adi4471_data_s1.zip › fig6/fig6d_sourcedata.csv]

title	CA1 256
0.07121827517093729	0.08417103650847478	0.02582370091460825	0.03622404399260566	0.01283577134683289	0.014404929791624454	0.037939629751299456	0.022251023816971728	0.045025198173861025	0.043703817921731725	0.054111363824437646	0.06903976423861395	0.0484365513163722
0.10963817373891419	0.12048412421272689	0.036893861026251216	0.052708615730988465	0.018198185870921157	0.025190522378044203	0.06523828371050498	0.035778792172064706	0.06925510843139492	0.061277238370434854	0.07607882083736812	0.10589308584392995	0.06547535645890265
0.12445229069765613	0.16548106734679333	0.043150588905005914	0.0712396201617509	0.023007398530950615	0.03652330542299519	0.07770654668262952	0.04118390140096292	0.090159999670923	0.08452355190326367	0.09054466657306445	0.13917254851776367	0.1021933172893704
0.14847676482167865	0.1860786216147349	0.049493067907102575	0.09129993739673709	0.025705486627886753	0.04145785674611742	0.0957411166058787	0.04767518895278275	0.12728554885395083	0.09875097123124883	0.10324149931795495	0.15197510077067913	0.1042679070998064
0.17404643807190226	0.19747738950480864	0.062068455178022036	0.11452115030641656	0.027227874465189678	0.04862818513885259	0.10494605033169278	0.05233396640950982	0.12701108053037266	0.1142142901709506	0.11886307169888212	0.1795143898212387	0.11356196948080288
0.20054606735079222	0.22424268974645886	0.060951613585949305	0.13075198649051267	0.028477487762898913	0.05605223257701871	0.11370557301378792	0.058705424468927465	0.16362140378209233	0.1340126512196069	0.11996826532556987	0.20406530197911976	0.12763957869990766
0.1912710077594197	0.23495209054319643	0.068399002129017	0.13993085705811303	0.02867295831533071	0.06704094068382697	0.12510008808208992	0.06123090595761524	0.17949009018051224	0.15550246502389803	0.13139525664520194	0.2019556801208663	0.13987090660325616
0.23474473762526193	0.2714090299718753	0.07340419356672054	0.14773565137577999	0.03186556125583112	0.06833003940931497	0.13297909265757515	0.07090762040089134	0.18372356513625618	0.14673598962568904	0.13491280284942028	0.20532734324179408	0.1517253026702797
0.24072094939337213	0.27965073326033124	0.0732713509814708	0.17418305223776556		0.07703052818622763	0.15317508082508935	0.07206236561474565	0.2019767779220359	0.17109976075142755	0.14694471452804306	0.24192305466395175	0.15327146806914013
0.24040972899459007	0.3055650363279012	0.07477114719573974	0.17542777102094914		0.07855869373293099	0.14409671931581844	0.07331992992128211	0.2009785422768049	0.18694227764970225		0.2177462227081266	0.15985722491936927
0.2531116450543973		0.07510781061370658	0.18828623477757972		0.08682884709634883	0.16506270499808534		0.22294782972205296	0.19222308452352269		0.24431348013618248	0.1803986826718634
0.2550258858159511			0.19480436993540448		0.09640157530159765	0.16859786289896753		0.2533265314879257	0.20040722712339562		0.24949449968649115	0.18200659469446426
0.2616426257039162			0.2043343456644509			0.1727039620564838		0.24190188360265583	0.21978102308643815		0.24657946289699725	0.18097407477553795
0.28886638923156605			0.20810624941092687			0.19053996387703104		0.27561686604153063	0.2129721463768792		0.2679238203753453	0.19153543888912458
0.2898032639515815			0.21770180714646117			0.19495753298500065		0.28441625606757426	0.22721657658129182		0.2681849803737487	0.19703994575038547
0.31275726511834284			0.23231747963400595			0.20267433628001555		0.2842093002519036	0.22497856944370098		0.2934164088184798	0.20258206237044407
0.3238117691707649			0.23845611828378374			0.20659959285353025		0.3053440507936995	0.23261127425267347		0.31488892186818584	0.20326801972375663
title	SUB 256
0.1886940515619933	0.06647058351083045	0.08901656642744785	0.1161921174155862	0.04208276706381477	0.0504954640793747	0.00887201769782332	0.04988590891585074	0.09499162242799569	0.20052190467902078	0.033387874476189655	0.04927165745820379	0.11526779704244011	0.086704055288915	0.10743190713900715
0.2231133652324572	0.11190945496614342	0.13307103983538549	0.17513137219476754	0.10147222302635767	0.09233550894064109	0.018860658996055893	0.069968354846959	0.12425474529711555	0.25118818618488736	0.05916107794428501	0.05827138194783016	0.14903671455085948	0.14969333761765685	0.13304703057239087
0.22483789592355014	0.12612723879568663	0.15119650077160604	0.2129575142325801	0.1320220595602493	0.12125488769215508	0.026455755599807364	0.08134819706417976	0.1285192396635563	0.2606093265601088	0.06689392561899528	0.0643604663301686	0.1793013635281414	0.16546709575372556	0.1587434396339641
0.26109619508958004	0.15521344183823768	0.14625429726519534	0.23458924813608775	0.15116761112706534	0.13359598280349838	0.030664897528192982	0.08588199279209494	0.12711533502387987	0.28128028771503755	0.07669613955637558	0.08628146381763725	0.19298360818427035	0.20635411953803706	0.21438915172660222
0.298649805134428	0.18027224370178732	0.1822419747029393	0.26233038554401816	0.1641466927314083	0.17295479634375602	0.028035248675962302	0.08976924459192075	0.1556956012734689	0.31916238567420296	0.09041874493163435	0.07652328844343731	0.22677014572319024	0.2059174935055573	0.22088240803912768
0.3073379047917111	0.17271409600506574	0.1774633870138853	0.28526974317874465	0.19301677726290425	0.15748160756500665	0.03512288262852261	0.10137678379557329	0.16323566307103074	0.32378538030628234	0.08710924359503908	0.08628828030590512	0.23332721674650395	0.22294639886540854	0.22181304736722823
0.32672225351148304	0.20649852137796793	0.18902839455345205	0.30128935622466796	0.19091664841291642	0.1736712458720379	0.03911051804757151	0.09840955551487485	0.16442608245240337	0.30361151257442875	0.09272363633711271	0.08552323699563548	0.2538340332293734	0.23415531397581152	0.24244051729445612
0.3588464114915908	0.20920700806871978	0.22630831408719562	0.3375526363256405	0.21419338808769786	0.21194791594146078	0.03777106686557	0.11776964741952288	0.17627907650510308		0.09461184411535523	0.08780808703843059	0.2744271345066137	0.2534745533678257	0.2706230169645477
0.3927417607529869	0.2042546558833407	0.21124032496073017	0.3495884864446554	0.2218689897389948	0.20801020585662783	0.037544316096715054	0.11532919255624152	0.18158693444234303		0.10552645180286904	0.09684522947578249	0.31120722021678765	0.2572486535527925	0.25933560869774636
0.4315922880184576	0.20661109315774312	0.2380176438414169	0.3590481065007123	0.25786085985365115	0.2343100018076817	0.04246548292304819	0.12469740050201919			0.10610811877967873	0.09721100161703962	0.3262857021907909	0.26535890087437425	0.2851978032776891
0.4465933725864349	0.2334040350599493	0.22634095347051023	0.37120447521130545		0.24453503015692676	0.04333171906119899	0.14199866973002742			0.1267852857710432	0.10474566420720507	0.32921553857663255	0.26844591386833316	0.30017389629942265
0.47039533450284926	0.2631481615000665	0.24012923945235815	0.39406886818886455		0.2758884067619263	0.046849699952666995	0.1361249331788372				0.10294735665805385	0.3531042400688517	0.28936335977295835	0.31620885011608857
0.5238548692012153	0.2508090421879043	0.24319349067932397	0.3982628730122147		0.25809028498599584		0.1502201345559545					0.372383897797879	0.30138140507462824	0.319080075038652
0.543345751852917	0.27159327103663744	0.2495783156422926	0.42708273262868873		0.30868293613205317		0.15637915845007982					0.39147072196804605	0.30910931306836986	0.34228153635119485
0.5639381051440164	0.2906240771582851	0.26418855370577704	0.44288578789683636		0.2954044710887323		0.16193172963244212						0.30262975716384904	0.3550991738487533
0.5786011303115786	0.29789369035336494	0.2705137593543361	0.44220317132768594		0.3149758995028193		0.1712079229689103						0.3154678953908767	0.3587517666961928
	0.3145428913503591	0.26801479036662373	0.4569406167661306		0.3410858277522894		0.1760342036316837						0.3219505161566538
title	CA1 768
0.1528387471932154	0.15762518236168158	0.04180818308285256	0.0854786702435338	0.028034615786666165	0.042633816067474004	0.1236138066050659	0.0765866035089206	0.08393323720181183	0.081917482500177	0.10650529865230181	0.1536934774965466	0.0967774262458912
0.18950880861235042	0.22363961204919086	0.05579636428714333	0.11747274364499356	0.03397862068487132	0.06638690396703016	0.15537808009806864	0.08841969016536896	0.13152248464917762	0.11413254542192934	0.1388100748371355	0.1877854009095761	0.13033560507598974
0.21393628211034335	0.24917700975643886	0.07552389404388932	0.12930483950999513	0.039597576231911076	0.06988885660903148	0.15457841145165316	0.08414279027154967	0.14220787191791529	0.14185412889862856	0.14652327204501214	0.24168903401914957	0.14948463806635712
0.22954351663808112	0.27752596007508495	0.08191958565468158	0.16069248202652953	0.04398587062317747	0.08622584999209039	0.17724997548074437	0.09185461312152964	0.20046272039713744	0.15772542164508047	0.15896045446102136	0.23770497586108738	0.17364120584825798
0.2655719603519111	0.3088412424867442	0.09077131689853403	0.169266001083089	0.04599456575583411	0.10349185551056796	0.2182029536755941	0.10689367575227968	0.2070041572695249	0.16398535545906182	0.17330052595176496	0.25627450902524	0.1938727469900397
0.266971971045009	0.35641114674499136	0.0964665677790144	0.194456848429238	0.049330829048729576	0.10181978824419835	0.1982355622649071	0.11294898418584765	0.24372362415687993	0.21731456652752754	0.1896605808578572	0.2839626508360868	0.21715576448789092
0.3353076162874912	0.40829385314356764	0.09398010831554023	0.21596236056312684	0.056085164797166236	0.12735566178497856	0.23594693111064732	0.12442800512093992	0.24723434531635533	0.2283210504666957	0.20983451850241253	0.3231829016299952	0.2193928208772348
0.31355985203713915	0.4534243326134556	0.10289703748504131	0.21600666505194865	0.0626435007364424	0.13518188187674884	0.235635619804335	0.12262309058843077	0.27577124921371793	0.23206456828616429	0.2295931203049005	0.33227045150025686	0.234649554153671
0.3224335418174738	0.4502608524499671	0.10676490708041214	0.2380133709753235		0.1517631306976142	0.24269429066879197	0.11464262884632435	0.2781864241607365	0.22116938351695545	0.2505187830916959	0.33698894541960916	0.2608040683239476
0.39466200713876487	0.5364103205110922	0.11319298580892347	0.2435034374716691		0.16501990683454487	0.25802966203037814	0.11056442821780388	0.2881437027826815	0.2609753780874502		0.3948944893953108	0.27372582826647457
0.3930670452553754		0.11813024257114588	0.2596380910402934		0.17612544455959953	0.30709825127974033		0.3132012130122017	0.30657079489817746		0.38294546068090113	0.28234004685296216
0.376869185912844			0.28054014910791447		0.19060994307893542	0.30041813465708145		0.337924800247215	0.30435548029902326		0.3819790948642416	0.2843568349932877
0.41685662392720313			0.2779509458832077			0.31401066928240035		0.35439746769954994	0.3049616069509786		0.4133013203303511	0.3047185342865268
0.4479632347631258			0.2975878436004853			0.3261014211138285		0.3891504753999227	0.3084272786868561		0.43377472695785246	0.31947332519678867
0.450330895345719			0.3092662929597766			0.34781769255825196		0.4029928645961372	0.3251701689766361		0.4469829970955507	0.33694467610519807
0.45523661894586614			0.30509492315292647			0.3709049475319106		0.39821451286841353	0.3476344954148196		0.4454715965723293	0.3387692268671579
0.4866087458879035			0.3201799009789402			0.3748364078588135		0.4235000393078333	0.3559416785587044		0.47467566018011703	0.3616827563112601
title	SUB 768
0.28282008097580646	0.16456423809639728	0.17315226521151017	0.2489147360496362	0.185043879172775	0.15447162347959698	0.028294444398514383	0.13196107678454408	0.17679096641523998	0.3271951262852124	0.0862071904946818	0.0654277595584894	0.20822161939468575	0.18730618254361936	0.1730111135853625
0.3228473348104054	0.18771412034570786	0.20001197433982104	0.31487493208181166	0.18645261521329595	0.16831792280830757	0.05682906023016012	0.12361124821660235	0.18209695993546024	0.3681565604720173	0.10439080754418015	0.08653416571717487	0.24154287066236102	0.23034776913927932	0.23088047589791383
0.36857331326187276	0.21114112744895688	0.23373532330468574	0.3385876953417435	0.22825910145964673	0.1994193201097259	0.044063955651588715	0.14421562416742698	0.2063359159900175	0.3880027502725445	0.14967111835539681	0.08550750028265779	0.28891505303436743	0.2670374245311805	0.23923051086375927
0.40894515250468433	0.24032993152229337	0.234702258026438	0.3825632116259353	0.26191645666996655	0.22095452652674563	0.06386869966438673	0.1483432114797731	0.2244953327529212	0.43188111031134113	0.1637077736381906	0.09243148966407619	0.3144552480043777	0.2989314232046995	0.29194800979617774
0.4070513803019547	0.25459677135288766	0.26106112614345683	0.4336472285977415	0.2960073385006489	0.29553504143234827	0.07588985747555277	0.17020223417464844	0.2352615186388075	0.4420790975899614	0.17795383792418198	0.1294741619411609	0.3382960023711354	0.30010691441113424	0.31452656407665897
0.446673496716606	0.277828876760348	0.27652779226983304	0.43708522077452405	0.3194043446049189	0.2759079842240649	0.08331800735562916	0.17971842339789176	0.2892999481617339	0.4717315242644814	0.20070151275358283	0.12666031057087637	0.37194937042930964	0.3057902142847722	0.3074996281818805
0.498929663111578	0.3239021933803338	0.29347008576034317	0.46437585772287227	0.36553058935421917	0.3311043542292701	0.09239989528411162	0.19248186419252045	0.31414715509866226	0.5085178717012265	0.20376633261700852	0.13941086711558792	0.39448018160364545	0.32740315246413215	0.3479618779401034
0.5301247288380536	0.3222672924148716	0.305743128929082	0.48641876531571393	0.38519958941089094	0.37189402729178006	0.08790880852202919	0.20748264120924123	0.352509369016929		0.23292265461786493	0.13910175615017062	0.41048538226370435	0.3476712003407546	0.3656076861058246
0.5386059937996143	0.3554791215678593	0.3291423371921413	0.5036997346657712	0.4074434081470338	0.3585201333129413	0.11113676343155354	0.2175845046721786	0.35418777704414833		0.23682410365942097	0.14358382992540028	0.42276397887036643	0.3640422011079526	0.38205701174329865
0.5746623765915617	0.38356218104081846	0.3152031660502775	0.5169210388301057	0.4335950676635799	0.40303351663559267	0.12016801107329578	0.21803413071238473			0.2542678870242891	0.14104271021798925	0.46431953330319414	0.3573902481953899	0.3931262395301796
0.5822152060694122	0.38131552779094946	0.363244363267833	0.5512487987152009		0.4004067402914515	0.1325183805398945	0.22846998911347555			0.2775932358879203	0.1603363958244747	0.4919204594756945	0.3761562401016301	0.4063996972740736
0.604751854157118	0.42542879740431616	0.3708785732937156	0.5729267493044256		0.439983505001666	0.1446770341453262	0.2533458599180505				0.14322432478597705	0.5124319539820984	0.3980587219222147	0.4230572413134558
0.6347617334449687	0.4456002344547836	0.3861994896441881	0.5793018519051307		0.48924291179069057		0.2564622128906501					0.5437827438904482	0.3920128833406336	0.4342749090828474
0.6637289081448435	0.46333578181049906	0.397537924724572	0.5960974492137409		0.5211675356817989		0.25184253682592694					0.5360377060552648	0.40621457038797915	0.4504112990378498
0.6690369630212863	0.4565632456230769	0.3776682124115707	0.6175997709074086		0.5045815253597412		0.2649904905378629						0.4158421199027929	0.4454549536028785
0.6893344932843419	0.4735637916434947	0.39627982303866555	0.6557810507419791		0.5449188552986116		0.2811083122029306						0.42620424831379045	0.45850450253746783
	0.49930322368341407	0.3939418997366819	0.7111168529941947		0.5507949713920689		0.27497616023104365						0.42678808609492064
title	CA1 1024
0.1827302656856885	0.20378267243885365	0.05658172681625534	0.09572530454587179	0.028326536639371683	0.042415099110148936	0.13224192646352595	0.10006192140960322	0.11025069847542207	0.09482574091990749	0.1108054129983524	0.15565912696372833	0.10179655259338477
0.20293193242859228	0.2577970833116586	0.07704778641921754	0.12690766756493496	0.037010021015175	0.065224746684962	0.16378107883870238	0.10760468801768265	0.1587425923557026	0.11990294935163458	0.1418726889842836	0.22440587965021114	0.13937647034490458
0.24170799353122852	0.25982186476612174	0.08448319984592813	0.14139036965938268	0.041333574247137725	0.07178289611946194	0.18413625641551779	0.1127763972990404	0.1831957572638215	0.14905115689024812	0.1810774217043167	0.2184856270648873	0.15716232746790332
0.23468249199994698	0.3219072338641684	0.08352393782025089	0.18735495232936622	0.04406717061955837	0.08795583796565395	0.20092725120250876	0.13547572122369747	0.19294857833827073	0.1693817180889952	0.19598503250496038	0.26241017783761955	0.16636038491877536
0.30830933645287795	0.39490836688397024	0.08631073574413106	0.18610834309488386	0.05448214998148701	0.092324047486562	0.21916564340151135	0.13318882048130035	0.24743718222699415	0.2143087121324774	0.2135064627683981	0.3100797524562056	0.1722228850062271
0.35262546664184813	0.41941114012512304	0.09578858416674077	0.2135561926018219	0.05442667176867766	0.11249973752323321	0.24632214901486044	0.14754366361640223	0.25943056555780175	0.20187513162794243	0.23001850307778496	0.29074407075742004	0.21048863344135743
0.3472307974146929	0.5018175703606402	0.09818758587495167	0.2135254525142612	0.04728812616093406	0.12294019871953703	0.260516900611664	0.15710283953864956	0.267460614005637	0.2337243324657315	0.24512607599117792	0.3339988407982453	0.2180739195927391
0.3679360497115423	0.5108486546972588	0.10647120566851678	0.23605393477009542	0.0552581449784143	0.1301576295620681	0.2866615661066878	0.16049130213999926	0.29325532922002034	0.2316552019271924	0.2644135895379452	0.36066272839459396	0.2397541853624059
0.3800429969605224	0.5831554514632369	0.11316632533368455	0.2591718825306441		0.13942551559796612	0.28714893185137974	0.15713583063479172	0.30529648932005704	0.2666355301962873	0.28459467327023136	0.37001913014853516	0.2525462635304371
0.4391061714126534	0.5878125425462476	0.1158588471200495	0.26624884357410833		0.1493179800943042	0.31679589865763336	0.13763660874747785	0.30385647742626504	0.27279206089163516		0.411597078652293	0.27885178185352855
0.4267677166987447		0.13001136401976685	0.2894102210929929		0.15861149512368755	0.32872734608135784		0.32321186472957514	0.298650833111423		0.39729762281379055	0.28942036288936024
0.45699184851095287			0.30160775642442766		0.16980817386566763	0.3559996494081174		0.3409284048127638	0.30712705466062057		0.4306250841462559	0.2982684688841458
0.4865111180280607			0.3124819624659474			0.35054631499908817		0.3554834029278994	0.35058186446274564		0.42499440454739457	0.316488316749149
0.49202574033971735			0.3184169696135408			0.37226943857487865		0.358264134746917	0.3317226578190566		0.43316937768737235	0.3314035842169239
0.4799295018638199			0.3307563280693374			0.38998361742405335		0.37185762559368535	0.3745815076278848		0.4688411465692749	0.3384786676552373
0.5313247162272624			0.34247098020387434			0.38865773656820396		0.4145767047318102	0.39387962767622986		0.4705868192777144	0.35065400139784364
0.5548362443044321			0.3457895977685576			0.4017559151978953		0.41647805883011807	0.38123503286940896		0.47984042156022033	0.3642798425709617
title	SUB 1024
0.3226045964735531	0.19548807985433725	0.17444435297152938	0.27360554201563625	0.20875683434162226	0.13999774408024723	0.056394552631004895	0.13973797541071747	0.2040512410110015	0.3616420478775354	0.1205196143805578	0.08076515223298512	0.22392100189217615	0.22985890225610817	0.21243867803878425
0.3557103118494818	0.19530280776670567	0.2404784443786653	0.327903121172107	0.18958539818607265	0.17009714117560695	0.06424084967524166	0.13991335506997193	0.24434141241727172	0.3961207300769071	0.11897393156278004	0.082572523742342	0.2610264286530186	0.2394967133154822	0.21187130276271623
0.39096946690786	0.18715221315649708	0.2719169397278102	0.36215188588783886	0.2518828141929367	0.2537215568902053	0.06046449555541659	0.1685838129024993	0.24405783238152134	0.42093014554094066	0.1640247937357521	0.08924454862027938	0.2821268017304368	0.2703680917380651	0.2888123518369448
0.40336234781851127	0.3024125870114567	0.29629644840411795	0.4157001484885181	0.2471830177753858	0.2230487248029983	0.08151476749347676	0.17523092967608467	0.2666896039581426	0.46786503132232293	0.1875232000857104	0.12057071904295556	0.3185183032574354	0.28319244055834614	0.28651608138161255
0.42566640027335134	0.3089008358688089	0.3097282083947242	0.4078416624018634	0.3212795689682772	0.34442237044805674	0.08848424670696281	0.19309288675058706	0.2938111443399211	0.46988391193978174	0.2004328971843327	0.12673436659886725	0.3780261929515337	0.30343086335896907	0.3239823020412051
0.4888229573940187	0.30455487680544135	0.3309032015519994	0.4972167740421544	0.3371747652914617	0.3184079833911683	0.10330682073342246	0.21434235300275614	0.31296277300165015	0.5227771469177718	0.20661591881552904	0.1253330481224292	0.3759780686479285	0.3026901168326402	0.3652720019588303
0.4872831709766274	0.3590221988163286	0.32785062549462823	0.4909870136012892	0.37880498429961995	0.36512814215748773	0.11707280347278434	0.21658588855288016	0.3265085513110618	0.5527956641284235	0.24823441992367504	0.13130556660231116	0.4122448331014098	0.3694363963839064	0.38015035733249136
0.5416627456084198	0.3644971381317322	0.37111377170992926	0.5289429728746154	0.41833791830854083	0.3502505752019077	0.12952224300772044	0.23872675433611526	0.3526373867372736		0.2578252984697253	0.15670989207104125	0.43783183419865296	0.35427329459203144	0.369572551520677
0.5447668208807892	0.38207249930906856	0.3962251637197878	0.5644974382720575	0.44500576835658084	0.3980184450742486	0.1270992587736821	0.24109793522137885	0.3721189415707326		0.27147390238069624	0.1382997711858961	0.4462993457323475	0.37267597859824414	0.3904082890890674
0.5634770832277805	0.40608005193435526	0.40242030637134846	0.561675318945342	0.48043899069514245	0.45825027568909205	0.1384927227845882	0.2436596152534451			0.29340269228287047	0.14583919633340234	0.4734203826096132	0.37968238271240706	0.41461745157943897
0.5886784479123524	0.44085478224183094	0.40094548043843015	0.5921779897927463		0.4455314978534601	0.14957423973494868	0.26965620458060274			0.3016952588865868	0.15776897899799025	0.492873297867644	0.39167051435522005	0.4320826448439905
0.6021839073819103	0.45111247556671197	0.43413273788029644	0.6244170077452653		0.4880067648470627	0.1503317090654442	0.29311716533987736				0.14463254254039692	0.5139139593308362	0.4200094658382349	0.4409317109228273
0.6066412421067582	0.4590212900459097	0.4213039664872821	0.6531231072803478		0.47272528666448954		0.29446668014319327					0.5238601584599656	0.42308266090200086	0.4527917155983351
0.6190693965188692	0.466288134461281	0.45472406543155836	0.6636678826413513		0.5068004714726094		0.29673233638063384					0.5472668489952861	0.4320189037161482	0.46165602920929794
0.6268500249149391	0.4841635284268308	0.46753875224452335	0.6864164504620984		0.54036334280277		0.3188284325437887						0.44095162901913065	0.48661824879786986
0.6233386079999597	0.4887764584747105	0.47113565446413064	0.7104291427353567		0.5549198355395591		0.3250543099323593						0.4455476694817749	0.49502040641108835
	0.5249379327699714	0.5026989112286047	0.7385980334851929		0.5455010001963342		0.32371071082523556						0.45160937375423543
