# Supplementary material for: Distinct manifold encoding of navigational information in the subiculum and hippocampus
Source: Sci Adv. 2024 Jan 31;10(5):eadi4471. doi: 10.1126/sciadv.adi4471 (PMC10830115; doi:10.1126/sciadv.adi4471)
Supplement: Supplementary file 2 — Data S1 [file sciadv.adi4471_data_s1.zip › fig6/fig6c_sourcedata.csv]

title	CA1
0.5244557544124758	0.6836920068161942	0.775746726887752	0.8013251986345908
0.30403229975726137	0.40172207092717127	0.5363493406438711	0.5889511910629794
0.07486669729728063	0.10152028291140558	0.11860728153667102	0.13024513075879898
0.2462229184814972	0.3120127654750313	0.32032279249418893	0.34580330743035265
0.033110520903179924	0.05331799438250423	0.062491008326295866	0.05483540998256323
0.09523454328124187	0.13914476091171904	0.19015895833509436	0.16934551113384477
0.21739151714916305	0.31923665598346984	0.40473021002088316	0.4333614331099678
0.07348184227653867	0.0864557723334308	0.11080075134239556	0.13755134399984842
0.3935868736155092	0.4808303610388617	0.5271060005583632	0.46812309571287514
0.3055677890991457	0.4170084466207065	0.5148842514581919	0.5686675540192043
0.14819427564509333	0.17825297122700487	0.2474648864896489	0.2850699514762295
0.4192280048571753	0.499971727701668	0.6220142285431094	0.6234607455712187
0.19569148852862644	0.35154961774779603	0.39518030493018846	0.39105408767908
title	SUB
0.5786489031179894	0.6708505742535925	0.6893344932843412	0.6233386079999588
0.4365950894825645	0.5553363096143553	0.594747388687206	0.6156191505112242
0.2917228081506478	0.3166963531457646	0.4184322406240233	0.5259461450738415
0.4570271485656465	0.5560711071970229	0.7111168529941952	0.7385980334851928
0.25769629228364754	0.3891485854862664	0.43359506766358025	0.48043899069514273
0.40802533946540576	0.5876452690981132	0.6455565505849712	0.6537289943907061
0.04706439888970901	0.09846900402325029	0.144677034145326	0.15033170906557938
0.22051789681805675	0.2532380350742609	0.3241884455782529	0.3473648931037553
0.18122667053032798	0.3175144862802646	0.3541877770441486	0.3721189415707321
0.3035355526278185	0.44215612749038025	0.5085178717012266	0.5527956641284237
0.12794705304965204	0.22957134346486635	0.27757652135767474	0.30169525888658705
0.1030902742896879	0.13350943977216123	0.14322432478597696	0.14463254254039717
0.39147985004197017	0.47492990335839863	0.5360377060552647	0.5472668489952863
0.32451230625116834	0.3963527246693372	0.4328443434811274	0.45650545887255634
0.35842486067668566	0.4395278278894501	0.45850450253746594	0.49502040641108813
