# Supplementary material for: Distinct manifold encoding of navigational information in the subiculum and hippocampus
Source: Sci Adv. 2024 Jan 31;10(5):eadi4471. doi: 10.1126/sciadv.adi4471 (PMC10830115; doi:10.1126/sciadv.adi4471)
Supplement: Supplementary file 2 — Data S1 [file sciadv.adi4471_data_s1.zip › fig6/fig6a_sourcedata.csv]

title	CA1
0.6836920068161942	0.753827539962141	0.7650021929190837	0.7872685099567451
0.40172207092717127	0.5134766304296978	0.5238371858249804	0.5277838830328483
0.10152028291140558	0.1285088895521799	0.14250059467994386	0.15258236724169166
0.3120127654750313	0.3723967114748654	0.3901693404620059	0.4050987615760135
0.05331799438250423	0.07157950804391078	0.07458735424410223	0.07563097796525453
0.13914476091171904	0.15731777146268708	0.17339830207902615	0.19480990897139863
0.31923665598346984	0.3831964022664712	0.46723511696256725	0.498864526403074
0.0864557723334308	0.2135979916915188	0.24695579485931965	0.25994415378141666
0.4808303610388617	0.580819592777924	0.599269000170906	0.6327349015960144
0.4170084466207065	0.6069208257135676	0.6695052521386182	0.6944739763011465
0.17825297122700487	0.2320779432886187	0.2500686380428685	0.2569107856093067
0.499971727701668	0.6191830775724394	0.6615016237873172	0.6914512132628183
0.35154961774779603	0.45238488426102946	0.49561655566191987	0.5000723070027298
title	SUB
0.6708505742535925	0.7609434974190874	0.7710334239709719	0.7915165062257716
0.5553363096143553	0.6533817722999586	0.6991375529087345	0.7230093597504024
0.3166963531457646	0.7173658735023012	0.743414103549092	0.7619966922926416
0.5560711071970229	0.7687414359047289	0.8232643399430566	0.8292031032050343
0.3891485854862664	0.42702867140041445	0.4531990707429273	0.473440389173443
0.5876452690981132	0.6673899658431967	0.7483125107824711	0.7765883660926047
0.09846900402325029	0.11603510648600734	0.13928589461114507	0.15729937051217524
0.2532380350742609	0.34044909281792723	0.444551453218781	0.45880718037685286
0.3175144862802646	0.3251428743857639	0.3989921115358771	0.43318547713484434
0.44215612749038025	0.605027651443068	0.6641071303809369	0.6713906203033726
0.22957134346486635	0.2959116403147073	0.30396439616133264	0.3112170580416884
0.13350943977216123	0.28229793399082004	0.33081669529211155	0.36913905861306606
0.47492990335839863	0.5694510655829274	0.6423554887746996	0.6749865216623557
0.3963527246693372	0.6096327560086346	0.6753388476865216	0.7018742218464121
0.4395278278894501	0.5001001896989445	0.5524711939755502	0.5920227147457258
