# Supplementary material for: Distinct manifold encoding of navigational information in the subiculum and hippocampus
Source: Sci Adv. 2024 Jan 31;10(5):eadi4471. doi: 10.1126/sciadv.adi4471 (PMC10830115; doi:10.1126/sciadv.adi4471)
Supplement: Supplementary file 2 — Data S1 [file sciadv.adi4471_data_s1.zip › fig6/fig6f_sourcedata.csv]

title	CA1 isomap pca
0.6836920068161942	0.44660043124041604
0.40172207092717127	0.3623273179054677
0.10152028291140558	0.11570270139739602
0.3120127654750313	0.32878522669971977
0.05331799438250423	0.03577163090908933
0.13914476091171904	0.1297362116886635
0.31923665598346984	0.29454622665761243
0.0864557723334308	0.0794513632471284
0.4808303610388617	0.40703790569338716
0.4170084466207065	0.3041491832633929
0.17825297122700487	0.1736455632602917
0.499971727701668	0.4676861465415233
0.35154961774779603	0.22539978925434248
title	SUB isomap pca
0.6708505742535925	0.5725552099888969
0.5553363096143553	0.4336532819891249
0.3166963531457646	0.27485326221891737
0.5560711071970229	0.4498761688720164
0.3891485854862664	0.34754461775436457
0.5876452690981132	0.49825568790311325
0.09846900402325029	0.11620003405973373
0.2532380350742609	0.25932895813566725
0.3175144862802646	0.30291686124184536
0.44215612749038025	0.4054355997756266
0.22957134346486635	0.20893852033167712
0.13350943977216123	0.09964790012973679
0.47492990335839863	0.406584327938981
0.3963527246693372	0.31723160501931424
0.4395278278894501	0.40448648078064436
