# Supplementary material for: Distinct manifold encoding of navigational information in the subiculum and hippocampus
Source: Sci Adv. 2024 Jan 31;10(5):eadi4471. doi: 10.1126/sciadv.adi4471 (PMC10830115; doi:10.1126/sciadv.adi4471)
Supplement: Supplementary file 2 — Data S1 [file sciadv.adi4471_data_s1.zip › fig7/fig_7c_sourcedata.csv]

title	CA1 rat
0.5801927829545238
0.480875075239917
0.5314720221056981
0.4054241997221887
0.42793349915734913
0.5041962540956793
0.45258298053998075
0.5038002388191971
title	SUB rat
0.544866690169138
0.6586188561116323
0.3542989132508983
0.7216916214645541
0.5676672635089589
0.5205082091153796
0.4667940871179425
0.6890063503391047
0.5400230242916564
0.47972141180446504
0.5729094413156847
0.43541750231814574
0.4748742084876652
title	CA1 region
0.7069369568342189
0.6946623464839344
0.5177155640965726
0.637423615942161
0.4688595694978207
0.43626445604022884
0.5792480663625578
0.5756369086757493
title	SUB region
0.5630203723112535
0.6126412365161475
0.07510656869744087
0.6149441640568548
0.6518528098748919
0.5799702847100543
0.5337577838404826
0.8676575069213912
0.5459181376635893
0.395673001434662
0.5186858983592199
0.5153451191252266
0.6695635421930446
title	CA1 task
0.3909059469913399
0.3879226790101862
0.3186091233937311
0.4890616250682543
0.30281462246541185
0.37485916213825454
0.2512997441509786
0.28622199057403014
title	SUB task
0.26608570749169075
0.43122842462882105
0.4132567980547828
0.43554903336005885
0.5916916898812614
0.5112767289054045
0.5399674885888827
0.5256736327803478
0.3885659296700301
0.35103788368528205
0.48818252234030857
0.5932771719566008
0.650234686481606
