# Supplementary material for: Distinct manifold encoding of navigational information in the subiculum and hippocampus
Source: Sci Adv. 2024 Jan 31;10(5):eadi4471. doi: 10.1126/sciadv.adi4471 (PMC10830115; doi:10.1126/sciadv.adi4471)
Supplement: Supplementary file 2 — Data S1 [file sciadv.adi4471_data_s1.zip › fig7/fig_7b_sourcedata.csv]

title	CA1 self rat region rask shuffle
0.6836920068161942	0.396673168118451	0.4833271467105204	0.267259271374894	0.08317058464611532
0.40172207092717127	0.19317813108263876	0.2790611964246543	0.15583710197158832	0.031011338860782046
0.3120127654750313	0.16582605538980585	0.16153386488323745	0.09941011369565353	0.03839833038812742
0.31923665598346984	0.12942626577408592	0.20348898359826706	0.156126397756631	0.06538107343023088
0.4808303610388617	0.20576341890045158	0.22544191607816239	0.14560246424789058	0.05743829290166874
0.4170084466207065	0.21025409671241824	0.18192596312916334	0.1563194369048131	0.045292583646736946
0.499971727701668	0.22627869470894454	0.28960765650713843	0.1256427672541519	0.06150396579377623
0.35154961774779603	0.1771107813781371	0.20236493520648266	0.10062123137731357	0.04466810754615572
title	SUB self rat region rask shuffle
0.6708505742535925	0.36552413199162054	0.37770254008147586	0.17850374967147417	0.08122366893048652
0.5553363096143553	0.36575496499546195	0.3402219234044528	0.23947680193418167	0.07393962366511332
0.3166963531457646	0.11220517375006711	0.023785976403771364	0.13087692085664543	0.04012953781595503
0.5560711071970229	0.40131185900260935	0.341952682171443	0.24219623321912098	0.08982643947775662
0.3891485854862664	0.22090691262137102	0.25366759890806234	0.2302559841612715	0.04437968919023448
0.5876452690981132	0.3058741866133843	0.3408167940273492	0.30044935094121955	0.06212087058093987
0.2532380350742609	0.11821001740603113	0.13516777238535588	0.13674030581423205	0.06853403216874232
0.3175144862802646	0.21876949737176082	0.27549382757736063	0.1669089934633326	0.0349674275450931
0.44215612749038025	0.2387744891764423	0.24138104967609297	0.17180680673759996	0.04966210461770827
0.22957134346486635	0.11013028899681343	0.09083518251213135	0.08058823856469369	0.030388009778883694
0.47492990335839863	0.27209182559717227	0.24633944358110849	0.23185247815634202	0.07708192513049622
0.3963527246693372	0.1725789134125145	0.20425844211032773	0.23514702358911763	0.06797038875301316
0.4395278278894501	0.20872042937730537	0.29429180933407506	0.28579623936763787	0.07606603601024389
