# Supplementary material for: Distinct manifold encoding of navigational information in the subiculum and hippocampus
Source: Sci Adv. 2024 Jan 31;10(5):eadi4471. doi: 10.1126/sciadv.adi4471 (PMC10830115; doi:10.1126/sciadv.adi4471)
Supplement: Supplementary file 2 — Data S1 [file sciadv.adi4471_data_s1.zip › fig8/fig8b_sourcedata.csv]

title	CA1-CA1
0.042731831603013644	0.015265754850793078	0.026248388531251228	0.006115963770765413	0.005412682494285925	0.006724996044212246	-1.6111988804074866e-05	0.028760150937606796
0.03974702558652235	0.025284807700747144	0.04335721806927163	-0.029047969192551714	0.01606532593350575	0.012117616724430569	0.007658966155739304	0.04458393657325009
0.06254858975365402	0.031231751191474443	0.051073800673818094	8.003819046776222e-06	0.018204290610840796	0.010588381984798194	0.00030926775039233356	0.04913559422534304
0.05909584945707603	0.03566898699461526	0.05023075666250099	0.009921301517352427	0.024876311681529876	0.021446744795779814	0.01467304858298893	0.04924510199311143
0.0791652514589829	0.04930087627759715	0.0532016279781624	-0.017764292084004357	0.020352245584656013	0.029857222020656504	-0.006341227914305976	0.05970035519835897
0.0793091290831287	0.05433154745646206	0.04978258345523144	0.005471643160594856	0.024998044909356622	0.03358392262454253	0.026645704402048647	0.07707651967273717
0.08942510213570627	0.06893673267588875	0.00986040795589948	-0.018748419544649654	0.030013521993904647	0.027564598811451596	0.01273486233026106	0.08484739052709582
0.08331563392570539	0.08671262849251549	0.05209200606605027		0.025646111172053176	0.04436367537220351	0.006347221554514319	0.08366991829865604
0.10181514109326514	0.0956713369761487	0.06974745952088124		0.026413319277501054	0.03347971389473388		0.09370370654304971
0.10150530982093041				0.03410205575702932	0.04726562342436409		0.10732637409085602
0.11481807285676499				0.03520771164980841	0.032970250104596296		0.11721726477329755
0.11772883356669692					0.040514271629810056		0.11462418800335741
0.12713766981567767					0.059344506018209175		0.122100767128555
0.13081901996464296					0.05386852945455031		0.1215863994756853
0.13249509594023967					0.05868394163976854		0.1316204491320569
0.13584142010445432					0.05490572890619414		0.13984339096552378
0.1323948915182168					0.055857980769217275		0.14343413092923424
title	SUB-CA1
0.041798264916340984	0.06319308707272799	0.05818960849299848	0.01395438365226413	0.007739239904441736	0.038442457367614695	0.08786404032032967	0.025870472128107676
0.021546775210758942	0.08545717972985119	0.059944205608629536	0.019935430052833738	0.0448272505515775	0.03239771751486873	0.10186200918833531	0.026974433953130594
0.06706611041497837	0.11662404752350171	0.07407592774857376	0.008531194207056237	0.02622976572859211	0.03952170740728368	0.08793527564365389	0.03163862431194196
0.09081457075079377	0.13470761676890558	0.1248788455128663	0.0223889804343656	0.012400248874144303	0.03752073270046994	0.11229452428745608	0.044823532774827916
0.07604848606535594	0.10872827960401511	0.1016259796544765	0.023474307002432037	0.05741063146739632	0.036849950571412916	0.10795837530399	0.04446359636198388
0.07106656352735714	0.11633497289943348	0.12422350705225069	0.01784008363002035	0.047491294391992706	0.061370968544031505	0.1068056095252262	0.05557638498207201
0.08284296160394043	0.15155885320492565	0.1106913186853654	0.02907067116580151	0.044705017516167116	0.06503668734292603	0.1015795901514302	0.07567655367398815
0.07734674962770968	0.1558828975566655	0.12438030630631028	0.020201913014805603	0.04921514138735821	0.07221287014661817		0.07151024606619012
0.11975231785856347	0.15117158431916541	0.12905115011454524	0.036828130457442126	0.059143960188499885	0.06303111503330526		0.08566109846590615
0.14238676536811132	0.17301519288636502	0.14304620787695252	0.03702228733326743	0.05526091026564191			0.08409745462570475
0.16231688953432213	0.17217327866431564	0.13304673087015978	0.03662601201120616	0.06439945000957721			0.10290766359707242
0.13858386113986662	0.16955067011512825	0.15577650086838093		0.07333851031891754
0.1376137311482885	0.17627474523237666	0.14063488293240078		0.0643609927444757
0.14125484714096873	0.1951204672982118	0.130170166158289		0.07191417575953567
0.13026441938094327	0.1891419265560708	0.14409549456135734		0.07108047546052083
0.1581356385062986	0.20291413752152254	0.13945185060569434		0.08249124282133291
0.1540132280618331	0.21338269674401728	0.15521976164326773		0.08571620079806298
title	SUB-SUB
0.08280593546856388	0.09954009615706824	0.08006256226711374	0.02578723180269657	0.05764454974273181	0.10018680984701538	0.18026202470034555	0.043494202300375415
0.11991922351870878	0.11735910500259106	0.08248609025005064	0.024485524737238952	0.05329186942501651	0.08660375050961	0.21776244635397965	0.062404053183667506
0.12077257816301143	0.12365880400221956	0.0939485866180959	0.03550013441423479	0.06339398201955702	0.10979860398051516	0.21917423462764013	0.08565018961720203
0.13812312347120845	0.17622385752318656	0.12319689345576934	0.03280886223999432	0.07942117071819133	0.11395936329454032	0.2182467501032332	0.09230170583429549
0.145356435240061	0.16784291985184469	0.13706663553170012	0.038774582517873364	0.0643185516535329	0.14729065708833583	0.2286735103712167	0.10122708367697482
0.16602291149717555	0.1713466699151755	0.17202605950895436	0.034297195349558496	0.0925827749622575	0.16155596053351354	0.26580345148828616	0.11079544212491031
0.17452460303996895	0.2047681950673843	0.1636678146268601	0.03273912053564106	0.08901519457461735	0.16896713716827136		0.11925368278561774
0.20858753978459743	0.18618735136381342	0.18043722719844776	0.040673357986676165	0.08579864814366667	0.1922841106663711		0.13407855371910998
0.1697515790421363	0.2170342886492437	0.17206858862930197	0.04089380100359495	0.1062924128655756			0.1425991557826331
0.19477622122302513	0.23537675441668843	0.19042641982788655	0.04432930833203249	0.10276327729429027			0.15467280020233481
0.2145444888817386	0.24027745306888781	0.18884413718897566		0.11092802282086649
0.24104523113776094	0.2528988228096013	0.20482061297718512		0.1256367029641735
0.23121064324850768	0.2673917995868983	0.20897059253883188		0.11418711516823059
0.23014147660402487	0.2828341719328148	0.2156285409168695		0.11503328297536793
0.2450635015253804	0.2888470696248243	0.22498776152749816		0.12573681614735185
0.23855009011131542	0.2942670370856386	0.23702548247133137		0.1335166982304911
0.24207828765584025		0.24154109462386636		0.1340074823739347
title	CA1-SUB
0.026628860926240668	0.06072860066018247	0.0408739578809873	0.019573470118983045	0.02141559493905687	0.0542101289198953	0.026683865311325616	0.03660660968029509
0.04081825341761495	0.05940410112352149	0.080576240919466	0.02519733183420872	0.01389289509514573	0.018221777848064117	0.055010779816894485	0.06130797512960162
0.037899398384969495	0.1051787410451234	0.09553497166945622	0.018931554161496007	0.027428660244215017	0.03592960780509993	0.0837856187920464	0.052872865956179106
0.07815725645760466	0.07921310026704324	0.07632255966191254	0.024571040425838544	0.018375392270678373	0.055061703033654784	0.055654916108277594	0.05398485329967473
0.08257753003885875	0.09664554790361676	0.08994623682473117	0.02522753325761845	0.034120071972126145	0.062467996381044964	0.07655086872801907	0.05809696412453757
0.08516324456617541	0.08466845615183631	0.10254300325430127	0.018721042926398097	0.03262588836570951	0.0738833184600159	0.09762609675998715	0.09406659417499993
0.09050412411839984	0.10711246509353348	0.11353694041328635	0.024192935836671425	0.033779952874517495	0.093387160423206	0.10144015254977808	0.09371859238574755
0.10068096694587153	0.11401686315818726	0.13169567083317535	0.025538037902447328	0.032463744840441004	0.09830879870887106	0.12246578517540571	0.09433246528712133
0.10400214647935117	0.14890667495182383	0.1225850063150475		0.04138628365226221	0.11841908822591225	0.12061281125249398	0.06790120475025929
0.1316517270770105	0.14927895798980723	0.1349033935947892		0.03498052358993971	0.10326691927983567		0.06823378752842724
0.14276956810015007				0.041714084376079	0.09931046994586823		0.1306724064325277
0.11331220731336573				0.04318738223106832	0.09162829238304931		0.12380326249387133
0.12029758556009754					0.11760891322560502		0.10423078896238827
0.157048998655131					0.14261683911425957		0.1311265556791334
0.16873799944472442					0.1253965934843553		0.11970353526143074
0.1042135671200397					0.1597446204528364		0.14968083973446208
0.14156158278831674					0.1569746785754195		0.1448112575221337
