# Supplementary material for: Distinct manifold encoding of navigational information in the subiculum and hippocampus
Source: Sci Adv. 2024 Jan 31;10(5):eadi4471. doi: 10.1126/sciadv.adi4471 (PMC10830115; doi:10.1126/sciadv.adi4471)
Supplement: Supplementary file 2 — Data S1 [file sciadv.adi4471_data_s1.zip › fig9/fig9e_sourcedata.csv]

title	CA1 awake
0.9999999999999998	0.3464207323894978	0.29494930697488975	-0.05945107029123157	-0.04571207794986988	0.062064662210781545	-0.04440000662883399	-0.01670194988024526	-0.16985002854993483	0.003221037575482751	-0.08214213733417465	-0.08290594336484704	-0.01920206538375097	-0.09003899932985568	-0.09097241105372361	-0.05317637957345193	-0.020017810739747684	0.06710181021746114	0.04658122636411793	0.026393539911761483	-0.03343647919519937	-0.014236890534402072
0.3464207323894978	0.9999999999999999	0.3509651962028706	0.010063252343314786	-0.043343784326200334	-0.02501547699020095	0.0073543986800877195	0.061369563620387674	-0.15127362612450193	0.001256789688564124	-0.10072744961056124	-0.025222306519913515	-0.021158703908639092	-0.008941432014663032	-0.024950604483613567	-0.06776869696747179	-0.025243352327462706	0.07654597737255908	0.049281816801766645	-0.03908238951997181	-0.0371992244281158	0.039375633857700924
0.29494930697488975	0.3509651962028706	0.9999999999999998	0.19988380873801054	0.22814447223553927	0.09227573263392524	-0.0466055717656352	0.07174407060421825	-0.0903831956583417	-0.029924725898435416	-0.14082921592668737	-0.0961103933377303	-0.019590655384585248	-0.027345897674197466	-0.033742029313567415	-0.058668781436092034	0.008700617704536073	0.1056777898001737	-0.029733941080650486	-0.12055306358165607	-0.030553679130348343	-0.015269045496847284
-0.05945107029123157	0.010063252343314786	0.1998838087380105	0.9999999999999998	0.3585521233661821	0.0935703679854251	-0.005329294594869107	0.06444451139019847	-0.0796235061652289	-0.01637254088838168	-0.003166092333646628	-0.05939693198847318	0.038662800189246935	-0.014713361502183678	0.036855524789573504	0.01343610439152994	0.051596826222025834	0.042334054170784396	0.09873259883054351	-0.028282165219460052	0.039455901516522805	0.041956775233272944
-0.04571207794986988	-0.04334378432620033	0.22814447223553927	0.3585521233661821	1.0	0.27137089461903	-0.03174842830680814	-0.0015149524114226253	-0.07942755749304832	-0.03194175871897935	-0.07007035570094262	-0.11222578111295034	-0.04308675349418262	-0.08591730256342646	-0.04945846857674284	0.007211044890268989	0.026784644384897253	-0.011362181352003904	0.054065706242451377	0.004639735010398034	0.007830285118661778	0.014592643056240409
0.062064662210781545	-0.025015476990200947	0.09227573263392526	0.0935703679854251	0.27137089461903	1.0	-0.03202011081966839	-0.0019625676804846354	-0.07899610587096839	-0.016118227675080476	-0.04455230463952503	-0.07519315490967647	-0.011790311527668695	-0.04157144364141359	-0.06869417063781785	0.009442355756275049	0.037593231239226636	0.017240622306485195	0.177334830565641	0.06280631483061039	0.008063595960263853	0.03581522534374266
-0.04440000662883399	0.007354398680087719	-0.0466055717656352	-0.005329294594869106	-0.031748428306808144	-0.03202011081966839	1.0	0.3331402764346395	0.1749005008115238	0.042125062392176685	0.03401070035454962	0.0269833624879312	0.0759871203490202	0.1437988282051769	0.06261326512183016	0.006452045597109898	0.054751430771356746	0.009162234768011675	-0.01944328951713349	-0.06818185175619296	0.01788474250184643	0.04077127159013323
-0.01670194988024526	0.061369563620387674	0.07174407060421825	0.06444451139019848	-0.0015149524114226253	-0.0019625676804846354	0.3331402764346395	1.0	0.05071170453520338	0.054847441182624544	0.040305179612386714	0.011784216794771249	0.20247770878255011	0.15132216923911157	0.02339581222613501	0.05647179985496552	0.016234391161729655	0.029973960128151875	-0.051228080084813235	-0.13083383010788244	-0.013888751505729442	0.02653413520662808
-0.16985002854993483	-0.15127362612450196	-0.0903831956583417	-0.0796235061652289	-0.07942755749304832	-0.07899610587096838	0.1749005008115238	0.05071170453520338	0.9999999999999999	0.017146422208777615	-0.05006624760908801	0.058302875143553555	-0.06372418746355307	0.13769076631849317	0.0414352955428089	-0.02432924168618412	0.019936479874620588	-0.015704106124560753	-0.10746004467832379	-0.05665954891171049	-0.03722663787965155	0.029395394128247494
0.003221037575482751	0.001256789688564124	-0.029924725898435416	-0.01637254088838168	-0.03194175871897935	-0.016118227675080476	0.04212506239217668	0.054847441182624544	0.017146422208777615	1.0	0.2931790499816584	0.16188457728336453	0.10683860895940209	0.10401934321381735	0.08511720801276146	0.076325061331327	0.0032699003241719324	0.048455111818838145	0.04580825677671097	-0.02221175425234445	0.026986620065139143	0.025664383802127218
-0.08214213733417464	-0.10072744961056124	-0.14082921592668737	-0.003166092333646628	-0.07007035570094262	-0.04455230463952503	0.034010700354549624	0.040305179612386714	-0.05006624760908801	0.2931790499816584	1.0	0.22529555803884846	0.2045998761678929	0.18275022235445484	0.201650968795525	0.14657515696614798	-0.0068551042828643655	0.026040517129863935	0.07483884667971273	0.056645510181717394	0.061535137820652556	0.04758012272632031
-0.08290594336484702	-0.025222306519913515	-0.09611039333773032	-0.05939693198847318	-0.11222578111295033	-0.07519315490967647	0.026983362487931203	0.011784216794771249	0.058302875143553555	0.16188457728336453	0.22529555803884843	1.0	0.1108195410978718	0.12641330742216497	0.12215853972357606	0.053459081883017026	0.029407254291454334	0.007405230738304118	-0.043617386619118806	0.07785933527538452	0.019709997768679634	-0.0013268531419510527
-0.01920206538375097	-0.021158703908639092	-0.019590655384585244	0.03866280018924693	-0.04308675349418262	-0.011790311527668695	0.07598712034902022	0.20247770878255011	-0.06372418746355307	0.10683860895940209	0.20459987616789288	0.11081954109787179	0.9999999999999998	0.3130607616220159	0.17784803249551445	0.2070087737770481	0.002940504225962153	0.009225330872801201	0.07977356956479903	0.12804249202042206	0.05467471811628379	0.04313188718203371
-0.09003899932985568	-0.008941432014663032	-0.027345897674197466	-0.014713361502183678	-0.08591730256342646	-0.04157144364141359	0.14379882820517692	0.15132216923911157	0.13769076631849317	0.10401934321381734	0.18275022235445482	0.12641330742216497	0.31306076162201596	1.0	0.2934468690535658	0.1364868923962664	0.007070361319233404	0.006100701824158996	0.07192526993270362	0.06487193288532977	0.013253500807589462	0.057427002659099925
-0.09097241105372361	-0.024950604483613564	-0.03374202931356741	0.0368555247895735	-0.04945846857674283	-0.06869417063781784	0.06261326512183016	0.02339581222613501	0.04143529554280889	0.08511720801276144	0.20165096879552502	0.12215853972357604	0.17784803249551448	0.2934468690535659	1.0	0.16628991576850635	-0.02088964418509509	0.004824451767975792	0.09465007824411348	0.05272317958531352	0.03204025963322227	0.08846923575434558
-0.05317637957345193	-0.06776869696747179	-0.058668781436092034	0.01343610439152994	0.007211044890268989	0.009442355756275049	0.006452045597109898	0.05647179985496552	-0.02432924168618412	0.07632506133132698	0.14657515696614798	0.053459081883017026	0.20700877377704807	0.13648689239626638	0.16628991576850635	1.0	-0.002501869113874739	-1.602277493781754e-05	0.06773584007644975	0.04354460237769457	0.04937339033244435	0.017181598853395638
-0.020017810739747684	-0.025243352327462706	0.008700617704536073	0.05159682622202583	0.02678464438489725	0.03759323123922664	0.054751430771356746	0.016234391161729655	0.01993647987462059	0.003269900324171933	-0.006855104282864365	0.029407254291454334	0.002940504225962153	0.007070361319233404	-0.02088964418509509	-0.0025018691138747394	1.0	0.02777210042793191	-0.00616604688642362	-0.01960263699452553	-0.007863846128942262	-0.013726738057891883
0.06710181021746113	0.07654597737255908	0.10567778980017369	0.042334054170784396	-0.011362181352003902	0.017240622306485195	0.009162234768011675	0.029973960128151872	-0.015704106124560756	0.048455111818838145	0.026040517129863938	0.007405230738304119	0.009225330872801201	0.006100701824158996	0.004824451767975793	-1.602277493781754e-05	0.02777210042793191	1.0	0.003335596324121255	-0.022687745224435014	0.0033599469080285915	0.014975872833510762
0.04658122636411793	0.04928181680176665	-0.02973394108065049	0.09873259883054353	0.05406570624245138	0.177334830565641	-0.01944328951713349	-0.05122808008481323	-0.10746004467832379	0.04580825677671098	0.07483884667971273	-0.043617386619118806	0.07977356956479903	0.07192526993270362	0.09465007824411348	0.06773584007644975	-0.00616604688642362	0.003335596324121255	0.9999999999999998	0.23725535241283088	0.07718250532584657	0.041155968978213525
0.02639353991176148	-0.039082389519971804	-0.12055306358165606	-0.028282165219460052	0.004639735010398034	0.06280631483061037	-0.06818185175619296	-0.1308338301078824	-0.056659548911710496	-0.02221175425234445	0.056645510181717394	0.07785933527538452	0.12804249202042206	0.06487193288532977	0.05272317958531352	0.04354460237769457	-0.01960263699452553	-0.022687745224435014	0.23725535241283086	1.0	0.07298668408404688	0.03349316229829586
-0.03343647919519937	-0.0371992244281158	-0.030553679130348343	0.039455901516522805	0.007830285118661776	0.00806359596026385	0.01788474250184643	-0.013888751505729442	-0.03722663787965155	0.026986620065139143	0.06153513782065256	0.019709997768679634	0.0546747181162838	0.013253500807589462	0.03204025963322227	0.04937339033244435	-0.007863846128942264	0.0033599469080285915	0.07718250532584657	0.07298668408404688	1.0	-0.005933879756920162
-0.01423689053440207	0.039375633857700924	-0.015269045496847286	0.041956775233272944	0.014592643056240407	0.03581522534374266	0.04077127159013323	0.026534135206628076	0.02939539412824749	0.025664383802127218	0.04758012272632031	-0.001326853141951053	0.04313188718203371	0.057427002659099925	0.08846923575434557	0.017181598853395638	-0.013726738057891884	0.01497587283351076	0.041155968978213525	0.03349316229829586	-0.005933879756920162	1.0
title	CA1 ripple
1.0	-0.030833209282227783	-0.04636805513307048	-0.05082149373625145	-0.046362826692693836	0.18258798142297872	-0.0412627031311998	0.05710752838403285	-0.06489688590917972	0.02233328545519131	-0.04126270313119993	0.031107214083334583	-0.13868447347312934	-0.046003949505131286	-0.016303534482264723	-0.050358108785143435	-0.003438558594266493	-0.0898422827372284	-0.11290054925030182	-0.1149740272349126	-0.04401875963556033	-0.004404880315604302
-0.030833209282227783	0.9999999999999999	0.17058919729495783	0.11867208538848392	0.20990041407833937	0.012364249582226573	0.16286035386336165	0.035975934874428905	0.10790061389791478	0.03571992796508778	0.019160041630983685	-0.08666647674033981	0.10275001562667081	-0.08858783472988127	-0.19156479007829424	0.06913361415080341	0.10538022897041026	0.09386465089278684	0.0658667599791039	0.053387368764919736	-0.06603626656434829	0.2500470605956392
-0.04636805513307047	0.17058919729495783	1.0	0.18420774380065724	-0.031218681854021015	-0.11421899330121511	0.04322030794290976	0.059816850940870185	0.0241204291492305	-0.0025992035354573018	0.14406769314303253	0.3277468215540491	-0.01649812836724682	0.0028344994579499174	0.027471719025069632	0.01605350239750219	-0.09364400054297128	0.2470246356342052	0.19507323383214337	-0.020874304496396934	-0.010640104290557312	0.22607907851432582
-0.05082149373625145	0.11867208538848392	0.18420774380065724	1.0	0.31041549632837495	0.10782566763810368	0.008860841131343061	0.1250163068379875	0.14093439115042117	-0.003463703742460079	0.07531714961641614	0.08074977067174588	0.1496082265100201	-0.07583574945629035	0.04269765960747422	0.14363823664982206	0.15949514036417572	0.2061931249047336	0.10039711868251275	0.051848513929684904	-0.05780678974796473	0.06243028578697446
-0.046362826692693836	0.20990041407833934	-0.03121868185402102	0.31041549632837495	0.9999999999999998	0.3292437057851324	-0.12038585308576887	0.1772262149734514	-0.06718504744946686	0.028959287876699345	0.03009646327144229	-0.042709055084404215	0.06612876789848282	-0.03552846872244242	0.02481721000180339	0.02342236720733912	0.3160128643501433	0.06552975829106547	0.20551845783211675	-0.04472560868466437	-0.02963694829829249	-0.07710865759549868
0.18258798142297875	0.012364249582226575	-0.11421899330121511	0.10782566763810368	0.3292437057851324	1.0	0.12291701677260077	0.1698461071449799	0.06080245505841989	0.044352253804192235	0.04609388128972513	-0.04496975082736126	-0.13475220854717082	-0.20556099590524998	0.07760069479338447	-0.08641950808099925	0.1958989954813329	0.037635496474749106	0.15306790601557865	-0.06849897540212939	-0.04539011658381313	0.004920618741756336
-0.0412627031311998	0.16286035386336165	0.043220307942909764	0.008860841131343061	-0.12038585308576887	0.12291701677260077	1.0	0.2600507152082454	-0.02536731447159208	0.14032311517566146	0.12500000000000033	-0.04434600701584922	0.22344683448850514	0.03279129178919769	0.07730521080451118	0.01768734494277381	-0.08333333333333343	0.20412414523193229	-0.1052361694170235	0.13003158293424905	-0.04103049699311099	0.16012815380508674
0.05710752838403286	0.03597593487442891	0.059816850940870185	0.12501630683798748	0.1772262149734514	0.16984610714497989	0.26005071520824546	1.0	-0.044947608221059296	0.11106379167634765	0.37024169622868874	-0.018177891664787137	0.3610790767971173	0.1569619523096285	0.14060934968637392	0.1419641322925163	0.08594896519594601	0.2483187435362486	0.29407650630126725	0.34633566580978414	-0.06619023207385458	0.004234722805625967
-0.06489688590917972	0.10790061389791478	0.0241204291492305	0.14093439115042117	-0.06718504744946686	0.06080245505841989	-0.025367314471592083	-0.044947608221059296	1.0	0.11136527275349727	-0.0761019434147762	0.1721156831461628	-0.020547392178299855	0.15471982399881373	0.1738776025590061	-0.09556893400347481	-0.025367314471592045	-0.10356162766686706	0.03025500203839026	0.08764724033270743	-0.04371500784629806	-0.03249616986663273
0.02233328545519131	0.03571992796508778	-0.0025992035354573018	-0.003463703742460079	0.02895928787669935	0.04435225380419223	0.14032311517566143	0.11106379167634764	0.11136527275349725	1.0	0.04009231862161752	0.06533908342569003	0.2555972511517956	0.27805459124729887	0.34041140817165355	0.12072881539999815	0.1453346550033642	0.15549239511107502	-0.06258423684932325	0.1843262491905168	0.1949334194001584	-0.05456922618248193
-0.04126270313119994	0.01916004163098368	0.14406769314303253	0.07531714961641613	0.030096463271442286	0.04609388128972512	0.12500000000000033	0.3702416962286887	-0.0761019434147762	0.04009231862161752	1.0	0.08869201403169857	0.33982539411793466	0.18035210484058697	0.07730521080451097	0.10612406965664259	-0.08333333333333347	0.2721655269759094	0.3624801391030812	0.33436692754521147	0.3692744729379986	0.09340808971963417
0.031107214083334583	-0.08666647674033981	0.3277468215540491	0.08074977067174588	-0.042709055084404215	-0.04496975082736125	-0.04434600701584922	-0.018177891664787137	0.17211568314616282	0.06533908342569003	0.08869201403169857	1.0	0.0018579327918556354	-0.030537419970592932	-0.03542450001388504	-0.003529634053158002	-0.12195151929358578	0.05431254465935703	-0.09178047684333916	-0.0024713063524646134	0.15829986755426423	-0.08521253078490472
-0.13868447347312934	0.10275001562667081	-0.016498128367246817	0.1496082265100201	0.06612876789848282	-0.13475220854717082	0.22344683448850514	0.3610790767971173	-0.020547392178299855	0.2555972511517956	0.3398253941179346	0.0018579327918556354	1.0	0.29949563551885444	0.2910122560118059	0.12078853908543014	-0.05120656623694932	0.3154753508220005	0.057806943619411084	0.412479299003554	0.17534057557523963	0.008945032270058806
-0.046003949505131286	-0.08858783472988126	0.0028344994579499174	-0.07583574945629033	-0.03552846872244242	-0.20556099590525	0.03279129178919769	0.15696195230962853	0.15471982399881373	0.27805459124729887	0.18035210484058695	-0.03053741997059293	0.2994956355188544	1.0	0.2720833157432672	0.02261964467079276	0.016395645894598847	0.16064386578049997	-0.002300553292087348	0.22294124421111522	0.08879923794435503	0.09976537128667458
-0.016303534482264723	-0.19156479007829422	0.027471719025069632	0.04269765960747422	0.02481721000180339	0.07760069479338447	0.07730521080451118	0.14060934968637392	0.17387760255900608	0.34041140817165355	0.07730521080451097	-0.03542450001388504	0.29101225601180597	0.2720833157432672	0.9999999999999999	0.10346084398924064	-0.090189412605263	0.20338486322040364	-0.053632746609834026	0.17710876209958373	-0.044406197072527964	0.09077743169468899
-0.05035810878514344	0.06913361415080341	0.01605350239750219	0.14363823664982206	0.02342236720733912	-0.08641950808099925	0.01768734494277381	0.1419641322925163	-0.09556893400347481	0.12072881539999815	0.10612406965664258	-0.003529634053158002	0.12078853908543015	0.02261964467079276	0.10346084398924064	0.9999999999999999	-0.05748387106401475	0.0505457983501243	0.05149730653387058	0.04435547388710722	-0.028303101586133174	-0.07363828917640274
-0.003438558594266493	0.10538022897041024	-0.09364400054297128	0.15949514036417572	0.3160128643501433	0.1958989954813329	-0.08333333333333344	0.08594896519594601	-0.025367314471592052	0.14533465500336418	-0.08333333333333347	-0.12195151929358576	-0.05120656623694933	0.016395645894598847	-0.09018941260526299	-0.057483871064014744	1.0	0.10206207261596566	0.09354326170402115	-1.659636920643472e-17	-0.020515248496555474	0.11342410894527019
-0.0898422827372284	0.09386465089278684	0.24702463563420524	0.20619312490473357	0.06552975829106547	0.0376354964747491	0.20412414523193229	0.24831874353624864	-0.10356162766686705	0.15549239511107502	0.2721655269759094	0.05431254465935704	0.3154753508220005	0.16064386578049994	0.20338486322040364	0.0505457983501243	0.10206207261596567	1.0	0.105019410856471	0.16683911023754006	-0.03350126050864051	-0.0871627267280819
-0.11290054925030182	0.06586675997910389	0.19507323383214337	0.10039711868251275	0.20551845783211675	0.15306790601557865	-0.1052361694170235	0.2940765063012672	0.030255002038390256	-0.06258423684932325	0.36248013910308113	-0.09178047684333916	0.057806943619411084	-0.002300553292087348	-0.053632746609834026	0.05149730653387057	0.09354326170402115	0.10501941085647101	0.9999999999999998	0.13684025691232382	-0.025907353996990148	0.11983127838056788
-0.1149740272349126	0.05338736876491973	-0.020874304496396934	0.051848513929684904	-0.04472560868466437	-0.06849897540212939	0.13003158293424905	0.3463356658097841	0.08764724033270742	0.1843262491905168	0.33436692754521147	-0.0024713063524646134	0.412479299003554	0.22294124421111525	0.17710876209958376	0.04435547388710722	-1.659636920643472e-17	0.16683911023754006	0.13684025691232382	1.0	0.02286540202539921	0.05949062089032669
-0.044018759635560324	-0.06603626656434829	-0.010640104290557312	-0.05780678974796472	-0.02963694829829249	-0.04539011658381313	-0.04103049699311099	-0.06619023207385458	-0.04371500784629805	0.19493341940015838	0.3692744729379986	0.15829986755426426	0.17534057557523963	0.08879923794435501	-0.044406197072527964	-0.02830310158613317	-0.020515248496555474	-0.03350126050864051	-0.025907353996990148	0.02286540202539921	1.0	-0.026280550932848094
-0.004404880315604303	0.2500470605956392	0.22607907851432585	0.06243028578697446	-0.07710865759549868	0.004920618741756336	0.16012815380508671	0.004234722805625967	-0.032496169866632736	-0.05456922618248193	0.09340808971963416	-0.08521253078490472	0.008945032270058806	0.09976537128667456	0.09077743169468899	-0.07363828917640274	0.11342410894527019	-0.0871627267280819	0.11983127838056788	0.05949062089032669	-0.026280550932848094	0.9999999999999998
title	CA1 delta
2.220446049250313e-16	0.37725394167172555	0.3413173621079602	0.008629576554980117	0.0006507487428239547	0.12052331921219717	0.003137303497634192	0.07380947826427811	0.10495314264075511	0.01911224787970856	0.04087943420297472	0.11401315744818162	0.11948240808937838	0.04403504982472439	0.07466887657145889	0.0028182707883084926	0.016579252145481192	0.15694409295468953	0.15948177561441976	0.1413675671466741	0.010582280440360962	0.00983201021879777
0.37725394167172555	0.0	0.18037599890791275	0.10860883304516913	0.2532441984045397	0.037379726572427524	0.15550595518327393	0.02539362874595877	0.25917424002241674	0.034463138276523655	0.11988749124154492	0.061444170220426295	0.12390871953530991	0.07964640271521824	0.16661418559468066	0.1369023111182752	0.13062358129787296	0.017318673520227756	0.01658494317733726	0.09246975828489154	0.028837042136232484	0.21067142673793826
0.3413173621079602	0.18037599890791275	2.220446049250313e-16	0.015676064937353296	0.2593631540895603	0.20649472593514034	0.08982587970854496	0.011927219663348067	0.1145036248075722	0.027325522362978114	0.2848969090697199	0.4238572148917794	0.003092527017338427	0.030180397132147384	0.06121374833863705	0.07472228383359422	0.10234461824750736	0.1413468458340315	0.22480717491279384	0.09967875908525914	0.01991357483979103	0.24134812401117312
0.008629576554980117	0.10860883304516913	0.015676064937353268	2.220446049250313e-16	0.048136627037807134	0.014255299652678577	0.014190135726212168	0.06057179544778904	0.22055789731565006	0.0129088371459216	0.07848324195006277	0.14014670266021906	0.11094542632077316	0.06112238795410667	0.005842134817900718	0.1302021322582921	0.1078983141421499	0.1638590707339492	0.0016645198519692345	0.08013067914914496	0.09726269126448753	0.020473510553701516
0.0006507487428239547	0.25324419840453966	0.2593631540895603	0.048136627037807134	2.220446049250313e-16	0.05787281116610238	0.08863742477896072	0.17874116738487403	0.012242510043581456	0.060901046595678694	0.10016681897238491	0.06951672602854612	0.10921552139266544	0.05038883384098404	0.07427567857854622	0.01621132231707013	0.28922821996524606	0.07689193964306937	0.15145275158966537	0.0493653436950624	0.037467233416954265	0.09170130065173908
0.1205233192121972	0.037379726572427524	0.20649472593514037	0.014255299652678577	0.05787281116610238	0.0	0.15493712759226916	0.17180867482546455	0.13979856092938828	0.06047048147927271	0.09064618592925017	0.030223404082315213	0.12296189701950212	0.16398955226383638	0.14629486543120232	0.0958618638372743	0.15830576424210627	0.02039487416826391	0.024266924550062352	0.1313052902327398	0.053453712544076985	0.030894606601986323
0.003137303497634192	0.15550595518327393	0.08982587970854497	0.014190135726212166	0.08863742477896072	0.15493712759226916	0.0	0.0730895612263941	0.20026781528311588	0.09819805278348477	0.09098929964545072	0.07132936950378041	0.14745971413948494	0.11100753641597921	0.01469194568268102	0.011235299345663913	0.13808476410469017	0.1949619104639206	0.08579287989989001	0.198213434690442	0.058915239494957417	0.11935688221495351
0.07380947826427811	0.02539362874595876	0.011927219663348067	0.060571795447789	0.17874116738487403	0.17180867482546452	0.07308956122639404	0.0	0.09565931275626267	0.05621635049372311	0.329936516616302	0.029962108459558386	0.1586013680145672	0.005639783070516935	0.11721353746023891	0.08549233243755079	0.06971457403421635	0.21834478340809674	0.34530458638608047	0.47716949591766655	0.052301480568125135	0.02229941240100211
0.10495314264075511	0.25917424002241674	0.1145036248075722	0.22055789731565006	0.012242510043581456	0.13979856092938828	0.20026781528311588	0.09565931275626267	1.1102230246251565e-16	0.09421885054471965	0.026035695805688194	0.11381280800260923	0.043176795285253214	0.017029057680320564	0.13244230701619722	0.07123969231729069	0.045303794346212636	0.0878575215423063	0.13771504671671406	0.14430678924441792	0.006488369966646507	0.061891563994880223
0.01911224787970856	0.034463138276523655	0.027325522362978114	0.0129088371459216	0.0609010465956787	0.060470481479272704	0.09819805278348476	0.056216350493723095	0.09421885054471964	0.0	0.2530867313600409	0.0965454938576745	0.14875864219239351	0.17403524803348153	0.2552942001588921	0.044403754068671156	0.14206475467919227	0.10703728329223687	0.10839249362603423	0.20653800344286125	0.16794679933501927	0.08023360998460916
0.0408794342029747	0.11988749124154492	0.2848969090697199	0.07848324195006276	0.10016681897238491	0.09064618592925015	0.09098929964545072	0.32993651661630197	0.026035695805688194	0.2530867313600409	0.0	0.13660354400714989	0.13522551795004176	0.00239811751386787	0.12434575799101402	0.04045108730950539	0.0764782290504691	0.24612500984604546	0.28764129242336844	0.2777214173634941	0.307739335117346	0.04582796699331386
0.1140131574481816	0.061444170220426295	0.4238572148917794	0.14014670266021906	0.06951672602854611	0.03022340408231522	0.07132936950378042	0.029962108459558386	0.11381280800260926	0.0965454938576745	0.13660354400714986	0.0	0.10896160830601617	0.1569507273927579	0.1575830397374611	0.05698871593617503	0.1513587735850401	0.046907313921052914	0.048163090224220356	0.08033064162784914	0.1385898697855846	0.08388567764295367
0.11948240808937838	0.12390871953530991	0.003092527017338427	0.11094542632077317	0.10921552139266544	0.12296189701950212	0.14745971413948492	0.1586013680145672	0.043176795285253214	0.14875864219239351	0.13522551795004173	0.10896160830601616	2.220446049250313e-16	0.013565126103161462	0.11316422351629146	0.08622023469161796	0.05414707046291148	0.3062500199491993	0.021966625945387945	0.28443680698313195	0.12066585745895583	0.0341868549119749
0.04403504982472439	0.07964640271521822	0.030180397132147384	0.061122387954106655	0.05038883384098404	0.16398955226383644	0.11100753641597924	0.005639783070516963	0.017029057680320564	0.17403524803348153	0.00239811751386787	0.1569507273927579	0.013565126103161573	0.0	0.0213635533102986	0.11386724772547364	0.009325284575365442	0.15454316395634096	0.07422582322479097	0.15806931132578544	0.07554573713676557	0.04233836862757465
0.07466887657145889	0.16661418559468066	0.06121374833863704	0.005842134817900725	0.07427567857854622	0.1462948654312023	0.01469194568268102	0.11721353746023891	0.1324423070161972	0.2552942001588921	0.12434575799101405	0.15758303973746107	0.11316422351629149	0.021363553310298655	1.1102230246251565e-16	0.06282907177926571	0.06929976842016791	0.19856041145242784	0.1482828248539475	0.1243855825142702	0.07644645670575023	0.0023081959403434132
0.0028182707883084857	0.1369023111182752	0.07472228383359422	0.1302021322582921	0.01621132231707013	0.0958618638372743	0.011235299345663913	0.08549233243755079	0.07123969231729069	0.04440375406867117	0.040451087309505404	0.05698871593617503	0.08622023469161792	0.11386724772547362	0.06282907177926571	1.1102230246251565e-16	0.05498200195014001	0.05056182112506212	0.016238533542579175	0.0008108715094126487	0.07767649191857753	0.09081988802979837
0.016579252145481192	0.13062358129787294	0.10234461824750736	0.1078983141421499	0.28922821996524606	0.15830576424210627	0.13808476410469017	0.06971457403421635	0.04530379434621264	0.14206475467919225	0.07647822905046911	0.1513587735850401	0.054147070462911485	0.009325284575365442	0.0692997684201679	0.054982001950140004	0.0	0.07428997218803375	0.09970930859044477	0.019602636994525514	0.012651402367613212	0.12715084700316207
0.15694409295468953	0.017318673520227756	0.14134684583403156	0.16385907073394917	0.07689193964306937	0.020394874168263903	0.1949619104639206	0.21834478340809677	0.08785752154230629	0.10703728329223687	0.24612500984604546	0.04690731392105292	0.3062500199491993	0.15454316395634093	0.19856041145242784	0.05056182112506212	0.07428997218803376	0.0	0.10168381453234974	0.18952685546197506	0.0368612074166691	0.10213859956159266
0.15948177561441976	0.01658494317733724	0.22480717491279387	0.0016645198519692206	0.15145275158966537	0.024266924550062352	0.08579287989989001	0.3453045863860804	0.13771504671671406	0.10839249362603423	0.2876412924233684	0.048163090224220356	0.021966625945387945	0.07422582322479097	0.1482828248539475	0.016238533542579182	0.09970930859044477	0.10168381453234976	0.0	0.10041509550050706	0.10308985932283672	0.07867530940235436
0.1413675671466741	0.09246975828489154	0.09967875908525912	0.08013067914914496	0.0493653436950624	0.13130529023273976	0.198213434690442	0.4771694959176665	0.14430678924441792	0.20653800344286125	0.2777214173634941	0.08033064162784914	0.28443680698313195	0.15806931132578547	0.12438558251427023	0.0008108715094126487	0.019602636994525514	0.18952685546197506	0.10041509550050703	0.0	0.050121282058647666	0.025997458592030828
0.010582280440360955	0.028837042136232484	0.01991357483979103	0.09726269126448753	0.037467233416954265	0.05345371254407698	0.058915239494957417	0.052301480568125135	0.0064883699666465	0.16794679933501924	0.307739335117346	0.13858986978558463	0.12066585745895583	0.07554573713676555	0.07644645670575023	0.07767649191857752	0.01265140236761321	0.0368612074166691	0.10308985932283672	0.050121282058647666	0.0	0.020346671175927932
0.009832010218797767	0.21067142673793826	0.24134812401117314	0.020473510553701516	0.09170130065173908	0.030894606601986323	0.11935688221495348	0.02229941240100211	0.06189156399488023	0.08023360998460916	0.045827966993313846	0.08388567764295367	0.0341868549119749	0.04233836862757464	0.002308195940343427	0.09081988802979837	0.12715084700316207	0.10213859956159266	0.07867530940235436	0.025997458592030828	0.020346671175927932	2.220446049250313e-16
title	SUB awake
0.9999999999999999	0.25648207064131084	0.21422880149012077	0.11219069187939737	0.13516554088106192	0.08540331067775915	-0.1069217639674002	-0.1104981718470187	-0.04321964737273895	-0.16059653063551024	-0.198488398380202	-0.17644815717940404	-0.07467322952620721	-0.10972252589975687	0.017396079657935812	-0.14613134919136647	-0.09588410266753405	-0.34816260473978544	0.07000530117115385
0.25648207064131084	0.9999999999999998	0.18695509530421822	0.12077811987006143	-0.14502005278820423	-0.06756080487528011	-0.1036512501411189	-0.07280603041125235	0.007328617860024966	0.0867737148438389	0.05385735834150128	0.061424132405214896	0.04864139194191378	-0.13697053782601312	-0.0782493085291975	-0.08068219558837005	-0.12687222938103648	-0.2594790445619758	-0.18562944858308428
0.2142288014901208	0.18695509530421825	0.9999999999999998	0.06776793555121768	-0.2084725189385922	-0.06286469090795574	-0.15086314722759175	-0.12998066929582602	0.05572004487622871	-0.06462814570741875	-0.16318087194836722	-0.21420651221118034	-0.0034213308653737013	0.008388800910402968	-0.04907789450155665	0.028678152663390157	0.030680894277979535	-0.21515370451339755	-0.0875216407293943
0.11219069187939738	0.12077811987006142	0.06776793555121768	1.0	-0.0597921812354066	-0.015830290181295788	0.01164205179847457	0.08815042322411404	0.012557756316704895	0.22006516990356742	-0.051970422079300305	0.0070428771797666915	0.058676711359395665	-0.010857498124954063	0.06123247251961186	0.07528085403143439	-0.015554111614795953	-0.04531636565284247	0.018658179033286513
0.1351655408810619	-0.14502005278820423	-0.20847251893859217	-0.0597921812354066	1.0	0.24854735489405969	0.27777945789850855	0.12859439952737242	0.0896547099472765	-0.1562413322063431	-0.15787950489809904	-0.13613244463635346	-0.05961274612835863	-0.027679755063652195	0.08928533031147873	-0.22950606207274704	0.01466664436753616	-0.15612677418397483	-0.04023079322267366
0.08540331067775915	-0.06756080487528011	-0.06286469090795573	-0.015830290181295784	0.2485473548940597	1.0	0.24492963272028637	0.20828666520340375	0.15076067526669695	-0.012766683635918647	-0.006982288405486526	-0.039833261074064326	-0.015271776335507248	0.09919702972175064	0.06203007155598957	-0.03408192489283014	0.026524928952809553	-0.07992299017684193	0.004010720739099492
-0.10692176396740019	-0.1036512501411189	-0.15086314722759175	0.011642051798474568	0.27777945789850855	0.24492963272028634	1.0	0.37782542148616327	0.27917230779345725	0.009213509213622096	-0.08062629381818943	-0.06417726644788734	-0.07636176661144017	0.06685710676769091	0.09204734928247513	-0.08210109467556727	-0.08039926263031848	0.07223464897250809	-0.05732949550926411
-0.1104981718470187	-0.07280603041125235	-0.12998066929582602	0.08815042322411402	0.12859439952737242	0.20828666520340372	0.37782542148616327	1.0	0.21426546119844952	0.11912421885930982	0.007225613267437042	0.029526741107157615	-0.007161227769736165	0.07104460188060445	0.08165902599043962	-0.031465393531952546	-0.07695933404726352	0.08087156861231902	-0.03759508001693104
-0.04321964737273895	0.007328617860024966	0.05572004487622872	0.012557756316704895	0.0896547099472765	0.15076067526669695	0.2791723077934573	0.21426546119844952	1.0	-0.04584026957523191	-0.2353655172889468	-0.24052730734554512	-0.1571788751700574	0.19531485550487104	0.18004430009185726	0.03407082748937363	0.09342272901515097	0.12651691019435102	0.1904121159550885
-0.16059653063551024	0.0867737148438389	-0.06462814570741875	0.22006516990356742	-0.1562413322063431	-0.012766683635918648	0.009213509213622096	0.11912421885930982	-0.0458402695752319	1.0	0.3502220905862743	0.3359142532831458	0.13942527237397756	-0.1265120949070752	-0.012875933099540353	5.835010530564194e-05	-0.1120630774605251	-0.03654267045610066	-0.16943269389470983
-0.198488398380202	0.05385735834150129	-0.16318087194836722	-0.0519704220793003	-0.15787950489809904	-0.006982288405486526	-0.08062629381818943	0.007225613267437042	-0.2353655172889468	0.3502220905862743	0.9999999999999999	0.3416956959962075	0.15423622642453869	-0.14883825493795105	-0.2807904761065651	-0.021015725744637906	-0.16079051410717918	0.01021852126726864	-0.15424656416126475
-0.17644815717940407	0.06142413240521491	-0.21420651221118034	0.0070428771797666915	-0.13613244463635346	-0.039833261074064326	-0.06417726644788734	0.029526741107157615	-0.24052730734554512	0.3359142532831458	0.3416956959962075	1.0	0.19386697784616833	-0.13944660863123745	-0.05494145184433113	0.0032139495366782143	-0.1441008652716536	-0.04333171662347297	-0.12811905265941875
-0.07467322952620722	0.04864139194191378	-0.0034213308653737013	0.05867671135939566	-0.05961274612835863	-0.015271776335507248	-0.07636176661144017	-0.0071612277697361655	-0.15717887517005744	0.13942527237397756	0.15423622642453869	0.1938669778461683	0.9999999999999999	-0.04565687927948956	-0.08229470280560788	-0.0009281419228938506	-0.0737400707461059	-0.05962911231463479	-0.10948996084190073
-0.10972252589975685	-0.13697053782601312	0.008388800910402968	-0.010857498124954063	-0.02767975506365219	0.09919702972175064	0.06685710676769091	0.07104460188060445	0.19531485550487104	-0.1265120949070752	-0.14883825493795108	-0.13944660863123742	-0.04565687927948957	0.9999999999999999	0.38398691250197814	0.34041207027305637	0.28422565983652415	0.271732913149933	0.13031330039916741
0.017396079657935815	-0.0782493085291975	-0.04907789450155664	0.061232472519611864	0.08928533031147871	0.062030071555989566	0.09204734928247513	0.08165902599043962	0.18004430009185726	-0.012875933099540353	-0.2807904761065651	-0.054941451844331135	-0.08229470280560788	0.3839869125019782	0.9999999999999999	0.17721258427945127	0.11064202331001749	0.12645550413741544	0.05195690518890015
-0.14613134919136647	-0.08068219558837005	0.02867815266339016	0.07528085403143438	-0.22950606207274704	-0.03408192489283014	-0.08210109467556727	-0.031465393531952546	0.03407082748937364	5.835010530564194e-05	-0.021015725744637906	0.003213949536678214	-0.0009281419228938507	0.3404120702730564	0.17721258427945127	0.9999999999999999	0.31649080501699123	0.2699049897464304	0.20389168309905417
-0.09588410266753407	-0.12687222938103648	0.030680894277979532	-0.015554111614795953	0.01466664436753616	0.026524928952809553	-0.08039926263031848	-0.07695933404726352	0.09342272901515096	-0.1120630774605251	-0.16079051410717918	-0.1441008652716536	-0.0737400707461059	0.28422565983652415	0.11064202331001749	0.3164908050169913	1.0	0.28185994275383985	0.16641988124946472
-0.3481626047397854	-0.2594790445619758	-0.21515370451339758	-0.04531636565284248	-0.15612677418397483	-0.07992299017684194	0.07223464897250809	0.080871568612319	0.12651691019435102	-0.03654267045610066	0.01021852126726864	-0.04333171662347297	-0.05962911231463479	0.271732913149933	0.12645550413741546	0.2699049897464304	0.28185994275383985	1.0	0.2585557476385517
0.07000530117115385	-0.18562944858308428	-0.0875216407293943	0.018658179033286516	-0.04023079322267366	0.004010720739099492	-0.05732949550926412	-0.03759508001693104	0.19041211595508847	-0.16943269389470983	-0.15424656416126475	-0.12811905265941875	-0.10948996084190074	0.13031330039916741	0.05195690518890015	0.2038916830990542	0.16641988124946472	0.2585557476385517	0.9999999999999998
title	SUB ripple
1.0	0.22197224727644238	-0.07257207634811644	-0.06001159958144502	0.0783176153978502	-0.035615051608306254	0.18350982665131962	0.23976700581566854	-0.04220050047718003	-0.0855300527539036	0.12175034470373401	0.05997569758171769	-0.14088653340432764	-0.12034974428658005	-0.0022337898756908886	-0.05391826228475759	-0.016506495920365537	-0.16681727257598794	-0.1274210142141545
0.22197224727644238	1.0	-0.05728211627333702	-0.10500755021447061	-0.06422065921170418	-0.008729048150941556	0.011586261342464306	-0.055128584726254086	-0.09322343971128493	-0.06644854306809861	-0.08256089192664548	0.040819015527463386	0.06014989316720143	-0.03896857072065642	-0.11825768703813641	-0.0409240623209794	-0.06473038389581873	0.020543690391179297	0.027978306854112935
-0.07257207634811644	-0.057282116273337014	1.0	0.1429078269607353	-0.0690841275004534	-0.013786220252799101	-0.03888486344957421	-0.041719756545283926	0.07746822032674909	-0.06121820348771569	0.027544157681901663	-0.07943317343895034	0.007036868175945685	-0.1114078535351383	-0.020011098394483777	-0.030970175007271592	0.12954387570878784	0.28692153828018574	0.0005814149039197225
-0.06001159958144503	-0.10500755021447061	0.1429078269607353	1.0	-0.0799677905173513	-0.0978633807976444	-0.04080074824738207	-0.05348590383718258	-0.014489998603275028	0.1350769795324055	0.03891201818405986	-0.1018355673151263	-0.07492826503176937	0.13722691009105484	0.16350091154546706	-0.03970463730922445	0.09112388392802341	0.04272906307010922	-0.0006349621031875728
0.07831761539785019	-0.06422065921170418	-0.0690841275004534	-0.0799677905173513	0.9999999999999998	-0.11481700680810948	-0.01917201319393628	0.040381867026861175	-0.03653674699883186	-0.06062961267156733	-0.14315144046097336	0.05844801274701892	-0.10481417698787061	-0.10664866576699171	0.08439844181586206	-0.0562877638183	-0.05140828756182859	-0.01711802101079659	-0.017972195489979397
-0.03561505160830626	-0.008729048150941556	-0.013786220252799101	-0.09786338079764438	-0.11481700680810947	0.9999999999999999	-0.03903889479503689	-0.046437736809883015	-0.05113389808571705	-0.03198465105036006	-0.0129386841111989	-0.03929602990774822	0.5629716863888072	-0.014589021406097476	0.1454691365073038	-0.03447251266633461	-0.07056285506866515	0.03257419716345379	-0.09427045925658925
0.18350982665131962	0.011586261342464306	-0.03888486344957421	-0.040800748247382064	-0.019172013193936282	-0.03903889479503689	1.0	-0.028250680948683132	0.07090113243054944	-0.02299588662148533	-0.06690628410361349	-0.05378845480868147	0.019926531810015427	-0.035097857626842865	-0.07590457417336055	0.5509801742764011	0.0599563731076162	-0.038732664150283425	-0.06283804916176738
0.23976700581566854	-0.055128584726254086	-0.041719756545283926	-0.05348590383718258	0.040381867026861175	-0.046437736809883015	-0.028250680948683136	1.0	-0.08505950460257183	-0.037875017589530484	-0.043410921736244557	-0.03489965753287287	-0.035554658165357585	0.04702848221635801	-0.034118945363302296	-0.013607016498184092	-0.05317319124213788	-0.08357512770550106	0.11946531385823013
-0.04220050047718003	-0.09322343971128493	0.07746822032674909	-0.014489998603275028	-0.03653674699883186	-0.051133898085717056	0.07090113243054944	-0.08505950460257183	1.0	-0.07645961972268861	0.03956636308764565	0.11254205526170069	-0.13702581934387983	0.13519800667903642	-0.02415171236899782	-0.06314293183168768	0.11172390639413567	0.09253256614635867	0.06146030471553221
-0.08553005275390359	-0.06644854306809861	-0.06121820348771569	0.1350769795324055	-0.06062961267156733	-0.03198465105036006	-0.022995886621485332	-0.03787501758953048	-0.0764596197226886	1.0	0.15653471384345571	-0.018695938338424593	0.09795510399566068	-0.10114091647862677	0.11864587902947442	-0.028116077855776515	-0.10987137297904814	-0.03985169310409012	0.004046726182306296
0.12175034470373401	-0.08256089192664548	0.027544157681901663	0.038912018184059864	-0.14315144046097336	-0.012938684111198898	-0.06690628410361349	-0.043410921736244557	0.03956636308764565	0.15653471384345574	1.0	0.0253901684576664	0.08915754084010039	0.12474857544394147	-0.06921100273022882	-0.03222559177542555	0.05044272466740677	0.11553470915894137	-0.12632289002984953
0.05997569758171769	0.040819015527463386	-0.07943317343895034	-0.10183556731512629	0.058448012747018926	-0.03929602990774823	-0.05378845480868147	-0.03489965753287287	0.11254205526170069	-0.018695938338424593	0.0253901684576664	0.9999999999999998	0.08273834532355698	0.2722772145480792	-0.14418274249881022	-0.02590735399699012	0.22015719910522208	-0.0911226073102403	-0.02113001513011617
-0.14088653340432764	0.06014989316720143	0.007036868175945684	-0.07492826503176937	-0.1048141769878706	0.5629716863888072	0.019926531810015427	-0.035554658165357585	-0.13702581934387983	0.09795510399566068	0.08915754084010039	0.08273834532355698	1.0	-0.0670197608274255	-0.05810984709494342	-0.026393586082163297	-0.078583054166698	0.02494015696542462	0.02279285533171198
-0.12034974428658005	-0.03896857072065642	-0.1114078535351383	0.13722691009105484	-0.10664866576699171	-0.014589021406097474	-0.035097857626842865	0.04702848221635802	0.13519800667903642	-0.10114091647862679	0.12474857544394145	0.2722772145480792	-0.0670197608274255	1.0	0.17686205152272666	-0.036335986271503376	0.09665066012933815	0.05453214445104176	0.10367332187656145
-0.0022337898756908886	-0.11825768703813642	-0.02001109839448378	0.16350091154546706	0.08439844181586208	0.14546913650730384	-0.07590457417336056	-0.034118945363302296	-0.024151712368997817	0.11864587902947442	-0.06921100273022882	-0.14418274249881022	-0.05810984709494342	0.17686205152272663	1.0	-0.08710292682600454	-0.06448920402910872	0.13265337640941918	-0.04881295081761725
-0.05391826228475758	-0.0409240623209794	-0.030970175007271592	-0.03970463730922446	-0.0562877638183	-0.03447251266633461	0.550980174276401	-0.013607016498184092	-0.06314293183168768	-0.028116077855776512	-0.03222559177542555	-0.025907353996990116	-0.026393586082163294	-0.03633598627150337	-0.08710292682600454	0.9999999999999998	-0.03947249875911079	-0.06204102194328413	-0.05669940408736193
-0.016506495920365537	-0.06473038389581874	0.12954387570878786	0.09112388392802342	-0.05140828756182859	-0.07056285506866515	0.059956373107616194	-0.05317319124213788	0.11172390639413567	-0.10987137297904814	0.05044272466740677	0.22015719910522208	-0.078583054166698	0.09665066012933815	-0.06448920402910871	-0.0394724987591108	1.0	0.04617952419149669	0.02191338282764107
-0.16681727257598794	0.020543690391179297	0.2869215382801858	0.04272906307010923	-0.01711802101079659	0.0325741971634538	-0.03873266415028343	-0.08357512770550106	0.09253256614635866	-0.039851693104090126	0.11553470915894137	-0.0911226073102403	0.02494015696542462	0.054532144451041764	0.13265337640941918	-0.06204102194328414	0.04617952419149669	1.0	-0.1421854045894856
-0.1274210142141545	0.027978306854112938	0.0005814149039197225	-0.0006349621031875728	-0.017972195489979397	-0.09427045925658925	-0.06283804916176738	0.11946531385823012	0.06146030471553221	0.0040467261823062955	-0.12632289002984953	-0.021130015130116166	0.022792855331711978	0.10367332187656145	-0.04881295081761725	-0.056699404087361925	0.02191338282764107	-0.1421854045894856	0.9999999999999998
title	SUB delta
1.1102230246251565e-16	0.034509823364868464	0.2868008778382372	0.1722022914608424	0.056847925483211714	0.12101836228606541	0.2904315906187198	0.3502651776626872	0.0010191468955589242	0.07506647788160664	0.320238743083936	0.23642385476112174	0.06621330387812042	0.010627218386823178	0.0196298695336267	0.09221308690660888	0.07937760674716851	0.1813453321637975	0.19742631538530836
0.034509823364868464	2.220446049250313e-16	0.24423721157755524	0.22578567008453204	0.08079939357650005	0.05883175672433856	0.1152375114835832	0.01767744568499826	0.10055205757130989	0.1532222579119375	0.13641825026814675	0.02060511687775151	0.011508501225287647	0.0980019671053567	0.040008378508938916	0.039758133267390645	0.062141845485217756	0.2800227349531551	0.2136077554371972
0.28680087783823727	0.24423721157755526	2.220446049250313e-16	0.07513989140951763	0.1393883914381388	0.049078470655156636	0.11197828377801755	0.0882609127505421	0.02174817545052038	0.0034099422197030535	0.19072502963026888	0.13477333877223	0.010458199041319387	0.11979665444554126	0.02906679610707287	0.05964832767066175	0.0988629814308083	0.5020752427935833	0.08810305563331403
0.17220229146084243	0.22578567008453204	0.07513989140951763	0.0	0.0201756092819447	0.08203309061634861	0.05244280004585664	0.1416363270612966	0.027047754919979922	0.08498819037116193	0.09088244026336016	0.10887844449489299	0.13360497639116503	0.1480844082160089	0.1022684390258552	0.11498549134065884	0.10667799554281937	0.0880454287229517	0.019293141136474085
0.0568479254832117	0.08079939357650005	0.13938839143813878	0.0201756092819447	2.220446049250313e-16	0.3633643617021692	0.29695147109244485	0.08821253250051125	0.12619145694610837	0.09561171953477576	0.014728064437125682	0.19458045738337237	0.04520143085951198	0.07896891070333951	0.004886888495616665	0.17321829825444704	0.06607493192936476	0.13900875317317823	0.02225859773269426
0.12101836228606541	0.05883175672433856	0.04907847065515662	0.0820330906163486	0.3633643617021692	1.1102230246251565e-16	0.28396852751532325	0.2547244020132868	0.201894573352414	0.019217967414441414	0.005956395705712374	0.0005372311663161058	0.5782434627243145	0.11378605112784812	0.08343906495131423	0.0003905877735044666	0.09708778402147471	0.11249718734029572	0.09828117999568875
0.2904315906187198	0.1152375114835832	0.11197828377801755	0.052442800045856636	0.29695147109244485	0.2839685275153232	0.0	0.4060761024348464	0.20827117536290782	0.03220939583510742	0.013720009714575945	0.010388811639205867	0.0962882984214556	0.10195496439453378	0.16795192345583568	0.6330812689519684	0.1403556357379347	0.11096731312279151	0.005508553652503273
0.3502651776626872	0.01767744568499826	0.0882609127505421	0.1416363270612966	0.08821253250051125	0.2547244020132867	0.40607610243484643	0.0	0.29932496580102136	0.1569992364488403	0.0506365350036816	0.06442639864003048	0.028393430395621422	0.024016119664246438	0.1157779713537419	0.017858377033768455	0.023786142805125636	0.16444669631782008	0.15706039387516119
0.0010191468955589242	0.10055205757130989	0.021748175450520373	0.027047754919979922	0.12619145694610837	0.201894573352414	0.20827117536290787	0.29932496580102136	0.0	0.030619350147456703	0.27493188037659244	0.3530693626072458	0.020153055826177574	0.06011684882583462	0.2041960124608551	0.0972137593210613	0.018301177378984693	0.033984344047992346	0.1289518112395563
0.07506647788160666	0.1532222579119375	0.0034099422197030535	0.08498819037116193	0.09561171953477576	0.01921796741444141	0.03220939583510743	0.15699923644884028	0.030619350147456696	0.0	0.19368737674281858	0.35461019162157037	0.04147016837831688	0.025371178428448438	0.13152181212901476	0.028174427961082157	0.002191704481476958	0.0033090226479894624	0.17347942007701614
0.320238743083936	0.13641825026814677	0.19072502963026888	0.09088244026336016	0.014728064437125682	0.005956395705712372	0.013720009714575945	0.0506365350036816	0.27493188037659244	0.19368737674281855	1.1102230246251565e-16	0.31630552753854113	0.0650786855844383	0.2735868303818925	0.21157947337633629	0.011209866030787642	0.21123323877458594	0.10531618789167273	0.02792367413141522
0.23642385476112177	0.020605116877751524	0.13477333877223	0.10887844449489298	0.19458045738337237	0.0005372311663160989	0.010388811639205867	0.06442639864003048	0.3530693626072458	0.35461019162157037	0.31630552753854113	2.220446049250313e-16	0.11112863252261135	0.41172382317931666	0.08924129065447908	0.029121303533668333	0.3642580643768757	0.04779089068676733	0.10698903752930258
0.06621330387812041	0.011508501225287647	0.010458199041319385	0.13360497639116503	0.04520143085951197	0.5782434627243145	0.0962882984214556	0.02839343039562142	0.0201530558261776	0.04147016837831688	0.0650786855844383	0.11112863252261132	1.1102230246251565e-16	0.02136288154793594	0.024184855710664463	0.025465444159269445	0.004842983420592098	0.08456926928005941	0.1322828161736127
0.010627218386823192	0.0980019671053567	0.11979665444554126	0.1480844082160089	0.07896891070333951	0.1137860511278481	0.10195496439453378	0.02401611966424643	0.06011684882583462	0.025371178428448424	0.2735868303818925	0.4117238231793166	0.021362881547935933	1.1102230246251565e-16	0.20712486097925148	0.37674805654455973	0.187574999707186	0.2172007686988912	0.026639978522605967
0.019629869533626703	0.04000837850893893	0.02906679610707286	0.1022684390258552	0.004886888495616637	0.08343906495131427	0.1679519234558357	0.1157779713537419	0.2041960124608551	0.13152181212901476	0.21157947337633629	0.08924129065447908	0.024184855710664463	0.20712486097925156	1.1102230246251565e-16	0.2643155111054558	0.17513122733912623	0.006197872272003746	0.1007698560065174
0.0922130869066089	0.039758133267390645	0.05964832767066175	0.11498549134065883	0.17321829825444704	0.0003905877735044666	0.6330812689519683	0.017858377033768455	0.09721375932106131	0.028174427961082153	0.011209866030787642	0.02912130353366833	0.02546544415926944	0.3767480565445598	0.2643155111054558	1.1102230246251565e-16	0.355963303776102	0.33194601168971455	0.2605910871864161
0.07937760674716854	0.06214184548521774	0.09886298143080834	0.10667799554281937	0.06607493192936476	0.09708778402147471	0.14035563573793466	0.023786142805125636	0.018301177378984707	0.002191704481476958	0.21123323877458594	0.3642580643768757	0.004842983420592098	0.187574999707186	0.1751312273391262	0.3559633037761021	0.0	0.23568041856234317	0.14450649842182364
0.18134533216379745	0.2800227349531551	0.5020752427935834	0.08804542872295171	0.13900875317317823	0.11249718734029573	0.11096731312279151	0.16444669631782005	0.03398434404799236	0.0033090226479894694	0.10531618789167273	0.04779089068676733	0.08456926928005941	0.2172007686988912	0.006197872272003718	0.33194601168971455	0.23568041856234317	0.0	0.4007411522280373
0.19742631538530836	0.2136077554371972	0.08810305563331403	0.01929314113647409	0.02225859773269426	0.09828117999568875	0.005508553652503266	0.15706039387516116	0.12895181123955626	0.1734794200770161	0.02792367413141522	0.10698903752930258	0.1322828161736127	0.026639978522605967	0.1007698560065174	0.2605910871864161	0.14450649842182364	0.4007411522280373	0.0
