# Supplementary material for: Distinct manifold encoding of navigational information in the subiculum and hippocampus
Source: Sci Adv. 2024 Jan 31;10(5):eadi4471. doi: 10.1126/sciadv.adi4471 (PMC10830115; doi:10.1126/sciadv.adi4471)
Supplement: Supplementary file 2 — Data S1 [file sciadv.adi4471_data_s1.zip › fig9/fig9b_sourcedata.csv]

title	CA1
0.5583960050464887
0.4666346464264389
0.3203007880504623
0.8169786476915868
1.1907037716692215
0.7467461246481173
0.4836041096573427
0.627078972865376
0.6882856330684533
0.8104235373026181
0.3604080682924395
0.5443111803761407
title	SUB
0.2551562084490915
0.5897159144071166
0.46282942990792847
0.9755296317769195
1.0096061025880991
2.477584621280785
1.8018723210857215
1.0967828667231638
1.7352394989614681
0.783369143463526
0.7443356301357028
0.5019161357052344
0.7504492175674805
1.6676985581951624
