# Supplementary material for: Distinct manifold encoding of navigational information in the subiculum and hippocampus
Source: Sci Adv. 2024 Jan 31;10(5):eadi4471. doi: 10.1126/sciadv.adi4471 (PMC10830115; doi:10.1126/sciadv.adi4471)
Supplement: Supplementary file 2 — Data S1 [file sciadv.adi4471_data_s1.zip › fig9/fig9j_sourcedata.csv]

title	CA1 prerippleripple
4.960000000000001
3.25
3.37
4.96
4.769999999999999
4.556666666666667
4.643333333333333
4.716666666666667
5.593333333333333
4.623333333333334
3.1733333333333333
3.406666666666667
title	SUB prerippleripple
2.286666666666667
3.4199999999999995
4.163333333333334
2.6166666666666663
2.756666666666667
0.5433333333333333
1.4166666666666667
2.8133333333333335
0.72
4.226666666666667
3.8033333333333332
2.296666666666667
5.390000000000001
3.6866666666666665
title	CA1 preripplepostripple
4.653333333333332
1.9333333333333336
2.7066666666666666
3.806666666666666
4.456666666666667
3.023333333333333
5.8533333333333335
4.013333333333334
4.426666666666666
3.62
2.376666666666666
2.0533333333333332
title	SUB preripplepostripple
1.903333333333333
3.1333333333333333
4.076666666666667
1.7766666666666666
2.4766666666666666
0.4666666666666666
1.0233333333333334
2.65
0.6733333333333332
3.056666666666666
1.8366666666666667
1.8366666666666667
4.183333333333334
3.916666666666667
