# Supplementary material for: Distinct manifold encoding of navigational information in the subiculum and hippocampus
Source: Sci Adv. 2024 Jan 31;10(5):eadi4471. doi: 10.1126/sciadv.adi4471 (PMC10830115; doi:10.1126/sciadv.adi4471)
Supplement: Supplementary file 2 — Data S1 [file sciadv.adi4471_data_s1.zip › fig9/fig9c_sourcedata.csv]

title	CA1
2.532335392335149
2.811369048912588
2.216827789667206
3.316996150546986
3.718833854538109
3.0982539089816514
2.9183013444510273
3.308243794112532
2.8971137589945286
3.3880746861100253
2.2829888282631963
2.7890889852272123
title	SUB
1.6744446471275163
2.2879799818401088
2.3192639770481374
2.6913017542298365
2.0209306971023944
2.272772291499436
2.578715276672185
2.4303677456507655
2.439315415275612
2.808942657610752
2.9189589335258055
2.2866259943495573
2.413033079969225
2.6777401831285443
