# Supplementary material for: Distinct manifold encoding of navigational information in the subiculum and hippocampus
Source: Sci Adv. 2024 Jan 31;10(5):eadi4471. doi: 10.1126/sciadv.adi4471 (PMC10830115; doi:10.1126/sciadv.adi4471)
Supplement: Supplementary file 2 — Data S1 [file sciadv.adi4471_data_s1.zip › fig9/fig9d_sourcedata.csv]

title	CA1
1.505748757287081
1.2501086879360679
1.827999003351095
0.7685108341488714
1.624314670444957
0.6543211451051477
0.8446255891975865
0.37661734439443323
1.408273651602974
0.8972386023884665
1.795329154426789
0.5722014757144951
title	SUB
1.3469273620641753
2.2090354677569026
1.8005509123575472
2.4390185829911846
3.2738806276615033
15.855029242444324
8.744611549930045
5.045151768934914
6.072550764793487
0.7852675601556383
1.3541071454139495
2.066537610564491
2.845164357076841
4.0289193885247165
