# Supplementary material for: Distinct manifold encoding of navigational information in the subiculum and hippocampus
Source: Sci Adv. 2024 Jan 31;10(5):eadi4471. doi: 10.1126/sciadv.adi4471 (PMC10830115; doi:10.1126/sciadv.adi4471)
Supplement: Supplementary file 2 — Data S1 [file sciadv.adi4471_data_s1.zip › fig9/fig9f_sourcedata.csv]

title	CA1
0.10786011475215655
0.09735848213425934
0.11060202557291722
0.11067132898399822
0.11159327068392162
0.11200019537547991
0.10408273102251188
0.10958203821743091
0.10135861624656085
0.10046823632341952
0.0939927673203114
0.10136678097066819
title	SUB
0.13019937144369792
0.12766082872272852
0.12047117815903371
0.12249795862740182
0.10618949474186835
0.0853869245981259
0.11210774824651037
0.13001972579468699
0.15714591811007558
0.10397044535570517
0.11029472781986242
0.15334530462821389
0.11469245591120678
0.13122471968355376
