# Supplementary material for: Distinct manifold encoding of navigational information in the subiculum and hippocampus
Source: Sci Adv. 2024 Jan 31;10(5):eadi4471. doi: 10.1126/sciadv.adi4471 (PMC10830115; doi:10.1126/sciadv.adi4471)
Supplement: Supplementary file 2 — Data S1 [file sciadv.adi4471_data_s1.zip › fig9/fig9i_sourcedata.csv]

title	CA1 prerippleripple
0.7130722168491331
1.133305639391591
1.0629471769709535
1.5023779853033186
2.1044326556739787
1.4477448458987128
1.081031925338902
1.3908912709087902
0.810549352943293
0.8501899988674171
1.0355861306170544
0.7894446231421012
title	SUB prerippleripple
0.5171413024052189
0.6304375186697737
0.6161326001029436
0.9104041813578292
0.5385480819791093
0.9897539505475673
0.9479910727751434
1.3298637230591328
0.5342544600140663
1.2925346923332335
1.063536394504116
0.7223246778806763
0.986574703875178
1.1610137780762946
title	CA1 ripplepostripple
0.7132795797325951
1.1535523446090539
1.0634017458115859
1.4306735891218205
2.0962871755694477
1.458773767513472
1.1085497603800383
1.3875753105992026
0.800145281597318
0.8442891435690713
1.122005704347491
0.8254162075502998
title	SUB ripplepostripple
0.5685116057520275
0.6393581002093428
0.581388132953987
0.8680392349579182
0.551027193994978
0.936916175649739
0.9059264156639437
1.249396440003919
0.5298504379808624
1.2933680277918227
1.0462912443062868
0.7326348254053581
0.9630296444405482
1.1356875890075109
